# Supplementary material for: Integrating RNA-Seq and Metabolomic Perspectives Reveals the Mechanism of Response to Phosphorus Stress of Potamogeton wrightii
Source: Plants (Basel). 2025 Nov 21;14(23):3556. doi: 10.3390/plants14233556 (PMC12693802; doi:10.3390/plants14233556)
Supplement: Supplementary file 1 [file plants-14-03556-s001.zip]

Archive with 21 entries (21 files):
- Supplementary Figure S1.pdf
- Supplementary Figure S2.pdf
- Supplementary Figure S3.pdf
- Supplementary Figure S4.pdf
- Supplementary Figure S5.pdf
- Supplementary Figure S6.pdf
- Supplementary Figure S7.pdf
- Supplementary Figure S8.pdf
- Supplementary Figure S9.pdf
- Supplementary Figure S10.pdf
- Supplementary Figure S11.pdf
- Supplementary Figure S12.pdf
- Supplementary Table S1.xlsx
- Supplementary Table S2.xlsx
- Supplementary Table S3.xlsx
- Supplementary Table S4.xlsx
- Supplementary Table S5.xlsx
- Supplementary Table S6.xlsx
- Supplementary Table S7.xlsx
- Supplementary Table S8.xlsx
- Supplementary Table S9.xlsx
