# Supplementary material for: Integrating RNA-Seq and Metabolomic Perspectives Reveals the Mechanism of Response to Phosphorus Stress of Potamogeton wrightii
Source: Plants (Basel). 2025 Nov 21;14(23):3556. doi: 10.3390/plants14233556 (PMC12693802; doi:10.3390/plants14233556)
Supplement: Supplementary file 1 [file plants-14-03556-s001.zip › Supplementary Table S1.xlsx]

## Sheet: Sheet1
Table S1. RNA-seq data of 15 samples.
Sample	Raw Reads	Clean Reads	Clean Base(G)	Error Rate(%)	Q20(%)	Q30(%)	GC Content(%)
CK-1	73407516	71929976	10.79	0.01	98.82	96.15	45.46
CK-2	58632492	57886088	8.68	0.01	98.89	96.32	45.83
CK-3	66558036	65484644	9.82	0.01	98.87	96.31	45.96
LP-1	50172694	49424270	7.41	0.01	98.75	95.92	46.14
LP-2	63686452	62796242	9.42	0.01	98.8	96.09	46.01
LP-3	63872616	62875346	9.43	0.01	98.79	96.07	45.74
P5-1	60993686	60106920	9.02	0.01	98.8	96.12	46.21
P5-2	56494886	55674316	8.35	0.01	98.72	95.85	46.34
P5-3	72380558	71228034	10.68	0.01	98.77	96.04	47.2
P20-1	69619306	68547220	10.28	0.01	98.81	96.04	46.14
P20-2	70637850	69635664	10.45	0.01	98.79	96.06	46.12
P20-3	79005320	77265834	11.59	0.01	98.94	96.52	44.2
P40-1	67698018	66459218	9.97	0.01	98.81	96.12	46.16
P40-2	56500500	55580942	8.34	0.01	98.87	96.28	46.77
P40-3	53879530	53171920	7.98	0.01	98.9	96.4	46.2
