# Supplementary material for: Integrating RNA-Seq and Metabolomic Perspectives Reveals the Mechanism of Response to Phosphorus Stress of Potamogeton wrightii
Source: Plants (Basel). 2025 Nov 21;14(23):3556. doi: 10.3390/plants14233556 (PMC12693802; doi:10.3390/plants14233556)
Supplement: Supplementary file 1 [file plants-14-03556-s001.zip › Supplementary Table S2.xlsx]

## Sheet: Sheet1
Table S2. Assembly Result Statistics Table.
Type	Number	Mean Length	N50	N90	Total Bases
Transcript	259365	1176	2068	459	305054630
Unigene	149312	1502	2290	650	224303105
