# Supplementary material for: Integrating RNA-Seq and Metabolomic Perspectives Reveals the Mechanism of Response to Phosphorus Stress of Potamogeton wrightii
Source: Plants (Basel). 2025 Nov 21;14(23):3556. doi: 10.3390/plants14233556 (PMC12693802; doi:10.3390/plants14233556)
Supplement: Supplementary file 1 [file plants-14-03556-s001.zip › Supplementary Table S3.xlsx]

## Sheet: Sheet1
Table S3. Annotation statistics table of each database.
Database	Number of Genes	Percentage (%)
KEGG	79677	53.36
Nr	98280	65.82
SwissProt	77175	51.69
TrEMBL	102788	68.84
KOG	65047	43.56
GO	90647	60.71
Pfam	75477	50.55
Annotated in at least one Database	106271	71.17
Total Unigenes	149312	100
