# Supplementary material for: Integrating RNA-Seq and Metabolomic Perspectives Reveals the Mechanism of Response to Phosphorus Stress of Potamogeton wrightii
Source: Plants (Basel). 2025 Nov 21;14(23):3556. doi: 10.3390/plants14233556 (PMC12693802; doi:10.3390/plants14233556)
Supplement: Supplementary file 1 [file plants-14-03556-s001.zip › Supplementary Table S4.xlsx]

## Sheet: Sheet1
Table S4. According to the statistics table of DAMs for the four processing groups.
Index	Compounds	Class I	Class II	Formula	Q1 (Da)	Adduct	Mass error	Level	CAS	cpd_ID	CK-1	CK-2	CK-3	CK-4	CK-5	CK-6	Treat-LP-1	Treat-LP-2	Treat-LP-3	Treat-LP-4	Treat-LP-5	Treat-LP-6	Treat-P5-1	Treat-P5-2	Treat-P5-3	Treat-P5-4	Treat-P5-5	Treat-P5-6	Treat-P20-1	Treat-P20-2	Treat-P20-3	Treat-P20-4	Treat-P20-5	Treat-P20-6	Treat-P40-1	Treat-P40-2	Treat-P40-3	Treat-P40-4	Treat-P40-5	Treat-P40-6	QC01	QC02	QC03	QC04	kegg_map
MW0141380	13E-Docosenamide	FA	Others	C22H43NO	675.6777	[2M+H]+	0.905595207662835	2	3061-72-1	-	18965.56	25138.79	24147.03	24738.6	14013.67	15015.65	22399.43	492.77	16628.79	24395.4	17784.84	26202.87	20417.45	7991.58	14074.53	55880.56	14801.17	41352.44	52124.69	52890.99	78231.51	31534.14	14492.97	58952.15	17383.28	30007.47	32495.5	44298.42	24468.49	6183.78	25391.98	24921.65	23496.11	13348.37	-
MW0119612	3-Hydroxy-3-methyloxindole	Alkaloids	Plumerane	C9H9NO2	146.0596	[M+H-H2O]+	0.7992867000439221	2	3040-34-4	C05834	144244.09	341862.96	378060.94	347324.53	342642.34	308998.22	23748.32	21597.65	21554.52	24979.45	33480.84	62355.77	307967.59	523605.64	483473.54	223913.21	279021.04	283107.81	253630.33	147615.41	92559.22	296032.22	484640.34	364567.94	70465.94	120093.77	137374.73	183415.58	88212.49	84942.92	332015.62	313918.33	285238.93	314452.06	ko00380
MW0115314	Spiramycin	Alcohol and amines	Alcohols	C43H74N2O14	843.5235	[M+H]+	3.8674431097817	2	24916-50-5 | 8025-81-8	-	62519.99	95840.85	30460.36	36000.47	27717.59	48785.85	2713.84	16897.54	26384.44	49703.1	15444.26	19679.84	24871.83	37577.18	46589.56	44250.97	82182.45	105927.78	54449.44	18277.41	27216.48	25769.13	30442.14	22997.72	71816.38	54836.79	31645.57	19183.5	31811.86	6425.32	57908.31	58006.17	58030.33	57668.04	-
MW0056747	Palmitoyl Serinol	Lipids	Free fatty acids	C19H39NO3	277.2155	[M+H-H2O]+	2.50781473496886	2	126127-31-9	-	5689.39	1978.13	811.13	1667.09	4239.79	2503.54	3259.06	12651.56	6289.05	5483.91	4140.73	4331.28	5566.74	6724.76	7738.21	2740.42	7490.36	5391.33	2993.39	9027.84	8416.24	7230.82	4268.4	6277.3	3284.71	4314.41	4274.39	1854.44	6015.94	2400.48	9534.76	9345.84	9049.34	9368.04	-
MEDN1606	N-Acetylarylamine	Benzene and substituted derivatives	Benzene and substituted derivatives	C8H9NO	182.0811	[M+HCOO+2H]+	0.8541209049894859	2	55576-55-1	C07565	279895.14	268422.63	190314.7	140195.19	485074.5	138209.01	139622.56	120135.22	242241.0	120849.45	169196.67	151478.77	395951.41	438866.44	977424.94	440433.21	462056.19	268242.7	215227.18	394524.85	361815.81	706737.88	458422.2	329320.46	361666.34	314626.55	567031.33	894088.57	521019.45	1295098.52	399249.74	396821.92	392320.66	397811.6	-
MW0103939	Hydroxyisoleucine	Amino acids and derivatives	Amino acids and derivatives	C6H13NO3	216.0843	[M+Na+HCOOH]+	0.572782020071827	2	55399-93-4 | 50764-07-3	C20802	3214.45	1953.97	3000.65	1143.98	5288.89	2892.33	524.06	1482.72	1546.7	1241.04	1888.99	2534.04	7052.83	7645.57	5879.64	9303.13	6329.08	4686.6	4970.93	6110.61	3450.07	9476.43	8869.76	5634.97	4129.9	3454.65	8644.35	12655.6	8855.98	8817.18	6723.25	6827.6	6757.08	6669.19	-
MW0012963	1-Palmitoyl-sn-glycero-3-phosphoethanolamine	Lipids	LPE	C21H44NO7P	454.2923	[M+H]+	4.01491092399414	2	53862-35-4	-	17920.96	13451.83	10150.43	15139.99	17888.32	21973.56	13168.19	5468.47	20236.48	14948.25	18633.12	35907.41	4302.99	16027.98	15804.65	10443.67	11120.65	18186.75	9632.5	11026.97	13763.94	10386.04	24453.35	24328.91	27916.48	18825.22	23836.81	28235.26	60647.64	56631.57	19273.14	18715.66	18429.36	18651.14	-
MW0012312	9s,13r-12-Oxophytodienoic Acid	Lipids	Free fatty acids	C18H28O3	293.2115	[M+H]+	2.81836222498555	2	71606-07-0 | 67204-66-4	-	13743.47	21699.31	10832.02	13641.13	15485.96	18817.69	2978.5	15842.47	17774.02	10044.51	18856.59	20814.03	34446.96	38536.74	15712.41	38729.73	46143.68	32507.85	17472.27	48334.24	29041.21	48414.11	42631.04	71577.21	53205.88	43489.92	22686.77	33451.59	42797.18	41040.99	42961.99	41399.82	41768.26	43078.43	-
MW0157301	Sumaresinol	Terpenoids	Triterpene	C30H48O4	473.3654	[M+H]+	12.1235274192513	2	559-64-8	C17070	2347.32	4659.45	4881.33	2864.04	3244.54	3133.08	2653.15	11656.66	3226.68	6759.49	3273.04	5910.73	17726.21	22380.78	26089.54	8709.6	7549.61	8462.51	2675.59	13985.95	10573.51	5620.67	6553.79	7256.2	2575.61	1383.64	8489.04	5528.85	4396.15	1071.59	8086.89	8277.61	7536.03	8347.68	-
MW0139382	Plantaginin	Heterocyclic compounds	Heterocyclic compounds	C21H20O11	897.2099	[2M+H]+	7.89252657369061	2	26046-94-6	C17056	30769.05	28397.23	43355.01	27500.32	4782.77	25528.31	23235.76	6247.93	13150.05	43476.55	4266.98	14348.67	8344.5	7229.7	4627.2	9102.53	16300.75	9105.22	40382.52	14889.47	2395.77	11583.59	8606.74	824.47	8990.27	22643.8	18256.41	2147.95	39445.67	9958.29	17734.77	17881.51	18504.03	18600.1	-
MW0168613	4-Methylumbelliferyl glucuronide	Benzene and substituted derivatives	Benzene and substituted derivatives	C16H16O9	353.0847	[M+H]+	4.97264682749687	2	6160-80-1	C11584	109849.39	136340.75	244602.36	237378.65	211466.88	205980.54	145642.97	60891.71	55388.93	80785.01	101397.4	105545.58	147890.18	167304.93	362418.28	186963.5	236844.58	305953.82	206453.33	4424.78	317434.95	138571.89	181620.32	199203.15	180250.58	241742.24	129634.79	246053.36	189294.34	220751.55	202516.68	209315.6	199684.07	202753.74	-
MW0139669	Schisandrin B	Lignans and Coumarins	Lignans	C23H28O6	401.1931	[M+H]+	5.62434083256916	2	61281-37-6	-	50967.02	41780.84	89556.18	105625.79	18660.73	97143.34	34100.04	35258.34	1772.88	36628.18	121511.64	69899.92	29106.43	72500.55	7560.6	8465.15	33433.82	31092.55	5382.62	676.44	4891.95	11016.08	7116.25	53075.89	4451.41	10257.61	7870.28	1097.61	6190.42	166.04	22011.98	21788.86	20288.61	22140.97	-
MW0112074	2-Aminoacetophenone	Others	Ketone compounds	C8H9NO	182.0807	[M+HCOO+2H]+	0.855417177518802	2	613-89-8	-	100577.8	105058.04	92510.44	74400.33	110932.11	84688.56	29371.15	31981.53	33016.76	39466.14	28203.68	47501.18	132092.96	117875.25	139812.45	134019.75	91791.33	103350.82	124770.25	125480.44	113881.85	134422.65	129705.01	142149.53	106105.68	111321.34	138787.7	155475.78	148195.91	139740.09	109866.0	106304.17	108254.24	102855.67	-
MW0109236	Phenylalanyltyrosine	Amino acids and derivatives	Amino acids and derivatives	C18H20N2O4	375.1545	[M+HCOO+2H]+	8.170970087491009	2	17355-18-9	-	22707.62	23272.27	25934.36	22014.96	25194.54	21134.17	10497.78	11422.33	14481.11	5377.22	7754.13	11929.81	14521.79	18759.35	25249.2	18452.56	5640.94	24673.79	9613.6	23644.21	26449.57	21638.75	8840.78	11387.99	19421.25	19354.85	3466.75	22332.54	20086.18	16218.23	20187.43	19170.52	20370.95	20270.88	-
MW0109179	Phenylalanylleucine	Amino acids and derivatives	Amino acids and derivatives	C15H22N2O3	419.1457	[M+HCOO+2H]+	11.2156128769654	2	3303-55-7	-	67824.97	48958.55	36568.1	57631.77	85934.08	37705.56	118052.61	22924.92	41117.35	37220.4	21994.39	20572.72	85476.52	120006.26	194451.75	114178.0	49618.11	51410.26	109101.36	147987.33	157772.45	209104.5	87569.57	118228.34	90358.94	64782.75	121177.8	132071.14	75041.08	104796.2	101772.65	101008.63	100120.49	92914.06	-
MW0012774	1-Eicosanoyl-sn-glycero-3-phosphocholine	Lipids	LPC	C28H58NO7P	552.4025	[M+H]+	6.371140716123951	2	108341-80-6	C04230	36013.04	39485.49	77345.95	90809.68	62794.08	44545.39	50255.5	57052.6	160139.9	107879.86	154069.77	101571.83	32820.86	53850.9	109998.35	226353.6	122937.31	76000.62	91382.53	78521.01	162658.32	126666.43	164327.75	128109.57	71035.56	323457.43	158873.98	308121.44	393789.54	182165.31	12930.84	17442.57	18705.31	18176.4	ko00564,ko04148
MW0056883	Colfosceril palmitate	GP	PC	C40H80NO8P	733.5525	[M+]+	5.60062828256877	2	63-89-8	C00157	25824.06	22834.48	19786.37	14743.7	30582.62	24551.97	16912.02	22489.8	31277.81	26076.41	34444.01	21184.07	53846.42	57359.19	57407.62	48310.54	48595.25	50557.27	67494.31	73984.55	59486.01	51182.31	51271.58	36574.55	48673.0	58177.39	46712.13	61742.8	53751.51	41805.68	43411.98	44652.22	44443.14	43552.8	ko00564,ko00590,ko00591,ko00592,ko01100,ko01110
MEDTP02757	beta-Glycerophosphoric acid	GP	GP	C3H9O6P	219.0256	[M+HCOO+2H]+	22.8056995199921	2	17181-54-3	C02979	1497.2	3229.55	1443.48	1711.04	1462.89	3043.09	10355.32	5112.27	4965.55	1574.28	4572.01	6384.93	1067.24	459.02	2025.33	1439.14	889.26	748.04	305.84	2185.46	962.93	527.87	2473.82	515.76	3350.86	1481.59	1478.9	2597.27	5489.02	2888.92	4035.99	3989.47	3743.43	4084.87	-
MW0107956	L-Naspa	Amino acids and derivatives	Amino acids and derivatives	C19H38NO7P	446.237	[M+Na]+	9.79577600132317	2	155915-46-1	-	107105.99	81245.87	117724.48	120601.89	104563.3	105298.38	75635.86	81592.01	44255.74	99362.0	115629.65	31802.12	174665.68	279131.38	164534.55	69001.05	262826.59	351225.78	218159.48	257107.4	162194.02	243874.41	432044.44	569203.13	326622.77	475125.38	631935.38	555919.66	479407.3	232827.14	235615.1	235273.07	233146.06	236673.64	-
MW0001243	Urea, tetraphenyl-	Benzene and substituted derivatives	Benzene and substituted derivatives	C25H20N2O	729.3336	[2M+H]+	17.465610989724	2	632-89-3	-	3032632.88	2437936.93	2255714.15	1716795.31	2606072.59	2863536.72	453006.8	847029.35	1415679.7	703810.69	1105927.03	1040773.82	4137995.88	5236174.91	5982720.7	7552804.29	5874451.07	4923806.95	5081949.44	4510687.12	5055355.94	10414444.73	7417232.13	5261481.49	2216909.69	6624428.91	9605360.11	7655945.54	5806528.09	3654524.55	5495845.4	5465807.58	5356191.18	5505272.1	-
MW0054002	Hyperforin	Heterocyclic compounds	Heterocyclic compounds	C35H52O4	554.4262	[M+NH4]+	4.29361835619716	2	11079-53-1	C07608	1676.52	1506.3	399.94	362.95	6745.07	3072.61	931.12	795.2	2702.59	1874.08	4573.05	1598.07	6316.32	12220.95	10231.08	7997.38	11033.78	8990.3	14378.02	9809.79	10708.36	5808.19	12024.42	4967.17	5972.71	5099.56	4133.77	5514.86	3915.11	1950.69	6784.71	6718.8	6337.78	6458.54	-
MW0109127	Phenylalanyl-phenylalanyl-phenylalanine	Amino acids and derivatives	Amino acids and derivatives	C27H29N3O4	919.4513	[2M+H]+	5.57481427860295	2	2578-81-6	-	2093.59	742.55	3395.21	1785.19	1442.07	2580.46	2542.86	3361.98	717.4	3938.84	1938.84	1290.41	4561.2	5068.94	4095.93	1386.66	564.51	14181.09	3488.46	9888.82	1721.07	7807.98	10456.27	17671.33	27915.85	61899.54	44395.65	19288.46	17813.8	1443.42	6936.11	6818.2	6704.9	6511.47	-
MW0139304	Peonidin-3-O-alpha-arabinopyranoside	Flavonoids	Anthocyanidins	C21H21O10+	497.1227	[M+CH3CN+Na]+	16.0579551439466	2	792124-58-4	-	15225.61	12177.47	12690.09	10831.31	17013.65	9301.4	10248.13	9575.19	7931.8	2953.76	586.45	6617.48	28568.99	18112.04	10252.19	7639.14	567.48	15431.87	18228.16	28035.81	20141.68	14115.71	18703.78	2617.22	19359.51	19954.34	12364.02	16224.8	7680.8	2260.56	11634.43	12541.42	12660.87	12881.68	-
MW0106536	3-Amino-4-phenylbutanoic acid	Amino acids and derivatives	Amino acids and derivatives	C10H13NO2	212.0916	[M+HCOO+2H]+	0.0349837125668273	2	15099-85-1	-	48316.45	129383.51	75487.86	97351.89	134885.75	151690.11	51657.87	77360.65	84495.93	51592.57	78954.31	66410.81	214373.66	224822.42	265894.31	325526.55	292360.98	271541.55	242962.08	248554.38	243192.45	432634.53	370415.24	271128.41	273400.18	354685.19	502506.09	257792.77	151701.62	273178.71	292868.26	290284.37	291289.68	284041.16	-
MW0112752	Kynuramine	Alcohol and amines	Amines	C9H12N2O	667.2348	[2M+K]+	5.57531015904771	2	363-36-0	-	25045.36	53484.7	38978.79	16380.93	11389.04	46159.22	3215.63	5537.62	12821.88	8982.72	1121.76	8356.88	53410.68	25865.85	25554.94	17031.85	9343.82	54320.45	7711.43	15441.04	18310.78	18317.55	31788.81	6618.36	44069.38	11518.84	18589.54	791.95	997.0	587.56	31073.68	31584.26	29185.24	32785.73	-
MW0107238	Methyl hippurate	Others	Lactones	C10H11NO3	158.0595	[M+H-2H2O]+	0.907182569989118	2	1205-08-9	-	37552.83	39274.63	51975.78	12777.88	20119.87	17511.57	9335.25	13497.98	16994.99	9727.01	1057.48	7920.76	46486.93	28120.32	53703.5	30755.34	12574.39	45195.0	115295.95	57683.19	53399.86	67037.3	61884.55	18324.2	151136.59	102961.03	94428.71	75260.95	38490.04	17488.22	59795.95	59255.77	55622.93	59170.06	-
MEDN0851	Indolepyruvate	Organic acids	Organic acids	C11H9NO3	250.0705	[M+HCOO+2H]+	0.414536692474599	2	392-12-1	C00331	1886.32	1997.46	1622.95	1637.44	943.36	1095.16	103.0	544.91	495.74	61.57	235.66	163.78	2543.22	1906.94	2232.01	833.56	3134.38	5919.44	2470.51	1671.22	2410.48	2978.42	1723.87	3053.62	2857.71	3519.11	3620.16	1433.22	2418.66	1541.74	3135.4	3163.17	2976.52	3208.49	ko00380,ko01100
MW0000337	(e)-2-[(2s,3s)-3-Ethyl-8-methoxy-1,2,3,4,6,7,12,12b-octahydroindolo[3,2-h]quinolizin-2-yl]-3-methoxyprop-2-enoic acid methyl ester	Alkaloids	Alkaloids	C23H30N2O4	445.2334	[M+HCOO+2H]+	1.48300577255758	2	4098-40-2	-	472219.2	317529.57	513487.31	497693.97	441723.46	436989.6	308595.82	328972.33	187668.71	409457.29	484408.46	250293.95	758481.38	1196580.1	710058.5	255844.09	1171652.59	1546192.95	943183.48	1115699.47	685832.26	1045705.67	1905903.73	2509077.87	1445191.77	2139790.12	2796728.78	2459930.65	2154345.05	1005401.23	1026533.63	1025942.57	1022636.93	1034129.94	-
MW0113988	beta-D-Galp-(1->3)-D-GalpNAc	Others	Saccharides	C14H25NO11	348.128	[M+H-2H2O]+	1.63693756263683	2	20972-29-6	C07278	14220.38	13019.0	7441.34	20459.75	5948.46	14316.49	11716.01	13386.58	23519.48	18529.47	29502.4	10574.51	75668.88	6776.84	24318.21	24302.14	50645.57	12293.12	20038.75	34820.24	30307.15	24773.88	10016.31	26552.41	3526.86	29136.19	17196.81	22758.3	31740.76	22914.44	15850.15	15710.03	14414.62	16636.28	-
MW0015586	Adrenic acid	Lipids	Free fatty acids	C22H36O2	166.0859	[M+H-H2O]+	1.83939294501556	2	28874-58-0	C16527	256274.49	218692.27	239763.03	187345.88	209626.34	285114.74	104662.43	171194.84	188714.78	120982.25	171226.72	152618.78	409368.06	431937.19	475184.27	517129.67	396436.7	408605.48	510835.08	507569.38	531213.58	827255.35	611667.15	462921.52	546753.77	706548.47	700254.34	668586.4	498608.51	269735.98	451519.89	443437.3	434427.41	445253.72	ko01040
MW0109433	Pro-Ser	Amino acids and derivatives	Amino acids and derivatives	C8H14N2O4	427.1808	[2M+Na]+	1.52335346913124	2	71835-80-8	-	3324.44	6074.61	5665.01	1401.96	2001.49	2547.73	564.26	751.47	231.4	487.27	126.7	1029.12	3760.21	5289.7	6478.22	3593.12	2169.67	10345.18	3292.25	4887.63	3584.09	4939.4	9833.63	672.33	1913.53	1265.86	2809.41	4985.95	1343.8	134.87	2518.12	2310.03	2464.22	1605.16	-
MW0104300	1-Phenyl-1-propanone	Others	Ketone compounds	C9H10O	291.1346	[2M+Na]+	3.56907308997734	2	93-55-0	-	255535.02	292001.43	186403.15	177742.88	221844.39	171818.32	181301.31	230210.26	340404.86	188286.87	119875.35	189796.57	138084.39	165719.6	151683.35	159490.61	206968.35	212638.55	96174.3	89881.09	104639.64	110997.66	104862.47	87800.02	91839.46	100833.9	69926.58	86607.06	118806.17	63046.33	145863.79	130375.6	83871.28	128649.99	-
MW0149467	Ganoderic acid A	Terpenoids	Triterpene	C30H44O7	516.309	[M+]+	0.376425423144356	2	81907-62-2	-	18972.39	28938.53	21568.95	8719.47	27855.13	13705.85	21357.9	43928.72	24188.47	23212.69	10183.31	12648.75	90809.48	68403.62	112392.0	30056.54	15421.44	17439.79	19860.48	66846.27	62526.05	21225.32	15520.71	19731.55	10562.77	27889.11	50397.05	16715.81	17814.73	15648.65	35849.22	35470.0	35264.21	34677.78	-
MW0006328	N-Benzyloxycarbonylglycine	Benzene and substituted derivatives	Benzene and substituted derivatives	C10H11NO4	251.103	[M+CH3CN+H]+	0.331133595068422	2	1138-80-3	C03710	67872.88	101716.63	55147.81	11040.88	62273.94	39300.29	12908.21	1912.27	16360.02	3556.75	312.33	6369.46	66788.78	59891.17	108913.44	152560.26	91995.2	149763.21	57311.65	117219.49	60075.51	64090.34	139733.71	76506.83	57190.11	59577.71	76239.34	48137.23	73172.64	53190.33	97135.26	95155.1	89764.02	96284.25	-
MW0009336	Paraoxon	Benzene and substituted derivatives	Benzene and substituted derivatives	C10H14NO6P	275.0664	[M+]+	4.743924532562001	2	311-45-5	C06606	2606.56	4677.83	2872.89	1294.21	1125.32	2004.37	983.74	1991.33	1333.73	800.9	95.66	587.24	5079.55	3489.85	3312.48	4423.98	1727.1	4158.98	4051.63	3598.8	1182.92	4367.61	9030.08	1777.95	4525.71	5834.93	4237.88	3578.43	306.31	819.83	2887.31	3008.89	2984.51	3008.98	-
MW0116084	(5S)-5-heptyloxolan-2-one	Others	Lactones	C11H20O2	369.2982	[2M+H]+	6.68761101493942	2	74568-05-1	C08571	1632.42	123.04	953.13	336.48	1447.81	648.7	91.89	450.65	43.27	265.43	215.4	736.23	1557.98	2463.44	2719.92	1650.23	1957.28	2242.64	2878.49	2623.13	1037.61	496.92	977.48	1362.69	492.24	1912.18	246.49	1493.63	1454.16	663.37	1431.03	1291.82	1380.05	1392.2	-
MEDL00348	Asp-Tyr	Amino acids and derivatives	Amino acids and derivatives	C13H16N2O6	297.0973	[M+H]+	3.195393340007509	2	22840-03-5	-	2595.04	2004.69	2839.06	1979.89	2129.1	689.03	1784.47	231.58	570.51	399.91	1176.72	1344.29	3721.22	2437.46	3586.2	3872.09	1397.33	3442.48	3920.28	5835.33	5705.84	7742.78	4559.05	5868.24	5219.48	3788.93	4271.97	2127.63	1733.12	2096.86	5663.29	5594.72	5368.74	5813.01	-
MW0108624	Acetylglutamine	Amino acids and derivatives	Amino acids and derivatives	C7H12N2O4	377.1663	[2M+H]+	0.536821000025611	2	2490-97-3	-	11249.21	20608.0	20936.03	6750.6	5473.84	7693.8	5466.22	3123.38	4107.61	5824.03	982.93	1725.79	26356.6	16474.87	31836.08	15246.75	2991.07	52228.93	31123.04	40090.55	22352.07	37441.98	89278.78	8833.96	24174.8	41359.21	38957.88	51584.63	10396.91	4323.79	18287.06	18399.82	18308.6	18592.24	-
MW0104489	2-amino-3-(1H-pyrazol-1-yl)propanoic acid	Organic acids	Organic acids	C6H9N3O2	202.0814	[M+HCOO+2H]+	4.059710362511741	2	2734-48-7	-	52145.82	56043.31	45018.15	49456.89	65915.03	27802.86	17984.38	787.87	8297.41	15035.65	7245.88	5863.97	41229.63	39968.96	89523.61	38753.65	79390.05	87747.96	37183.63	45442.12	43530.22	41888.92	89306.88	97327.23	28486.07	22452.42	33186.01	75411.68	55441.71	88269.04	51990.76	51056.14	50927.68	51218.38	-
MW0055437	Octadecanedioic acid	Lipids	Free fatty acids	C18H34O4	629.5004	[2M+H]+	2.99966674778988	2	871-70-5	-	11593.4	22804.6	15865.91	11447.59	31816.16	11871.48	10341.99	12498.64	15680.78	12432.3	27229.36	16412.98	29123.4	35576.92	42816.03	33746.85	36400.6	38645.82	45438.49	47059.01	32434.11	27633.26	38138.24	26259.3	28603.19	34121.05	23322.03	48759.87	42958.84	24929.63	28936.84	30123.33	29697.67	30657.47	-
MW0124614	Kahweol	Heterocyclic compounds	Heterocyclic compounds	C20H26O3	361.2012	[M+HCOO+2H]+	1.35813583000299	2	6894-43-5	-	6579358.15	4482003.25	7493592.44	6389183.91	3998645.35	6024054.11	4766645.36	6696349.8	2217819.35	5011540.72	5994582.1	5745105.7	3523297.54	4098098.44	1266681.27	1508060.45	3220464.33	4486287.42	2477384.54	1960886.9	1924395.48	1541821.48	2230392.0	3044450.7	2613037.7	2591451.66	2569505.29	1781869.73	2813997.11	768795.23	4540468.05	4463196.48	4409112.97	4480715.89	-
MW0138805	Lobaric acid	Organic acids	Organic acids	C25H28O8	495.1413	[M+K]+	0.4810414576729021	2	522-53-2	-	26206.59	38824.64	34687.25	16789.06	13358.04	20145.07	16749.72	20518.84	28263.22	9838.05	1002.04	1904.18	58858.04	45795.79	52918.4	47505.71	18005.17	54538.24	88955.01	57902.48	45968.27	80680.04	76715.37	14580.89	74818.78	88340.57	86474.43	72161.49	34663.45	9321.68	50649.33	50814.14	50442.59	50640.72	-
MW0006487	Carbanilide	Benzene and substituted derivatives	Benzene and substituted derivatives	C13H12N2O	212.092	[M+]+	6.531133625031769	2	102-07-8	-	959936.75	988483.89	1098868.62	861096.54	966718.85	1209300.72	334998.65	477736.97	616628.75	405765.27	595125.89	516346.37	1224733.54	1926172.82	1583060.41	1862961.76	1546663.12	1376530.29	1594534.32	1694331.97	1253482.56	2149133.02	2233536.72	1669324.72	1566194.68	1971273.38	2667289.71	2285086.04	1913763.65	1420160.31	1673081.78	1689215.72	1679228.4	1685795.33	-
MW0005909	9,10-Phenanthrenequinone	Benzene and substituted derivatives	Benzene and substituted derivatives	C14H8O2	439.0903	[2M+Na]+	3.26914040251133	2	84-11-7	C03243	5533.34	4186.61	2195.44	3274.94	483.02	2714.15	1013.36	2949.74	1629.72	6930.79	856.92	836.33	686.76	617.42	308.03	989.36	7213.39	7071.73	1636.21	323.88	1165.64	349.16	1356.78	972.16	2010.71	2685.15	361.23	472.38	1525.86	174.09	4051.58	3503.02	4177.43	3803.74	-
MW0112702	3',4'-Dimethoxyacetophenone	Others	Ketone compounds	C10H12O3	383.1466	[2M+Na]+	1.2170353299723	2	1131-62-0	-	226553.04	189087.19	186620.22	159006.61	187250.71	205578.41	64045.5	133983.93	149945.66	125581.66	137581.19	102890.65	365219.41	461402.86	535026.0	269789.49	311493.9	442709.06	480392.7	663517.74	491734.74	819565.84	737307.07	372879.02	569426.43	777018.58	746729.6	808665.03	658142.36	222816.5	410901.13	407298.84	405089.87	407356.27	-
MW0123549	Deoxypeganine	Alkaloids	Alkaloids	C11H12N2	345.2065	[2M+H]+	1.51381595003386	2	495-59-0	C10656	1798299.38	864691.14	1934227.77	1738901.11	1107968.23	2185415.15	995295.58	1555470.63	257065.75	1205263.84	2005784.41	1383183.76	1347733.08	2024361.84	429450.88	602129.19	1355095.86	1473716.41	602863.43	537401.6	484720.59	635535.65	805044.07	1351810.15	780410.16	947297.07	1103640.03	663338.66	851009.39	150532.14	1210758.95	1188142.35	1169094.56	1194405.77	-
MW0055340	N-(9Z-octadecenoyl)-sphing-4-enine-1-phosphocholine	SL	SM	C41H81N2O6P	773.5469	[M-H+2Na]+	9.25773883296268	2	108392-10-5	-	8803.08	36801.22	43773.67	38242.46	36391.56	9859.87	25237.01	13757.26	58415.7	36731.21	35223.61	55194.33	4883.01	89618.5	20726.01	29833.24	66145.71	54600.94	106921.31	93951.93	77360.17	31422.24	70608.02	56844.01	5042.57	80765.44	49807.04	118998.74	37827.9	38375.22	31502.36	41073.29	40126.26	41170.95	-
MW0005684	5-Hydroxydopamine	Phenolic acids	Phenolic acids	C8H11NO3	233.0921	[M+CH3CN+Na]+	3.43077258499136	2	1927-04-4	-	17921.9	35525.83	12236.03	13409.11	15221.29	10712.83	2026.78	2422.46	3026.19	4392.55	1249.03	625.97	25758.68	22889.25	52725.94	27485.0	25018.28	49602.15	32019.19	34214.77	23062.77	27238.25	42586.2	31180.3	37393.92	40425.98	36023.2	28718.09	31569.61	17533.08	30135.33	30126.14	29315.18	29709.74	-
MEDN0304	Cinnamic acid	Phenolic acids	Phenolic acids	C9H8O2	166.0857	[M+NH4]+	1.92910372497579	2	140-10-3	C10438	116853.1	98883.61	113980.62	100106.91	133879.27	141944.0	43115.67	69548.99	79251.89	19436.39	70462.42	72481.53	314079.77	368802.85	377708.07	400772.24	202463.04	299702.79	232310.43	262662.59	326561.96	567056.17	467286.81	247178.66	194424.29	248095.03	431919.98	486987.14	280382.67	249995.55	202222.04	200641.5	199405.73	199571.79	-
MW0007840	Monoethyl phthalate	Benzene and substituted derivatives	Benzene and substituted derivatives	C10H10O4	212.0909	[M+NH4]+	1.26464426493555	2	2306-33-4	-	14327.99	13268.49	13794.17	11471.02	7844.05	11820.04	2244.6	4387.68	2126.19	3664.95	6255.81	2324.14	20602.22	15909.82	22568.65	27419.26	28168.13	38498.88	17403.54	17869.49	13799.39	21604.8	32948.12	17102.44	19145.21	29001.81	34472.74	22164.95	21193.75	6926.26	22369.9	21880.59	22284.36	22194.17	-
MW0137985	Dihydrosamidin	Lignans and Coumarins	Coumarins	C21H24O7	799.2849	[2M+Na]+	4.85859455011634	2	6005-18-1 | 4992-73-8	C09260	64278.03	80137.02	54561.1	53320.89	75754.45	91451.24	24358.93	26700.3	33785.52	25576.95	44817.3	44984.59	180412.5	146270.49	125743.49	167203.7	104663.44	175002.72	73676.62	118933.75	169558.95	159155.13	342688.37	103925.56	76584.08	123460.81	178076.44	102215.52	119782.26	92368.34	118836.78	111836.66	114767.21	118975.73	-
MW0115025	Oxoamide	Alcohol and amines	Amines	C10H12N2O2	215.0812	[M+Na]+	7.05322899996474	2	713-05-3	-	19388.03	29222.2	25922.97	18034.4	28311.89	22305.42	8396.25	14500.02	11046.32	12279.89	13962.52	15228.1	39145.39	47973.86	51144.27	67129.49	41217.69	32280.3	44319.04	41847.01	20880.31	50221.58	66447.02	45335.14	24787.25	31162.03	66170.77	73252.99	45330.68	63072.72	39703.94	38944.64	38339.96	38879.61	-
MW0000153	Bicuculline	Alkaloids	Isoquinoline alkaloids	C20H17NO6	390.0906	[M+Na]+	5.49935284752223	2	485-49-4	C09364	14455.95	13015.79	17429.89	8566.81	1888.64	16328.93	24654.19	28870.7	10220.84	23861.42	1375.67	16228.01	6149.12	3652.46	468.96	4888.06	451.93	1866.31	4421.53	1924.31	3261.84	916.68	541.5	1441.63	2251.46	3771.21	4303.79	1300.32	480.73	682.83	7328.39	7403.46	6008.16	7616.59	-
MW0139227	Oxyresveratrol	Heterocyclic compounds	Heterocyclic compounds	C14H12O4	511.1354	[2M+Na]+	2.51941729262966	2	29700-22-9 | 4721-07-7	-	1633.08	2515.15	8961.26	2234.57	102.3	3539.27	3179.09	15115.38	5560.38	1324.09	36.17	167.95	40102.79	21273.87	57821.81	4876.78	1147.38	15307.56	94631.86	102789.27	85472.87	69532.99	77168.75	4409.89	180548.61	141453.66	51919.22	87728.4	21622.71	5843.87	11093.28	12864.47	12557.05	12087.89	-
MW0012822	Azelaoyl PAF	GP	PA	C33H66NO9P	651.4647	[M+]+	7.08775977994233	2	354583-69-0	-	651.02	163.92	301.84	457.02	296.71	220.92	88.09	869.74	155.92	215.52	263.88	61.19	1349.9	335.1	1891.14	1553.83	1158.17	665.91	626.61	205.7	685.99	813.93	208.47	885.75	610.86	118.83	2032.87	1757.71	447.49	221.88	1107.0	1222.27	1185.03	1173.97	-
MW0155498	Phe-Phe	Amino acids and derivatives	Amino acids and derivatives	C18H20N2O3	330.1816	[M+NH4]+	0.0897025276458407	2	2577-40-4	-	147832.71	82061.03	106230.32	180466.48	40280.65	229398.47	29540.58	69582.55	4203.55	86898.25	272750.79	134873.04	73437.3	126113.11	9880.66	33342.5	88681.2	66327.44	12060.33	16001.37	4654.0	34497.81	24510.53	37306.76	17560.6	15649.81	13377.05	14412.32	13901.11	4245.39	36626.51	38620.86	38147.91	38079.04	-
MW0015261	7-[3-(Undeca-2,5,8-trien-1-yl)oxiran-2-yl]hept-5-enoic acid	FA	Others	C20H30O3	319.225	[M+H]+	1.02619465508269	2	851378-93-3	-	22115.15	42857.99	40967.97	27824.12	27610.64	23510.07	19484.79	47107.03	15100.19	34557.79	40386.33	38371.87	28525.55	34216.71	17013.48	16300.98	21887.17	29421.65	20095.62	23310.27	18659.27	5972.63	19976.83	13712.61	26015.9	18284.35	13904.62	9126.76	10402.84	12001.14	23140.56	22791.52	22788.22	22734.42	-
MEDP1672	Leu-Leu-Glu	Amino acids and derivatives	Amino acids and derivatives	C17H31N3O6	437.2388	[M+CH3CN+Na]+	1.91645177830727	2	20274-83-3	-	18311.68	27911.61	31652.48	9730.08	10949.4	16947.13	20946.55	26287.59	35228.06	13057.33	3704.79	11685.87	23948.57	18619.87	12448.18	6466.71	1851.78	6959.24	14257.44	20866.54	28685.3	2908.43	1334.32	1181.31	7137.33	6124.78	3467.47	1995.29	2798.05	91.21	13248.94	12852.72	12269.94	12681.08	-
MW0110092	Trp-Ala	Amino acids and derivatives	Amino acids and derivatives	C14H17N3O3	398.1342	[M+H]+	1.01961717746235	2	24046-71-7	-	2405.66	294.34	3739.12	1206.28	5127.24	890.23	2047.12	1580.32	142.69	77.59	359.82	789.31	8251.06	8536.52	20446.92	9581.34	4211.96	2813.46	12192.9	13241.98	7132.34	13404.7	19668.16	11088.85	6620.5	7592.96	23154.21	28849.33	14738.8	16222.46	7779.17	7076.32	7940.41	7453.0	-
MW0139812	Thalsimine	Heterocyclic compounds	Heterocyclic compounds	C38H40N2O7	636.2617	[M+]+	12.036786097124	2	5525-36-0	C09661	3521.84	815.13	4018.37	2203.99	3884.3	3732.65	3579.2	4424.57	1389.01	836.05	1139.85	6188.5	4492.21	10111.66	3742.19	3662.15	5563.54	2288.74	10221.46	6441.52	14452.89	6526.01	4577.35	2150.17	2434.19	8538.91	25626.53	9001.8	19200.03	4624.39	4855.86	4853.28	5094.72	4329.75	-
MW0009376	Phenelzine	Benzene and substituted derivatives	Benzene and substituted derivatives	C8H12N2	221.0648	[M+K+HCOOH]+	9.294858517421288	2	51-71-8	C07430	3481.08	1198.8	1826.45	10229.69	11451.04	5923.34	25699.85	8682.56	15309.52	18501.07	3874.08	15712.76	3505.56	1713.84	7346.41	4383.5	12063.94	16034.98	20600.76	16312.81	6724.04	1984.26	8568.72	8328.54	7248.02	5978.19	3043.27	18322.74	1218.57	4682.93	2346.79	2708.73	2281.98	2582.2	-
MEDTP00969	Ser-phe	Amino acids and derivatives	Amino acids and derivatives	C12H16N2O4	421.1242	[M+HCOO+2H]+	3.24967824300771	2	16875-28-8	-	142880.97	138955.92	114015.44	106190.56	129830.69	145082.18	58572.86	82607.22	106216.58	74227.5	63962.87	71681.13	171694.97	286526.19	293387.22	322920.22	312781.16	210179.84	158513.7	165790.51	243723.4	343101.59	230856.54	152911.9	154717.33	214210.37	221638.01	165818.79	206744.84	148053.85	228689.53	227863.87	228854.89	230225.43	-
MW0150456	Gly-Phe-Met	Amino acids and derivatives	Amino acids and derivatives	C16H23N3O4S1	354.1652	[M+H]+	21.3591821574255	2	72072-08-3	-	12312.91	14780.86	16823.74	11031.35	2264.93	6165.08	5150.2	4483.68	1775.8	5591.22	35.59	4271.92	15276.71	8817.3	12913.98	8104.17	4937.83	18330.13	16136.65	13308.14	8527.72	11632.38	20207.87	2086.79	581.29	5591.65	3062.93	3690.51	8044.51	1954.58	6518.38	6307.08	5837.9	7125.23	-
MW0151169	His-Phe	Amino acids and derivatives	Amino acids and derivatives	C15H18N4O3	366.1552	[M+CH3CN+Na]+	5.00535471260832	2	16874-81-0	-	358305.54	372471.53	344614.39	267292.82	318789.55	429094.06	77758.67	170331.69	197590.98	172325.52	220457.25	197391.26	532758.01	664632.34	618791.83	774403.85	691121.91	627225.15	525642.5	565494.99	468784.9	754916.1	619405.14	502166.07	521045.78	529922.62	601179.57	345172.0	360417.16	134356.48	560200.3	562798.2	563743.78	562864.86	-
MW0148113	Cys-Tyr	Amino acids and derivatives	Amino acids and derivatives	C12H16N2O4S	285.0875	[M+H]+	9.28612489502711	2	1089-23-2	-	6082.95	14898.8	11095.15	7135.51	6350.29	7306.0	2226.12	835.05	475.58	1664.09	399.83	3620.05	12359.8	11787.61	11515.26	7136.01	1784.14	19666.12	6610.04	1310.52	7794.29	3028.58	15168.48	7783.85	9759.32	5233.76	8370.36	1787.25	6928.19	1113.61	5817.07	6441.45	4897.8	6080.26	-
MW0112119	2-Dodecenal	Others	Aldehyde compounds	C12H22O	251.1637	[M+Na+HCOOH]+	6.36961541992775	2	4826-62-4	-	54535.48	78915.31	112548.88	40176.94	37311.1	39164.42	48016.16	124838.72	109371.93	197829.02	126799.68	102620.19	84820.07	46474.88	49865.33	42677.6	32076.83	15206.33	32931.39	57033.15	58593.24	31799.26	29444.53	25476.38	27364.52	25150.48	12432.27	15742.74	17915.54	9210.52	52586.94	52225.98	49810.21	51774.74	-
MW0115161	Polygodial	Terpenoids	Sesquiterpenoids	C15H22O2	319.1291	[M+K+HCOOH]+	3.93835775497564	2	6754-20-7 | 33118-34-2	C09712	142517.7	172968.26	109351.36	102551.8	144748.02	132388.06	37005.41	60522.8	86116.52	53372.05	44006.24	58687.51	238769.32	300581.68	364795.43	497496.28	288519.39	241730.8	202289.36	251712.55	252969.23	503229.28	392694.99	266716.31	209655.01	285076.75	322323.9	299321.51	276147.92	180772.35	240284.28	235861.83	230716.61	236395.34	-
MW0124765	Marrubiin	Others	Lactones	C20H28O4	379.212	[M+HCOO+2H]+	2.2075865049942	2	465-92-9	C09128	1629866.62	487399.26	2144589.25	795262.48	418460.1	1840649.83	1203245.16	1766890.69	231832.11	1671937.77	2335527.55	699517.09	937507.86	1381280.86	154344.96	338383.54	1031226.92	1259989.66	409266.03	275126.26	425603.27	177236.41	313093.17	442257.07	467097.51	467440.73	451132.04	289786.01	673078.13	142165.91	898538.51	798577.61	858368.14	857667.28	-
MW0168585	gamma-Aminobutyric acid	Organic acids	Organic acids	C4H9NO2	234.0946	[M+H]+	10.484643052493	2	56-12-2	C00334	2131.16	4619.33	1928.82	1906.56	1419.79	1780.09	808.51	481.4	1734.06	1261.8	1439.83	1702.72	3211.58	3205.44	8272.2	4982.21	5630.69	11950.95	5471.1	3430.11	6220.9	2402.65	7574.98	5884.04	6611.04	5711.42	7365.64	2322.35	2789.34	735.62	3260.22	3303.24	3192.1	2411.68	ko00250,ko00330,ko00410,ko00650,ko00760,ko01100
MW0108971	O-benzyl-L-serine	Amino acids and derivatives	Amino acids and derivatives	C10H13NO3	242.1022	[M+HCOO+2H]+	0.652744522469106	2	4726-96-9 | 30916-68-8	-	48180.62	48293.03	40019.02	16432.69	44188.35	57255.47	8740.23	13119.52	19819.96	15776.71	23934.57	22198.32	90879.91	102952.58	104790.37	128002.54	88555.24	72589.89	100500.87	105061.86	80211.25	147008.28	121249.35	74338.73	49072.09	113594.12	106217.45	23838.91	77787.81	41400.67	76686.17	76093.65	75243.9	76257.02	-
MW0000423	Anaprel	Alkaloids	Alkaloids	C35H42N2O9	703.2811	[M+Na+HCOOH]+	3.492057216457181	2	24815-24-5	-	10382.49	14024.63	1970.54	4671.33	8377.79	7544.67	2505.27	4309.15	4823.63	681.12	3704.35	2512.39	34242.66	26044.77	89521.49	35463.77	29939.53	37430.38	15497.63	58642.65	32181.6	79740.86	58043.07	22951.31	56790.83	42926.89	66485.29	82890.4	56059.79	38701.07	13946.63	15272.31	9205.01	13295.97	-
MW0148190	3,8-Dihydroxy-1-pentanoyl-6-pentyl-11H-dibenzo(b,e)(1,4)dioxepin-11-one	Organic acids	Organic acids	C23H26O6	416.2127	[M+NH4]+	6.36134010987429	2	6320-33-8	-	6542.04	2486.09	5042.21	1295.37	3634.04	7711.98	5015.64	5717.73	5058.51	5238.13	7017.26	8238.88	13317.43	13121.45	16480.39	13051.34	16685.93	20235.71	15860.43	20726.37	11048.35	9572.88	21293.95	7567.14	6391.6	12943.42	2706.48	16073.61	10649.61	9745.04	10064.6	10433.63	9476.39	9982.7	-
MW0138459	Isobavachalcone	Flavonoids	Chalcones	C20H20O4	388.1521	[M+CH3CN+Na]+	1.73287053257809	2	20784-50-3 | 54676-49-2	C08648	13564.41	11473.14	4056.25	1504.57	3262.41	11007.95	6949.0	5239.23	7711.85	6138.67	8516.1	4934.11	24385.86	15999.86	40262.01	30246.62	6820.31	12610.74	35029.16	44044.17	35384.04	34887.1	42727.99	8021.2	28231.96	47256.62	72965.21	77309.67	43943.4	27220.66	25072.25	26407.34	24715.45	25342.18	-
MW0134097	Farrerol	Flavonoids	Flavanones	C17H16O5	618.2282	[2M+NH4]+	7.57221610642447	2	24211-30-1	-	93363.02	144204.47	125408.82	69633.62	101832.8	110801.55	38125.6	30555.94	89468.35	34063.9	29318.43	47573.29	142938.44	134867.29	157459.04	147339.21	181931.29	272716.24	148047.96	203500.35	169398.3	279655.46	161048.55	103927.93	133491.77	158229.13	217444.84	63138.64	159195.64	45853.83	200595.61	197839.4	200385.5	197148.76	-
MW0000731	(4-Hydroxy-3-methoxyphenyl)ethanol	Phenolic acids	Phenolic acids	C9H12O3	337.176	[2M+H]+	6.31655126511532	2	2380-78-1	-	2124.19	2739.35	346.31	502.1	5066.98	1342.93	5736.87	574.6	2994.2	3512.96	1585.37	1770.45	254.4	536.21	952.83	265.47	3394.94	2620.4	655.55	20.1	1347.15	66.28	242.35	725.47	231.3	170.66	518.27	211.25	386.17	481.62	1599.06	1834.51	1656.55	738.62	-
MW0127946	(2E)-3-(4-hydroxyphenyl)-1-(4-methoxyphenyl)prop-2-en-1-one	Others	Ketone compounds	C16H14O3	219.0769	[M+H-2H2O]+	5.83234329745608	2	69704-15-0 | 160210-32-2	-	10382.72	18626.93	2967.69	6664.94	10565.89	7173.44	4123.96	562.12	2014.65	1970.07	3040.89	433.52	5485.92	8262.58	20248.78	9814.11	13004.1	9232.26	9219.97	1145.32	11751.97	9552.91	17807.73	8185.67	18080.06	10473.36	25228.86	3863.11	12138.24	7936.65	9379.17	7188.24	8594.56	9213.89	-
MW0108704	N-Benzyloxycarbonyl-L-leucine	Amino acids and derivatives	Amino acids and derivatives	C14H19NO4	283.1695	[M+NH4]+	11.1298644799263	2	2018-66-8	C04335	821314.26	542450.01	981043.36	912238.99	544778.51	829190.72	638316.74	849012.31	257862.51	719482.04	931643.31	739559.32	473801.11	603207.73	186268.43	187788.92	434327.79	593217.04	335531.66	257207.95	251935.7	198434.45	289854.24	461778.21	381564.74	408884.96	367134.93	243218.63	331578.21	111619.4	545503.51	530554.53	528805.52	544478.66	-
MW0133358	1-(2-Hydroxyphenyl)-3-(4-hydroxyphenyl)-2-propen-1-one	Others	Ketone compounds	C15H12O3	498.1868	[2M+NH4]+	11.152002093409	2	13323-66-5	-	18118.03	15396.56	10787.47	20959.25	22031.99	17985.22	6501.84	6164.31	3284.59	1750.27	6111.57	7625.33	15699.78	19055.11	30605.28	31026.68	23552.42	14376.71	13612.47	15923.34	19476.02	23181.76	30473.24	21453.93	16251.36	15694.5	29413.88	32281.88	24845.85	33735.36	27023.98	28203.51	28133.79	26695.1	-
MEDL00572	1,3-Dicaffeoylquinic acid	Phenolic acids	Phenolic acids	C25H24O12	516.1277	[M+]+	13.8101539268674	2	19870-46-3	C10445	6330.82	9334.98	8515.15	11793.03	4261.98	8611.11	795.56	1592.14	1573.02	7529.63	4202.3	5964.03	3825.89	5947.07	3691.35	6133.8	7955.29	13542.59	6340.96	3851.74	1796.73	827.1	2412.94	10100.89	2397.02	1830.76	2422.83	519.58	4575.62	934.43	7887.37	7476.2	7552.49	7248.3	-
MW0115078	Paederoside	Terpenoids	Monoterpenoids	C18H22O11S	447.0928	[M+H]+	1.94629572834661	2	20547-45-9	C09795	387200.72	369707.34	360010.04	257659.08	214119.51	337374.26	258655.22	269096.3	237219.58	314412.15	170186.31	315155.87	189909.06	198138.99	185900.71	209013.19	286862.89	218952.55	222436.38	131037.72	151347.41	200524.07	195121.76	176151.29	149343.64	157548.0	178916.65	117794.42	159636.63	123884.88	306396.09	309520.19	281154.77	302519.33	-
MW0122730	Acetylisoniazid	Heterocyclic compounds	Heterocyclic compounds	C8H9N3O2	376.1696	[2M+NH4]+	11.5905351900381	2	1078-38-2	C07585	6634.38	5578.73	4985.82	2540.91	5442.12	6313.51	4500.19	2072.91	5659.95	4500.48	600.17	4366.83	8181.53	5250.45	15684.97	7989.03	4773.84	789.72	8976.17	9342.74	14367.89	10067.42	15043.47	6172.19	10765.5	19015.62	8493.63	17584.33	16336.71	10685.51	6243.24	5730.64	6263.06	6078.33	-
MW0129481	Angolensin	Others	Ketone compounds	C16H16O4	272.1025	[M+]+	1.23654197253131	2	642-39-7	-	163.71	1013.64	1324.55	217.87	547.42	165.04	270.72	171.42	641.11	230.66	253.42	50.02	4666.34	4247.66	15596.13	2464.08	1126.25	4304.23	16142.52	14851.31	7246.79	17637.93	21020.68	8006.62	20951.89	28856.34	21273.2	21418.51	7231.15	4084.39	4588.48	4788.49	3637.98	4266.95	-
MW0009321	4-Acetamidobenzaldehyde	Benzene and substituted derivatives	Benzene and substituted derivatives	C9H9NO2	146.0595	[M+H-H2O]+	1.44116740756317	2	122-85-0 | 34-24-2	-	162244.66	160240.67	203853.73	127210.47	85757.19	175994.72	65539.25	48740.46	62349.7	57787.75	8699.66	60576.24	238916.23	245079.14	168827.15	160594.42	90957.84	155700.35	243902.09	236074.16	309712.57	332127.28	422597.96	138254.49	314688.42	472053.55	233090.98	268031.02	177375.67	93678.11	200399.72	206960.39	207375.78	201463.93	-
MW0016133	Betamethasone 9,11-Epoxide	Benzene and substituted derivatives	Phenolic acids	C22H28O5	372.1859	[M+]+	8.11658823494099	2	981-34-0 | 14622-47-0	C77355	8342.33	5186.21	7073.1	2715.23	12238.9	9855.02	4909.94	4585.58	9846.52	5337.31	8366.68	9696.94	13391.16	15003.25	16650.7	19821.95	10091.76	19234.32	16960.4	19459.25	14765.06	14747.2	23512.43	13272.05	9355.31	4761.72	5018.0	16112.71	11020.14	10714.05	10157.0	9476.21	9669.14	10016.14	-
MW0137756	Tricoumaroyl spermidine	Heterocyclic compounds	Heterocyclic compounds	C34H37N3O6	566.2456	[M+H-H2O]+	0.464469657175406	2	131086-78-7 | 364368-18-3	C18069	23934.19	44231.7	23935.88	33959.36	41748.02	18173.35	22946.49	26546.13	16498.92	19130.72	10638.78	21035.58	9427.36	13590.36	13149.14	4418.1	34067.49	43329.86	12118.3	6011.2	11036.84	8484.0	18232.71	11065.2	29263.28	16800.59	28326.81	11044.64	19037.98	9982.3	28222.29	27280.62	28472.76	27627.47	ko00940,ko01110
MW0110317	Tyrosyl-Valine	Amino acids and derivatives	Amino acids and derivatives	C14H20N2O4	403.1495	[M+H]+	6.26169701367482	2	17355-09-8	-	94945.21	59106.27	77482.2	92488.11	142051.34	83945.99	91826.95	52477.25	54573.27	39949.72	40060.05	57760.22	57216.0	61760.74	63167.07	7907.3	57202.44	82209.86	66268.29	33701.67	73405.74	31723.54	24562.48	4783.16	29166.07	45869.87	47894.8	21671.3	30863.9	22504.84	68776.98	69073.84	67450.35	68515.65	-
MW0140661	3-Methyl-2-oxovaleric acid	Organic acids	Organic acids	C6H10O3	130.064	[M+]+	4.21409197997491	2	24809-08-3	C00671	44816.2	74177.95	31246.73	29277.67	33551.88	29636.78	7674.28	847.8	6561.72	3905.18	4255.29	4512.32	35547.93	43136.61	55702.92	47373.55	49326.51	61839.1	26370.71	27842.86	24231.94	33379.9	53210.14	41728.19	24786.35	29858.05	34865.19	24291.88	25166.48	18823.35	46450.47	46613.09	44357.66	46269.32	ko00280,ko00290,ko00785,ko00966,ko01100,ko01110,ko01210,ko01230
MW0106579	Edetic acid	Organic acids	Organic acids	C10H16N2O8	602.226	[2M+NH4]+	0.405027724764399	2	62-33-9	C00284	4916.11	9364.48	19141.01	9099.33	34191.53	17207.97	1856.39	4637.45	9167.28	5734.98	1099.82	3193.43	8912.71	25587.37	22609.35	17858.77	21024.77	22888.55	13680.32	5445.73	11172.37	17605.79	11735.09	23197.29	1234.94	31112.13	15567.69	14626.62	10325.1	11915.49	26267.93	28785.07	27323.58	27757.15	-
MW0102977	Triptophenolide	Terpenoids	Ditepenoids	C20H24O3	313.1803	[M+H]+	1.37866366003436	2	74285-86-2	-	1028553.41	501648.61	1416584.6	1179212.79	589139.47	1469067.19	688788.24	1193936.43	223826.69	778129.1	1356926.81	994400.57	663544.42	935360.01	189796.41	297355.91	845296.5	881536.61	302534.63	283459.31	237591.93	291513.9	368167.57	625632.06	342086.76	412267.02	432151.13	266616.66	382806.13	100642.21	624764.54	623278.03	617753.67	621749.9	-
MW0000336	Methysergide	Alkaloids	Alkaloids	C21H27N3O2	729.3853	[2M+Na]+	6.61413211973985	2	361-37-5	C07199	60040.84	28221.17	87007.09	49739.57	12709.39	71676.03	16142.31	44885.77	1700.47	36713.07	94893.89	57581.03	9884.61	12837.02	2722.85	1185.53	1968.98	17290.59	3699.1	166.81	1298.35	503.8	1314.23	7179.81	4687.79	637.59	3047.82	946.89	2670.87	358.31	14533.96	14627.31	13537.58	14231.22	-
MW0015937	Asclepin	Steroids	Cardiac glycoside	C31H42O10	643.276	[M+Na+HCOOH]+	4.32418228362172	2	36573-63-4	C08849	2535.63	1176.43	5324.55	4780.51	6598.13	6089.25	19360.66	23455.73	14513.46	6451.93	5090.44	15964.15	5989.85	5572.2	1654.6	1826.77	963.5	1333.39	10243.03	14329.14	22644.97	5986.47	4787.85	1000.48	9709.59	12972.62	14329.93	1803.75	11753.41	7807.38	8913.97	9146.82	8979.19	8814.44	-
MW0002157	2,3-Dihydroxy-4-methoxybenzoic acid	Benzene and substituted derivatives	Benzene and substituted derivatives	C8H8O5	391.0684	[2M+Na]+	13.6730494675419	2	3934-81-4	-	26504.95	17774.08	12237.17	18391.98	13929.15	17831.29	14664.59	22506.34	15384.43	22452.02	18135.63	16191.39	12979.67	10192.0	2967.58	16344.78	11668.89	13928.18	3979.55	11694.0	6118.76	6063.56	6469.98	6754.39	6614.89	8362.98	851.53	5919.1	8626.84	5015.25	14582.81	14519.2	14689.2	12381.56	-
MW0134072	Isorhamnetin 3-galactoside	Flavonoids	Flavonols	C22H22O12	461.1036	[M+H-H2O]+	11.6902174971967	2	6743-92-6	-	1225.72	821.78	3680.88	351.42	1236.97	2327.26	706.34	1193.74	1558.91	3286.91	167.05	1565.75	1306.73	1093.5	912.86	1815.38	1451.13	1040.68	2358.51	9433.53	2482.61	1744.2	3783.95	386.83	4337.82	8839.98	2713.83	7580.47	7194.44	6076.69	1913.26	2110.2	2149.09	2100.47	-
MW0005300	4-Phenyl-2-butanol	Benzene and substituted derivatives	Benzene and substituted derivatives	C10H14O	235.0711	[M+K+HCOOH]+	6.0833744925759	2	2344-70-9	-	6176.04	8600.72	4814.6	4500.68	5365.08	5081.6	2486.43	1688.23	1983.91	1628.47	431.32	1430.92	6120.7	5174.77	9673.27	7691.4	9568.64	6183.1	5155.69	5655.15	3561.59	6163.71	8369.68	9696.89	6705.75	1856.96	8565.75	8646.74	5098.37	5365.15	9765.84	9329.03	8579.99	9380.77	-
MW0137109	7-Methoxyisoflavone	Flavonoids	Isoflavones	C16H12O3	316.0945	[M+CH3CN+Na]+	8.28454615245278	2	1621-56-3	-	287.91	3027.36	971.64	125.38	1321.96	670.06	1602.7	747.95	647.41	747.79	1197.49	270.37	5935.87	10604.59	21537.76	6297.57	5248.78	4222.01	27895.86	29746.72	13495.33	43413.56	54362.1	7952.4	29251.86	47297.48	37691.4	44852.34	7041.52	9338.63	5849.57	5910.5	6439.4	2649.66	-
MW0061609	Phomenone	Terpenoids	Sesquiterpenoids	C15H20O4	331.0822	[M-2H+3Na]+	13.3561444573616	2	55785-58-5	C09708	7963.54	3675.78	5807.89	8496.23	8862.51	8400.41	6275.66	9271.95	5853.15	5745.82	1872.97	6227.08	765.88	1811.97	4358.4	7379.94	5545.0	4185.79	6239.64	260.17	4718.9	5625.66	3791.1	2834.73	4151.74	2025.49	1283.1	2296.7	5004.33	2720.72	4970.91	5047.65	3917.9	5249.25	-
MW0105598	alpha-Guanidinoglutaric acid	Organic acids	Organic acids	C6H11N3O4	379.1513	[2M+H]+	8.884121122463279	2	73477-53-9	C03140	24301.53	17029.45	12949.27	16606.38	27552.4	5861.76	25499.47	8734.45	14338.57	6066.41	7355.46	5722.33	12913.15	13857.07	15061.21	12782.58	19530.18	32081.05	14407.55	4219.09	10478.49	5272.28	5661.62	8809.44	6597.41	7726.81	11184.76	7404.09	14315.64	9198.91	21256.8	21115.01	21462.9	21609.84	-
MW0107215	Guanidinosuccinic acid	Organic acids	Organic acids	C5H9N3O4	158.0605	[M+H-H2O]+	11.1396987649925	2	6133-30-8	C03139	181997.31	281575.4	245328.19	124823.53	162727.34	122767.53	46689.77	34943.87	73318.16	60817.42	20455.61	43740.11	207997.4	193573.13	407277.1	233259.7	228348.01	348688.58	228983.22	202053.12	200258.37	209937.94	343650.7	237586.94	392462.23	268226.65	288504.36	347775.29	260143.6	193363.66	224258.47	223138.32	216421.46	212464.7	-
MW0127757	Aegeline	Alkaloids	Phenolamine	C18H19NO3	320.1333	[M+Na]+	9.3500276473435	2	37791-13-2	-	1699.4	2971.22	5698.85	6944.58	7676.9	6298.37	11549.41	8602.84	5654.78	16551.57	18025.57	9432.4	11288.36	11532.47	5464.14	11526.64	12495.78	6583.16	13602.05	18736.25	17259.01	9574.41	10438.74	7847.99	8486.83	7529.66	7792.93	14887.34	12040.08	12247.18	6329.48	7302.25	7037.49	7690.68	-
MW0113918	alpha-Pyrrolidinopropiophenone	Others	Ketone compounds	C13H17NO	270.082	[M-2H+3Na]+	6.1290816800863	2	19134-50-0	-	8215.04	4549.66	8728.06	7861.08	7142.87	5687.57	16017.79	30227.38	26675.36	28906.09	18941.34	17743.37	11782.54	9505.07	11373.44	13388.84	20732.39	15453.94	36798.66	27860.82	25888.51	19365.82	20506.29	20193.2	41468.12	39682.5	25142.17	30704.01	42101.6	10019.43	17251.18	16671.67	17198.07	17894.98	-
MW0103660	S-Adenosylmethionine	Nucleotides and derivatives	Nucleotides and derivatives	C15H23N6O5S+	399.1403	[M+H]+	10.8732619625584	2	14031-35-7	-	384173.28	494461.19	348407.52	402200.5	272185.6	447329.25	71163.8	148486.73	188051.76	166388.78	310578.76	236371.14	624960.5	896347.45	720176.08	845942.09	555538.48	597183.09	582529.48	683702.49	612441.76	1118125.96	916681.18	562023.16	387474.49	554799.41	759357.97	741991.96	432295.64	370131.41	621702.69	619377.17	595018.81	606055.33	-
MEDN1401	5-Phenylpenta-2,4-dienoic acid	Organic acids	Organic acids	C11H10O2	238.0901	[M+CH3CN+Na]+	16.057604972417	2	1552-94-9 | 28010-12-0 | 185152-35-6 | 38446-98-9	-	51242.47	90555.22	38277.01	36362.96	43744.38	33603.28	3877.64	2005.48	3507.88	5892.78	2488.64	3790.21	41622.15	54750.31	48844.48	59013.58	68606.85	77904.64	28747.8	100373.09	26824.13	42968.15	62157.25	48060.19	88884.24	20332.39	35759.72	18970.56	26650.71	20933.74	44929.71	44372.09	44271.46	45234.29	-
MW0012533	16Z,19Z,22Z,25Z,28Z,31Z-tetratriacontahexaenoic acid	Lipids	Free fatty acids	C34H56O2	496.4209	[M+]+	12.4752275688881	2	105528-06-1	-	67641.12	136312.47	76148.11	53958.96	90622.22	116792.89	48735.21	76708.85	73649.65	112556.77	76697.0	64114.32	131978.52	155547.51	200993.62	140239.47	133708.93	181921.27	220290.3	245010.62	173812.86	113381.99	181323.45	165528.95	105113.8	159775.11	162278.91	74984.58	151373.25	184521.32	89031.0	89035.75	84776.0	93949.59	-
MW0003256	2-Methylbenzhydrol	Benzene and substituted derivatives	Benzene and substituted derivatives	C14H14O	397.2221	[2M+H]+	14.4379048275312	2	5472-13-9	-	1307605.6	711907.19	1600043.54	1594652.04	475926.15	1355156.67	629725.01	803535.93	170135.55	1229226.65	1779468.02	1566737.24	351223.92	659250.47	91883.19	142833.36	533553.95	544068.77	152037.24	108169.7	225503.11	95321.21	111043.82	245676.42	179179.19	165267.92	123023.7	65075.23	218763.97	107139.18	461642.66	469839.66	443126.37	455536.35	-
MEDP1026	2,4-Dihydroxybenzoic acid	Phenolic acids	Phenolic acids	C7H6O4	331.0355	[2M+Na]+	14.6609782676421	2	89-86-1	-	1350.49	5867.55	4875.09	5171.49	5142.52	1120.89	4180.25	3060.09	1906.99	1803.29	2206.67	2994.69	143.18	1832.97	732.81	1973.55	802.07	4383.87	738.36	2052.1	2247.95	332.45	2094.13	1218.79	1659.37	593.99	147.82	67.09	763.21	1558.32	2063.36	2220.1	2103.35	1648.98	-
MW0105671	H-Arg-Pro-OH	Amino acids and derivatives	Amino acids and derivatives	C11H21N5O3	236.1491	[M+H-2H2O]+	3.80158043995493	2	2325-51-1	-	8460.17	5474.38	4542.49	741.76	12776.56	4725.92	19572.56	21283.16	5249.64	18952.84	10004.32	15715.99	9475.01	9449.52	9111.0	19042.52	13158.27	10748.05	5382.95	4175.48	4938.75	7072.15	895.79	8153.14	2191.17	4298.15	4540.39	2204.94	6004.07	6286.09	6544.83	6403.34	5995.87	6479.76	-
MW0105167	FAPy-adenine	Heterocyclic compounds	Heterocyclic compounds	C5H7N5O	217.0723	[M+CH3CN+Na]+	14.5575043050172	2	5122-36-1	C06502	7480.72	6015.25	9067.45	8670.61	7621.88	7888.64	5593.4	7441.64	7550.82	8105.98	3945.75	6020.69	8850.03	5732.17	7129.64	4768.8	4078.76	5652.43	6286.89	4739.61	6017.48	1941.24	4018.36	2877.73	2918.07	1212.6	1287.68	4425.26	3829.17	1745.7	6084.9	5588.0	5830.49	5895.88	-
MW0106686	Etidronic acid	Organic acids	Organic acids	C2H8O7P2	269.9932	[M+CH3CN+Na]+	16.033458650071	2	7414-83-7	C07736	3567.71	5515.51	6607.1	3722.57	1779.81	3182.58	2551.99	1535.03	1408.62	2126.16	103.94	1789.31	3097.06	3608.29	2895.49	3641.75	861.03	3426.85	2913.59	1200.82	2014.98	2243.87	2058.1	313.69	820.59	440.83	463.21	1095.49	261.86	332.34	2788.05	2778.1	2509.63	1785.73	-
MEDP1486	3-Hexenedioic acid	Organic acids	Organic acids	C6H8O4	306.1193	[2M+NH4]+	4.61597925010437	2	29311-53-3	-	433.67	310.25	199.09	78.03	12.13	11.58	275.11	151.57	629.97	535.37	365.31	40.04	101.58	87.02	430.18	140.74	550.74	275.04	95.58	120.59	176.58	291.58	1072.01	831.46	483.01	1654.46	1606.81	2369.84	796.99	784.76	247.52	485.97	500.92	447.84	-
MEDN0571	3-Methoxybenzenepropanoic acid	Organic acids	Organic acids	C10H12O3	361.1728	[2M+H]+	10.056593177552	2	10516-71-9	-	499.98	789.63	97.72	173.45	310.53	173.26	85.56	182.18	251.63	141.9	44.74	126.01	125.21	495.55	1232.87	843.75	668.18	2560.74	934.74	134.28	1016.67	382.83	844.84	117.11	1640.8	2348.3	249.71	368.17	1291.07	145.17	2034.8	1971.21	1927.96	2024.62	-
MW0061830	Pinusolide	Terpenoids	Ditepenoids	C21H30O4	715.4245	[2M+Na]+	4.834656602712879	2	31685-80-0	-	64443.32	10249.72	119918.18	66928.75	27279.22	81359.51	37757.59	60739.16	8950.83	43119.51	102827.42	47253.08	34586.44	60528.84	771.6	2995.67	65638.51	70530.16	9146.77	9578.2	5027.71	3386.8	16490.88	41200.97	13337.56	15858.49	32190.41	11712.46	17416.27	278.61	24744.03	24153.68	25689.26	24428.03	-
MEDL02149	Acetaminophen glucuronide	Others	Ketone compounds	C14H17NO8	374.1321	[M+HCOO+2H]+	16.2884445975919	2	16110-10-4	-	446.32	45.61	1103.68	333.84	1253.2	531.58	199.65	49.41	368.15	169.25	220.34	211.63	1257.63	857.3	5612.75	2803.97	3438.14	1147.12	2883.97	2693.99	2076.33	2235.47	1351.51	2961.87	1733.93	631.52	2278.06	2870.4	4473.47	3686.58	2897.62	2846.58	2686.16	2558.45	-
MW0129513	1-(2,6-Dihydroxy-4-methoxyphenyl)-3-phenyl-1-propanone	Others	Ketone compounds	C16H16O4	567.2032	[2M+Na]+	5.00525103389741	2	35241-55-5	C09644	3289.29	5765.93	1670.13	1106.51	3582.99	2556.67	532.99	120.55	31.85	2346.68	164.08	306.66	1222.18	806.93	2331.9	988.59	5610.1	4097.84	3132.21	1978.36	3233.3	4109.16	4355.2	1867.26	3892.71	3153.43	4360.65	3197.6	3861.5	1054.86	1938.52	2137.0	1952.13	602.18	-
MW0107168	Gly-Gly-Leu	Amino acids and derivatives	Amino acids and derivatives	C10H19N3O4	290.1131	[M-H+2Na]+	13.0529419874392	2	14857-82-0	-	3003.6	2932.23	2511.57	677.85	315.72	911.21	421.03	708.01	2943.73	1575.46	194.33	252.86	12686.15	7894.94	27197.88	5643.67	3325.83	16842.51	44963.65	29120.06	17889.6	27296.04	53048.05	17250.51	58378.95	75945.04	64772.98	53020.18	18939.97	15683.74	10277.01	10510.93	10402.45	10885.05	-
MW0124325	Huperzine b	Alkaloids	Alkaloids	C16H20N2O	333.0613	[M-H+2K]+	15.8091131925175	2	103548-82-9	C09866	25554.32	25882.31	15140.32	42399.54	20918.18	11715.99	41776.2	29276.6	28293.9	21650.51	10565.73	18985.71	12850.56	10898.63	10965.25	6737.35	11777.04	9219.57	10320.4	19643.02	13012.43	3896.89	13305.46	8847.2	24294.77	17911.61	4296.41	3898.7	12713.39	9107.55	11693.47	8150.13	11168.31	10596.89	-
MW0133052	3,3'-Dihydroxyflavone	Flavonoids	Flavones	C15H10O4	318.0733	[M+CH3CN+Na]+	2.636308635004529	2	55977-09-8	-	1567.37	1886.9	1430.68	2601.5	1095.97	3835.06	130.52	2467.47	1479.63	2483.22	1525.64	786.63	1631.04	609.73	487.26	914.87	667.49	2465.38	456.16	627.7	683.29	437.58	1173.98	502.57	1898.41	695.94	755.92	462.1	1413.76	911.58	2226.01	2023.74	597.07	2023.78	-
MW0003591	(3,5-Dimethoxyphenyl)(4-methoxyphenyl)methanone	Benzene and substituted derivatives	Benzene and substituted derivatives	C16H16O4	339.0562	[M-2H+3Na]+	7.31270898754133	2	94709-12-3	-	81023.23	52469.39	80226.89	102491.75	198288.41	33982.37	100628.65	75472.98	27356.54	28070.51	38771.37	13456.77	185592.03	37793.03	66600.68	92678.78	46244.78	52577.0	41383.43	104284.49	182456.03	63613.43	89582.68	43300.04	17785.42	31942.58	49579.92	47281.43	33371.12	13552.88	68228.94	71424.24	72658.53	73763.9	-
MW0113051	4-Heptanone	Others	Ketone compounds	C7H14O	246.2429	[2M+NH4]+	12.3686399150102	2	123-19-3	-	7832.17	5577.37	4129.96	8724.23	7936.77	5833.09	1350.52	4199.25	617.07	4503.41	4511.03	5565.15	5033.04	4461.32	4470.68	6404.65	3590.65	5090.92	7066.94	4859.81	2808.05	4852.9	4030.92	1787.56	3599.16	1922.05	857.91	1536.04	1798.85	8490.64	4216.36	4521.93	4039.67	2392.94	-
MEDTN00717	4-Oxoretinoic acid	Organic acids	Organic acids	C20H26O3	314.1833	[M+]+	11.9514791850861	2	64907-22-8	C16678	622215.93	228707.68	566804.1	463704.63	307103.93	553594.2	355260.38	448530.21	98915.68	491492.57	879545.31	407595.08	298391.35	416310.04	117992.79	207825.88	358227.39	367899.15	162664.75	123521.86	112512.31	133442.4	177952.39	289965.8	178166.43	192588.82	220352.43	123632.33	177136.08	44877.01	313984.64	310280.09	313879.02	306359.09	ko01100
MW0120952	Tetrahydropteridine	Heterocyclic compounds	Pteridines and derivatives	C6H8N4	311.1156	[2M+K]+	15.5142250774531	2	10593-78-9	C05650	686.9	836.4	2115.44	1253.17	1426.32	81.14	141.92	264.6	780.38	780.11	1304.42	227.39	4139.84	4064.27	8788.17	2326.58	1448.23	4029.23	9826.49	9361.71	2990.37	8335.5	14871.58	3153.02	1968.08	5665.2	3756.42	17315.12	3542.19	5176.12	2676.89	2820.69	2755.33	2763.18	-
MW0005318	4-propyl-N-(pyridin-2-ylmethyl)benzenesulfonamide	Benzene and substituted derivatives	Benzene and substituted derivatives	C15H18N2O2S	329.078	[M+K]+	0.253500000013673	3	851774-65-7	-	525.93	189.63	69.17	132.54	71.08	106.08	277.46	519.36	133.63	783.85	383.3	12.99	2079.64	163.38	1506.17	935.87	546.36	641.7	7989.03	10025.86	4059.51	7578.92	10653.48	12167.09	14715.1	19721.45	16268.83	31526.42	5065.07	1852.5	1614.08	1560.54	1431.8	1593.7	-
MEDL00009	L-Valine	Amino acids and derivatives	Amino acids and derivatives	C5H11NO2	118.0856	[M+H]+	2.06558675749591	3	72-18-4	C00183	221384.3	268371.04	226314.72	176365.05	234893.74	211386.98	64233.47	99508.18	100647.36	111710.33	91158.27	112703.38	308880.59	339629.12	530434.15	316654.31	254850.42	275177.33	491490.18	471852.2	372433.4	516422.47	514580.58	469369.18	346443.88	448893.5	541878.01	621048.73	420427.53	394570.55	341771.28	338260.55	341925.87	338402.18	ko00280,ko00290,ko00460,ko00770,ko00966,ko00970,ko01100,ko01110,ko01210,ko01230,ko01240,ko02010
MEDL02347	L-Phenylalanine	Amino acids and derivatives	Amino acids and derivatives	C9H11NO2	166.0861	[M+H]+	2.09220728244475	3	63-91-2	C00079	2202571.21	2428941.36	2192442.3	1849430.01	2533850.84	1786726.73	714051.58	870199.77	976151.83	1044382.54	981903.01	992541.39	2390471.38	2445631.69	3360005.35	2198456.53	1586172.1	2196249.53	2604324.4	2914006.07	2731088.39	3193974.52	2952788.48	3359208.3	2343602.99	3013228.5	3708130.67	4664390.05	3536092.32	3210943.1	2428647.35	2409889.18	2421460.74	2421411.67	ko00360,ko00400,ko00460,ko00470,ko00940,ko00960,ko00966,ko00970,ko00996,ko00999,ko01100,ko01110,ko01210,ko01230,ko02010
MW0169164	Flavone	Flavonoids	Flavones	C15H10O2	223.0755	[M+H]+	0.9002621975184871	3	525-82-6	C10043	122957.47	72445.51	30478.45	167183.47	105431.2	86120.11	189454.09	1224570.92	186508.16	504974.4	156706.6	79777.32	28114.23	321263.38	8099.1	178062.88	1965287.76	109593.41	102926.88	309742.34	151323.56	48994.02	54476.15	99166.86	114977.94	148587.93	26993.5	64818.14	1795503.77	346492.67	306402.34	304146.6	307047.01	308685.25	-
MEDN0006	L-Tyrosine	Amino acids and derivatives	Amino acids and derivatives	C9H11NO3	182.0811	[M+H]+	0.0119295049216817	3	60-18-4	C00082	243437.84	262878.17	247248.25	246519.0	300100.87	277147.16	96141.13	99398.66	123738.57	152280.98	103778.31	162627.15	515419.32	475245.72	611835.18	478169.04	372530.46	441407.0	503398.37	531885.06	517255.52	665957.21	646256.52	611119.09	500054.19	579966.8	726555.14	788092.1	672538.17	641258.37	407214.76	414038.54	425846.69	430581.34	ko00130,ko00261,ko00350,ko00360,ko00400,ko00460,ko00730,ko00940,ko00950,ko00965,ko00966,ko00970,ko00999,ko01100,ko01110,ko01210,ko01230,ko01240
MEDP0395	Pipecolic acid	Alkaloids	Alkaloids	C6H11NO2	130.0852	[M+H]+	2.68214180501047	3	535-75-1	C00408	75025.74	25159.07	33264.26	75619.9	40315.19	41707.43	8008.65	19529.58	1098.0	42915.65	12638.28	20860.17	114692.75	66356.54	148330.84	73073.31	111231.24	138917.5	44186.39	70247.38	53691.34	66788.71	109584.64	117018.09	104127.14	32886.87	85803.2	81277.97	104428.18	98845.85	62119.31	99403.11	99458.64	99090.2	ko00310,ko00960,ko01100,ko01110
MEDL02681	6-Deoxyfagomine	Alkaloids	Piperidine alkaloids	C6H13NO2	132.101	[M+H]+	1.96483397246539	3	197449-09-5	-	135635.16	197952.83	162357.02	90717.83	177451.81	88777.97	50538.99	57163.02	79323.0	65221.33	48031.13	69341.69	101918.24	130531.51	264045.15	119427.95	105659.21	161686.28	173185.7	176974.69	165005.77	158283.44	164722.08	169391.21	125910.91	123086.39	195631.71	186574.68	166733.25	142628.67	140861.22	139961.52	139260.18	134119.77	-
MEDP0022	L-Proline	Amino acids and derivatives	Amino acids and derivatives	C5H9NO2	116.0696	[M+H]+	3.89616611748522	3	147-85-3	C00148	33236.16	30423.73	32682.34	29907.94	30316.05	30253.12	15170.39	16892.35	17762.53	19294.18	13903.19	16261.72	36443.32	37768.87	58816.44	33551.48	33006.21	40561.61	46486.95	43431.89	39054.58	102600.54	77780.59	69873.34	34452.0	77160.49	115495.11	108328.43	51956.59	74235.9	52533.79	53206.7	52030.73	52555.07	ko00330,ko00332,ko00470,ko00970,ko01100,ko01110,ko01230,ko02010
MEDP0453	Indole	Alkaloids	Plumerane	C8H7N	118.0644	[M+H]+	1.03708460748919	3	120-72-9	C00463	200543.51	190655.77	248626.32	236730.23	306902.48	209006.91	102522.78	78667.38	81949.43	95781.69	133842.12	130734.87	391932.49	349829.12	456121.1	375509.41	190635.27	239250.34	415033.34	430705.76	326774.42	415949.8	515583.49	481229.07	268673.08	242117.77	455068.37	599625.23	406390.28	498814.32	262907.51	261076.56	260408.37	260651.21	ko00380,ko00400,ko00402,ko00999,ko01100,ko01110
MW0154497	Nifuradene	Others	Ketone compounds	C8H8N4O4	247.0435	[M+Na]+	1.38700000000824	3	555-84-0	C19272	16625.12	16656.94	23890.17	10473.57	35145.36	16548.41	35581.62	48971.15	48699.21	45884.28	60392.0	44378.98	32508.41	37824.54	37768.58	34740.53	44339.67	29894.26	26460.0	28049.85	28737.45	29980.36	18676.56	22942.29	14084.07	13135.78	6551.54	9235.73	19791.37	9412.51	29413.24	30439.05	31485.03	31486.03	-
MW0114590	Hexaethylene glycol	Alcohol and amines	Alcohols	C12H26O7	300.2015	[M+NH4]+	0.815025552469706	3	2615-15-8	-	11044.06	14330.53	9730.11	5745.32	7037.67	9149.0	12766.51	12914.13	13708.39	25137.85	7573.62	21343.9	12346.3	14449.82	16490.33	15078.94	21526.1	15031.2	33941.35	32649.21	9678.68	20150.41	13983.57	8999.03	31522.17	13155.99	24216.41	26353.88	9783.0	3873.58	17540.45	16997.48	17213.31	17436.42	-
MEDP1647	2-Amino-1-phenylethanol	Alkaloids	Alkaloids	C8H11NO	120.0807	[M+H-H2O]+	0.8462739000236751	3	7568-93-6	C02735	4882118.09	5485094.83	4795911.76	4072401.72	5710641.74	3930667.1	1484888.14	1829084.79	2115594.62	2142052.31	2032193.67	2131463.49	5141254.93	5272172.6	7116451.39	4743459.5	3195817.31	4629246.41	5433261.18	5885132.43	5507239.39	6560449.6	6064618.74	7024470.49	4905884.29	6219547.7	7468444.28	9175795.07	7216291.43	6822743.09	5259489.49	5230355.33	5240636.91	5190516.16	-
MEDN0562	Indole-3-carbinol	Alkaloids	Plumerane	C9H9NO	130.0645	[M+H-H2O]+	2.09079415249391	3	700-06-1	-	30243.46	52448.21	41518.39	20488.77	25325.04	29446.91	17702.79	18122.74	21292.02	14246.0	3535.3	10185.69	65682.86	40074.68	77837.22	54943.99	22894.51	70183.53	94489.42	76875.0	74841.58	67302.47	94037.54	31601.68	140831.23	137227.63	106536.7	56469.14	49263.08	24566.44	54601.18	54695.93	54988.36	54195.64	-
MEDN0151	Adenine	Nucleotides and derivatives	Nucleotides and derivatives	C5H5N5	136.0629	[M+H]+	7.72643947755114	3	73-24-5	C00147	24012.78	5292.06	45806.61	13318.18	9133.11	18152.2	66097.68	74764.3	75743.75	58417.36	111517.13	48246.65	1386.7	1237.9	38071.47	1061.15	982.7	1230.95	2145.98	1930.92	1795.32	813.82	924.93	31237.48	1171.29	1185.21	402.86	1027.56	3288.03	961.32	20067.99	22281.28	8137.62	22298.05	ko00230,ko00908,ko01100,ko01110,ko01232
MEDN0551	3-Indoleacrylic acid	Alkaloids	Plumerane	C11H9NO2	170.0594	[M+H-H2O]+	1.93167470250444	3	29953-71-7	-	99689.98	89308.87	135112.77	125440.46	153815.78	117530.67	37010.01	13090.1	26452.44	31107.4	42586.37	56201.84	231709.55	199312.91	268055.59	213915.95	96098.84	123839.43	239930.94	257875.86	177619.11	234489.83	307896.37	287887.67	149816.03	132001.47	281399.81	366360.6	234068.49	300307.7	135984.44	136548.55	135912.17	137488.65	-
MEDL01799	Isoscutellarein	Flavonoids	Flavones	C15H10O6	287.0552	[M+H]+	2.56324286496579	3	41440-05-5	-	33239.39	52299.07	52938.53	29146.91	10806.06	42918.39	33860.02	18230.03	12597.89	54578.12	14105.24	29382.29	14300.09	10815.3	7755.85	16162.45	21188.01	16361.13	40246.71	14956.35	8781.41	13549.39	18254.88	26449.42	14352.94	24108.09	21126.74	11757.82	38471.71	13748.48	31477.22	28997.15	29232.14	32000.33	-
MEDP1315	Quinoline	Alkaloids	Quinoline alkaloids	C9H7N	130.0646	[M+H]+	0.9726218650030211	3	91-22-5	C06413	138893.36	235710.29	157903.52	98257.74	148815.59	98632.56	21777.41	30341.92	60466.48	49508.9	7025.11	35928.37	170844.7	160431.78	284033.69	167006.8	170871.84	403183.8	179318.73	150593.49	157325.56	181802.62	279179.07	188983.41	188709.07	182312.76	237010.73	166198.9	204632.18	134659.45	236384.13	230847.71	197952.89	236321.66	-
MW0110047	Tropate	Organic acids	Organic acids	C9H10O3	149.0586	[M+H-H2O]+	1.88676987498582	3	552-63-6	C01456	85334.72	100392.19	92167.73	65014.69	109862.3	71898.21	26813.58	31621.57	34620.78	41707.3	42530.03	31416.15	97291.67	104632.41	133454.68	58000.75	49894.22	79525.57	97234.62	115788.21	104774.29	128709.29	122670.83	129686.97	94801.05	120277.05	143221.46	188614.97	150329.44	140894.75	76550.82	78548.56	73283.24	72092.1	ko00960,ko01110
MEDP0646	2,3-Dihydrobenzofuran	Benzene and substituted derivatives	Benzene and substituted derivatives	C8H8O	103.0537	[M+H-H2O]+	1.28093473751534	3	496-16-2	-	195603.03	225954.8	196288.55	172300.22	231001.6	156497.76	60318.56	72052.92	83187.07	87087.54	79419.64	86137.94	202414.92	209763.42	263981.82	192443.29	120972.32	184665.75	216931.99	224088.69	217025.42	241695.48	226427.26	258073.58	184623.65	236971.45	288445.2	328505.71	271269.0	264128.76	206545.12	205642.91	199533.53	205172.31	-
MEDL01737	5-Aminoimidazole ribonucleotide	Nucleotides and derivatives	Nucleotides and derivatives	C8H14N3O7P	296.0662	[M+H]+	4.42014131508017	3	25635-88-5	C03373	2196.76	6834.68	2561.62	4605.56	4094.37	4777.12	2496.62	2648.54	2090.06	2038.58	1782.08	3588.39	6381.63	5083.48	6308.71	2466.35	6419.36	6332.02	9164.22	3938.65	7420.85	7396.7	13183.31	7880.2	4853.36	11648.55	19818.35	14904.9	5269.53	4488.89	5992.49	6709.16	7212.37	6697.9	ko00230,ko00730,ko00860,ko01100,ko01110,ko01240
MEDP0125	Choline	Alkaloids	Alkaloids	C5H14NO+	104.1064	[M+]+	1.79484903750193	3	62-49-7	C00114	133724.97	186450.7	145022.68	127659.14	116497.83	109720.97	238715.46	232268.89	177991.32	122768.98	122197.27	121965.47	171439.94	161670.95	74133.23	54900.91	57548.28	123526.17	121542.0	127551.56	157176.27	33213.68	30494.35	70886.15	68988.47	46831.96	54649.47	54263.69	56315.28	102155.07	130725.77	129434.56	126023.92	128376.91	ko00260,ko00564,ko01100,ko02010
MEDP1339	LPC(18:1/0:0)	Lipids	LPC	C26H53NO7P	522.3568	[M+H]+	0.282351403425703	3	3542-29-8	-	2272.46	6965.5	5534.41	481.5	1508.33	768.46	10962.88	11120.96	14740.34	1341.74	1711.71	3287.5	25766.65	18871.98	32726.74	4247.73	2952.91	1950.68	9219.66	29271.86	24513.38	5968.71	1932.58	3844.62	6876.89	7343.94	18198.34	5251.8	3757.78	3894.51	9723.89	9073.81	9593.07	10006.94	-
MEDP1660	Bis(2-ethylhexyl) adipate	Others	Lactones	C22H42O4	388.3413	[M+NH4]+	1.42557373749241	3	103-23-1	C14240	1111.43	2163.24	1886.48	837.47	1255.48	1998.18	604.34	1215.22	2115.97	978.47	1601.93	1976.62	1042.27	957.44	1271.24	830.05	1215.41	360.45	1351.65	598.87	1008.45	290.76	374.69	1001.92	581.62	798.8	1053.38	621.8	329.45	847.94	1499.29	1605.06	1216.43	1215.66	-
MW0123137	Bismurrayafoline E	Heterocyclic compounds	Heterocyclic compounds	C48H56N2O4	763.4009	[M+K]+	2.74907305926487	3	252350-80-4	-	69988.65	32898.61	61529.08	70400.65	8383.63	60794.54	40397.49	60245.56	3862.08	56195.14	93265.12	62728.89	40885.09	41489.95	1755.96	3782.09	34507.61	33232.82	14885.3	7390.56	293.96	7901.74	12472.16	35189.06	25176.48	19838.11	30050.06	18367.53	9777.68	2134.72	25525.4	21465.86	25733.69	27763.09	-
MEDL00586	Arginine	Amino acids and derivatives	Amino acids and derivatives	C6H14N4O2	175.1177	[M+H]+	0.6255498774976329	3	74-79-3	C00062	4124.91	24497.17	20733.05	18511.2	21021.79	19654.79	2375.25	725.27	3351.99	7582.28	4998.77	8851.41	9351.52	10061.02	8954.33	5454.9	8197.6	16220.29	5630.22	5854.54	2038.58	8780.92	11723.36	6398.05	8739.78	5194.89	5134.21	13467.71	4620.93	8564.78	8794.62	9587.97	9224.07	9587.87	ko00220,ko00261,ko00330,ko00470,ko00970,ko01100,ko01110,ko01230,ko02010,ko04148
MEDP0752	DL-Leucine	Amino acids and derivatives	Amino acids and derivatives	C6H13NO2	263.1963	[2M+H]+	7.374956347518951	3	328-39-2 | 25322-63-8 | 25988-64-1 | 7005-03-0	-	1473.19	1533.34	6379.31	3230.23	5903.32	1784.67	1038.39	372.23	832.22	861.72	221.7	1983.92	6418.8	4199.88	15859.57	5108.77	10263.37	10635.96	10632.94	14757.45	13096.08	9961.65	11168.85	11673.74	6116.87	15503.02	18729.2	29770.02	9743.52	12742.81	6423.96	6227.17	5047.5	6558.98	-
MEDL00926	Paraxanthine	Nucleotides and derivatives	Nucleotides and derivatives	C7H8N4O2	181.0709	[M+H]+	1.64412181746343	3	611-59-6	C13747	6196.65	6763.97	1831.21	6140.45	4098.41	550.37	1615.99	2685.9	1462.92	941.54	2343.87	594.2	4329.99	1144.65	1822.25	2998.57	207.18	515.86	2551.72	4236.4	2199.73	1733.92	427.02	622.04	708.45	710.2	169.85	902.61	541.01	1549.25	3471.59	3455.0	3241.37	3443.75	ko00232,ko01100,ko01110
MEDL02710	Indole-3-acetamide	Alkaloids	Plumerane	C10H10N2O	157.0748	[M+H-H2O]+	2.53868979505967	3	879-37-8	C02693	77589.43	130716.93	67791.28	55828.61	70315.01	59295.55	24302.89	17171.27	30899.57	26622.73	9827.83	18902.39	85228.45	83435.89	164916.8	96567.4	120197.15	158224.99	102573.73	95954.07	90788.86	95085.95	151429.06	106690.13	104776.39	124259.08	128859.96	97079.79	145385.33	92286.17	116825.69	118951.33	115849.62	117315.03	ko00380,ko01100
MEDP1464	1,3-Diphenylguanidine	Alcohol and amines	Polyamines	C13H13N3	212.1166	[M+H]+	1.45860969745115	3	102-06-7	-	496.14	9712.35	7583.68	5049.53	3034.09	1699.96	9284.28	21648.17	28898.06	7314.2	36142.78	8704.03	19396.57	6744.8	7707.25	2406.98	5966.66	3049.28	14700.87	13365.23	7941.44	1423.38	9456.91	2164.62	18846.58	2842.22	1696.21	2349.9	1106.53	4655.96	6407.5	6207.36	6790.74	6782.11	-
MEDP0128	Diethanolamine	Alkaloids	Alkaloids	C4H11NO2	70.0646	[M+H-2H2O]+	2.70448887249586	3	111-42-2	C06772	13750.98	15074.36	16318.66	12112.62	10256.39	14213.09	7489.52	8903.61	6565.31	7585.68	5170.0	6429.65	15345.94	12517.66	24419.04	10658.39	13223.58	14544.09	21202.91	17210.59	15665.54	43189.67	30007.91	25146.53	13108.27	34429.5	43539.16	47761.68	20192.08	31208.06	21463.47	21917.59	21761.13	21414.1	ko00564
MW0126293	Pyrazinamide	Organic acids	Organic acids	C5H5N3O	170.0538	[M+HCOO+2H]+	3.07854996755452	3	98-96-4	C01956	21338.09	21345.18	15688.09	17034.29	32062.72	10664.91	5007.72	4471.46	3560.97	8289.76	1422.66	12735.32	15814.56	15709.24	31127.03	8997.31	12890.14	36469.53	5848.51	16034.07	6086.25	8633.94	29812.38	33692.05	10429.57	7956.75	7652.4	19950.8	23126.0	29822.15	18338.86	17706.37	17449.73	17937.51	-
MW0052939	Forskolin	Terpenoids	Ditepenoids	C22H34O7	433.2207	[M+Na]+	0.815584112554267	3	66575-29-9 | 66428-89-5	C09076	46791.71	30831.58	52827.04	54416.53	27446.64	46344.27	42492.36	53893.9	12665.8	30750.46	67862.27	51785.48	29968.42	25669.29	4386.34	4901.79	23949.66	29080.01	14416.33	8609.93	12157.43	3164.51	12900.77	25223.02	22043.95	18235.39	15892.43	11525.1	19235.95	3809.27	30817.4	31287.35	31031.98	30785.12	-
MEDL01846	Dihydroferulic acid	Organic acids	Organic acids	C10H12O4	197.0809	[M+H]+	0.836510065056473	3	1135-23-5	-	79687.88	84560.37	103164.9	62088.34	36150.25	84626.9	122675.08	172881.64	108830.55	67355.16	21184.49	82838.92	7721.25	63105.0	32535.56	58537.54	19026.94	57207.7	39967.51	47118.09	70408.8	27133.28	16763.88	6150.45	56934.37	37839.11	14984.39	12269.34	14333.2	1399.22	23442.48	34294.52	31090.01	32172.57	-
MW0052353	Digoxigenin	Steroids	Cardiac glycoside	C23H34O5	373.2454	[M+H-H2O]+	8.80444079498943	3	1672-46-4	-	2982.69	12253.07	6680.69	6260.97	1047.02	1560.62	5492.69	6857.49	3904.78	1535.34	16126.55	6197.77	7914.02	18955.8	4974.0	2435.31	21504.92	4574.37	5223.31	12061.56	3723.27	4510.81	4067.08	16210.97	19672.36	13355.15	5390.41	21562.06	41277.92	98683.28	9230.01	9942.62	10028.99	8532.04	-
MEDN0317	Hippuric acid	Organic acids	Organic acids	C9H9NO3	162.0544	[M+H-H2O]+	2.64355527249904	3	495-69-2	C01586	11206.75	31555.26	8288.15	5396.68	4111.21	5432.02	1856.91	1153.69	4428.39	2878.95	314.31	1218.08	7174.09	6790.38	10175.63	8291.32	10438.14	28005.07	5082.89	5061.59	7773.52	10064.04	13487.63	5912.48	15033.7	30460.13	14878.49	4273.2	7373.71	3219.12	15238.8	15071.02	15244.65	15096.58	-
MEDP1667	Phe-Glu	Amino acids and derivatives	Amino acids and derivatives	C14H18N2O5	295.1282	[M+H]+	1.96666258005962	3	3617-45-6	-	15202.88	20633.28	19663.97	10961.37	22588.46	9857.03	5670.88	7905.5	6920.42	17471.88	2715.96	8130.29	19326.69	2532.45	23474.22	9289.18	10359.9	21142.65	11140.3	14784.55	19825.33	13519.35	13794.81	21162.83	9616.17	11186.47	15226.37	24480.09	13694.44	17504.24	15840.83	15775.94	15703.99	15514.02	-
MEDP0272	5-Hydroxyindoleacetic acid	Alkaloids	Plumerane	C10H9NO3	174.0545	[M+H-H2O]+	0.6788227525333922	3	54-16-0	C05635	25915.08	46067.11	19533.72	15247.5	20711.55	14028.49	4757.49	2771.77	8889.26	4919.42	1370.88	2838.52	27281.3	22605.16	69223.92	29486.9	35164.07	60152.77	41040.84	37334.37	52815.6	33527.56	51987.93	8508.84	46218.71	53927.22	45313.46	32784.0	35090.22	25889.37	37231.38	37023.82	37023.77	37227.79	ko00380,ko01100
MEDN0261	Indole-3-propionic acid	Alkaloids	Plumerane	C11H11NO2	190.086	[M+H]+	0.6090461624808089	3	830-96-6	-	25193.1	50837.29	29728.61	17688.24	23837.42	21647.13	7780.55	8670.18	13626.39	8435.07	2052.91	7850.79	44762.82	29442.14	72972.07	30900.36	23699.97	56209.57	57460.43	47378.28	51279.1	45221.02	64516.8	25944.64	90211.87	99389.65	67907.92	53332.9	40385.21	19119.24	39342.57	39178.98	38931.27	39358.67	-
MEDL00388	Cathinone	Alkaloids	Alkaloids	C9H11NO	132.08	[M+H-H2O]+	1.66392696755224	3	71031-15-7	C08301	96038.81	91467.92	128908.03	122858.79	156940.06	103212.46	35397.62	27265.33	27250.28	30826.34	46506.53	53473.88	209677.17	187833.15	248639.09	204009.77	89246.84	120658.15	222720.51	238857.93	167680.08	223842.01	292128.44	258751.14	143343.04	133353.51	247917.78	323139.47	213970.75	283374.43	134099.44	132325.75	131569.39	132734.11	ko00996,ko01100,ko01110
MEDL00101	Sphinganine	SL	SPH	C18H39NO2	302.3055	[M+H]+	1.2056213600431	3	764-22-7	C00836	20354.69	7068.5	10170.22	35930.07	29870.23	18125.02	6468.44	2125.84	7974.08	20587.95	7959.28	18500.45	6004.78	5610.87	10945.55	23066.57	7886.88	20207.41	9128.87	9127.81	6096.32	22468.35	19667.15	5214.38	7452.98	6225.66	6734.83	7457.97	6436.73	9322.52	25134.23	25441.59	25046.54	25452.71	ko00600,ko01100
MEDP0878	N-methyl-L-glutamic Acid	Amino acids and derivatives	Amino acids and derivatives	C6H11NO4	144.0647	[M+H-H2O]+	2.16840033502308	3	35989-16-3	C01046	73077.38	24103.11	51575.61	35613.16	51854.32	29695.73	31995.9	8158.43	11032.09	21729.52	7551.19	18832.05	37156.11	41496.97	55948.99	30873.55	34922.3	41703.46	31271.58	33033.55	32687.73	34499.71	49883.78	48066.63	28073.48	31103.6	24338.92	32010.92	23710.68	18666.06	46760.99	44340.91	43985.1	47041.56	ko01100
MEDP0537	LPC(O-16:0/2:0)	Lipids	LPC	C26H54NO7P	523.3598	[M+]+	8.421004549545161	3	74389-68-7	-	673.27	579.82	386.61	178.42	104.05	166.93	1923.47	883.47	2309.83	884.76	359.47	482.61	4587.91	3008.08	5052.79	655.75	310.62	28.74	1236.53	4874.21	4583.62	1498.15	521.27	532.52	1287.26	1498.93	2253.1	206.91	502.54	261.49	2114.01	2125.62	2053.62	2156.7	-
MEDL02027	Ferulic acid	Phenolic acids	Phenolic acids	C10H10O4	177.0543	[M+H-H2O]+	2.25984431750703	3	537-98-4	C01494	23234.76	32452.3	29433.96	16393.91	18173.36	22550.64	45209.26	40448.35	16689.41	19637.69	36597.12	37135.23	86032.54	77860.38	52884.01	90942.85	74303.38	59933.51	62229.44	38521.82	25821.92	65308.63	54439.56	71449.32	65136.98	83087.65	78034.24	126521.4	53054.2	69352.01	58532.26	57330.34	58362.75	56408.72	ko00940,ko00996,ko01100,ko01110
MW0123795	Dyphylline	Alkaloids	Alkaloids	C10H14N4O4	301.1182	[M+HCOO+2H]+	11.5602801099612	3	479-18-5	C07819	96809.84	61642.21	99739.55	91072.64	98861.64	115163.86	41170.3	59281.38	50562.37	47987.46	66732.2	46437.14	166196.92	210604.6	318871.55	334433.62	146836.45	168919.7	85893.89	195743.06	163954.03	300619.19	161463.76	142515.81	191649.26	267772.77	293064.55	240919.81	177152.29	122645.52	173741.46	171791.82	171595.04	174031.3	-
MEDN1026	Biosone	Terpenoids	Triterpene	C30H46O4	471.3478	[M+H]+	10.6764639362156	3	471-53-4	C02283	684.59	2909.37	2002.53	1220.75	3714.75	1861.62	791.54	6736.51	1203.08	1786.65	393.77	313.89	10135.26	6130.31	11820.06	2978.76	1047.51	3254.03	993.58	5893.41	4223.32	644.43	3270.73	148.23	2833.0	498.51	4639.36	1517.14	770.34	953.12	1078.03	2231.31	2868.22	2455.29	-
MEDN0854	Methylglutaric acid	Organic acids	Organic acids	C6H10O4	147.063	[M+H]+	7.809234519982059	3	626-51-7	-	19265.43	48824.67	15852.76	13711.21	15164.8	15901.41	4327.23	949.74	2721.05	3341.17	2964.32	3246.6	9002.07	29962.89	20868.56	27255.15	18176.15	35296.33	11803.66	8839.87	9470.67	12470.08	2484.18	14357.8	7948.52	10422.99	11940.03	10856.06	10511.35	6113.11	18631.15	18127.97	17601.11	18608.37	-
MEDL01829	Isothankunic acid	Terpenoids	Triterpene	C30H48O6	469.3347	[M+H-2H2O]+	1.57975111863942	3	22882-19-5	-	10558.42	11229.4	6555.43	7648.63	3909.8	10836.98	4998.92	24987.14	6801.53	10395.23	5300.46	8057.32	42364.88	45238.2	54552.73	17447.41	8725.19	10256.97	7055.14	27268.73	20027.87	10631.67	10315.05	12235.88	2763.99	6547.37	11925.16	8325.65	5750.37	3643.89	17565.12	17475.47	17129.51	17853.81	-
MEDP1604	3-Indoleacetonitrile	Alkaloids	Plumerane	C10H8N2	203.0816	[M+HCOO+2H]+	1.88182089246425	3	771-51-7	C02938	1023520.09	1592372.42	795868.32	707786.23	920065.5	695544.09	262761.54	190684.47	411884.52	328103.74	111035.38	237581.47	1144253.76	1077327.83	2105000.23	1195945.17	1207809.4	1973338.33	1248324.14	1119270.85	1113126.56	1114247.19	1915581.27	1329121.11	1319327.78	1480375.17	1609935.21	1162631.41	1450719.64	1069522.6	1465704.55	1446825.07	1441906.84	1462735.24	ko00380,ko01100
MEDN0400	gamma-Linolenic Acid	Lipids	Free fatty acids	C18H30O2	279.2307	[M+H]+	5.01972660259753	3	506-26-3	C06426	785.2	2131.59	487.02	1079.24	577.2	1123.64	2419.68	4280.44	2535.08	2332.69	1753.13	874.0	3903.7	3742.87	3772.85	1649.32	1093.97	1804.32	1117.59	4156.06	4558.77	1885.52	1225.21	836.66	1351.86	810.67	1158.27	807.34	1115.89	837.51	2728.83	2481.39	1964.44	2506.64	ko00591,ko01040,ko01100
MEDP1096	1,2-Dilauroyl-sn-glycero-3-phosphocholine	GP	PC	C32H64NO8P	588.3664	[M+Na]+	6.915076092075091	3	18194-25-7 | 127641-86-5	-	11885.44	9679.39	14899.64	5338.24	11295.74	6612.4	21828.52	26005.41	40405.53	22719.21	2255.68	12399.98	52446.5	40929.84	62659.0	15468.35	12172.44	10032.05	30694.73	53326.45	54806.54	24424.12	16939.9	11753.14	13946.27	25489.56	51367.88	13809.3	12896.58	9074.55	26557.34	26449.85	25416.77	26424.44	-
MEDP1076	Kojibiose	Others	Saccharides	C12H22O11	325.1128	[M+H-H2O]+	0.08275641249611	3	2140-29-6	C19632	140088.05	133516.04	149554.92	160070.64	100520.83	166624.06	206898.73	403086.38	366798.09	454027.27	368694.93	368583.7	121705.38	179254.84	130058.64	172398.87	525890.71	200352.68	288059.15	188143.59	181592.3	195349.36	213632.43	160738.79	186188.4	200331.55	184613.44	145982.43	196583.02	185426.88	221695.05	223403.61	225562.15	231348.13	-
MW0107689	L-Cysteinylglycine disulfide	Amino acids and derivatives	Amino acids and derivatives	C8H15N3O5S2	315.0774	[M+NH4]+	9.21974999997133	3	70555-24-7	-	392.97	356.99	27.36	267.3	157.89	155.07	498.77	80.56	413.43	41.91	515.98	332.1	8.05	375.83	143.7	213.04	328.38	296.96	196.56	2237.25	2267.7	4359.47	2017.52	2045.31	5048.26	1805.11	3472.37	2122.35	3298.35	2810.36	1236.92	1090.04	1949.75	1748.62	-
MEDN1012	7-Methylguanine	Nucleotides and derivatives	Nucleotides and derivatives	C6H7N5O	166.0753	[M+H]+	10.4435110374368	3	578-76-7	C02242 | C75717	2040.16	2504.88	3780.07	8151.19	7521.28	8035.27	478.23	1899.58	1650.52	644.3	8145.8	3482.54	3206.45	1769.51	1739.04	1002.3	1598.93	587.72	1105.92	3451.06	4002.32	419.72	2186.04	19127.43	566.62	705.28	818.47	1739.39	3535.05	2026.09	2596.09	2688.09	1972.18	2562.83	-
MEDP1100	2-Pyrimidinemethanamine	Nucleotides and derivatives	Nucleotides and derivatives	C5H7N3	156.0756	[M+HCOO+2H]+	0.7437075024796508	3	75985-45-4 | 60348-81-4	-	916.62	808.31	1703.54	3371.51	2743.44	2173.57	2751.48	1640.37	2576.9	2120.5	1884.94	2393.75	9380.43	5240.04	9116.93	4687.79	4093.05	8267.0	7758.04	5521.8	6489.87	7911.25	14783.93	2315.33	7546.2	7702.65	4369.46	2326.62	8719.21	8354.45	3934.56	3416.98	3733.24	4010.43	-
MEDL00352	Glu-Val	Amino acids and derivatives	Amino acids and derivatives	C10H18N2O5	247.1283	[M+H]+	0.657844722553591	3	5879-06-1	-	8996.69	20900.66	10054.68	8872.81	13490.85	1975.18	1600.64	2985.47	5905.08	2230.81	1838.84	3387.22	21330.0	16390.24	40897.31	16763.08	12176.03	21671.49	19375.72	30448.2	32233.13	26904.97	26305.76	23974.41	25576.09	21314.86	18474.35	31325.44	24944.59	26675.99	17856.61	19058.73	19188.49	19496.25	-
MEDN0150	8-Hydroxyguanosine	Nucleotides and derivatives	Nucleotides and derivatives	C10H13N5O6	300.0976	[M+H]+	4.56989578253797	3	3868-31-3	-	1161.81	4152.3	1042.11	357.36	303.62	845.57	313.49	215.66	1991.81	487.44	1175.84	342.84	10527.34	4946.78	22216.37	6353.94	2842.63	9512.9	39053.99	37604.04	15905.71	25998.9	48996.59	28573.7	54982.48	71465.68	49802.75	70850.43	18352.61	12004.87	10012.84	9190.93	9529.85	7703.65	-
MEDL01742	Cyclopassifloside I	Terpenoids	Triterpene Saponin	C37H62O12	716.4478	[M+NH4]+	10.2055075978326	3	292167-38-5	-	4492.02	8622.8	11604.02	17259.45	7436.69	14724.92	12487.18	2643.23	2898.49	4365.1	4435.45	4993.04	357.39	6281.85	13550.13	7211.96	12816.6	8186.75	16100.52	6121.34	10249.82	14464.64	10962.59	8644.55	1693.05	6193.55	5614.35	7852.44	10098.58	9360.7	13046.9	11161.78	12807.59	12361.34	-
MEDP1675	Leu-Leu-Gly	Amino acids and derivatives	Amino acids and derivatives	C14H27N3O4	368.1547	[M-2H+3Na]+	0.128559017440466	3	4464-36-2	-	11266.22	8750.68	6293.98	10984.46	11853.91	7022.8	8469.06	11249.43	15153.34	14612.25	6939.6	9950.57	6746.37	12535.43	24361.03	12792.24	15388.64	15314.1	39113.78	37724.01	28361.42	34050.12	36007.01	25248.86	54405.84	62183.83	48563.9	80716.41	56132.22	29361.74	20696.93	20634.39	20695.34	20635.16	-
MW0126947	Vidarabine	Nucleotides and derivatives	Nucleotides and derivatives	C10H13N5O4	286.1392	[M+NH4]+	0.6310975250301	3	24356-66-9	C07195	9755.86	14330.25	10667.41	9558.26	11810.93	3544.39	4223.78	4475.16	5335.78	1993.33	1716.31	4880.29	9413.84	22461.28	33789.08	23071.25	18853.35	20806.56	26232.19	26281.79	21215.6	44436.66	31959.2	23676.82	17996.69	32169.06	44888.19	49444.78	24279.5	30444.6	20692.74	20278.51	20942.51	21126.83	-
MEDP0634	FFA(20:1)	Lipids	Free fatty acids	C20H38O2	275.2778	[M+H-2H2O]+	5.67781175249138	3	93772-82-8	-	141223.79	34228.08	29653.71	180640.43	180718.34	103742.43	26131.66	24527.98	15039.99	107530.37	42379.85	73347.85	23022.98	20022.55	20219.69	30454.69	26776.95	21720.0	24050.23	24476.89	20361.12	62514.01	109236.56	79103.75	14438.53	16475.27	17065.34	39176.64	25495.11	107966.86	59395.69	60090.19	58982.43	60001.7	-
MEDP0792	Pyrrolidine	Alkaloids	Pyrrole alkaloids	C4H9N	72.0807	[M+H]+	0.571023682489624	3	123-75-1	-	244130.1	288054.88	240578.08	193349.39	259100.24	227613.01	60807.23	81594.14	91107.72	93219.74	67426.83	112748.25	346309.83	366733.19	615899.92	338247.31	266232.36	311569.75	558301.21	546290.92	422694.7	631228.97	602356.99	597221.06	406816.47	533964.65	672502.32	581697.96	509443.02	530101.46	350050.53	339374.32	339414.34	328678.99	-
MEDL02459	4-Pyridoxic acid	Others	Vitamin	C8H9NO4	166.05	[M+H-H2O]+	1.30658664502903	3	82-82-6	C00847	5933.54	11515.37	5315.39	3398.64	5765.95	7620.86	2465.14	3269.18	5250.22	3115.17	2576.59	2210.27	7733.39	9925.84	10445.2	11175.58	12873.47	9680.24	6110.59	3822.57	6873.07	11067.7	7714.08	5804.06	7362.43	12539.13	6100.08	4296.76	7437.82	2367.08	9963.78	8822.65	9815.3	9512.31	ko00750,ko01100
MEDN1192	2',6'-Dihydroxyacetophenone	Phenolic acids	Phenolic acids	C8H8O3	194.0809	[M+CH3CN+H]+	0.561618745038572	3	699-83-2	-	63654.74	65932.32	75237.33	50729.9	56970.12	81477.0	22812.43	31548.3	45455.7	32156.55	40129.95	35572.69	124137.8	129150.86	109158.21	187045.48	99529.75	92169.6	121147.11	147324.44	99392.34	160207.72	194111.25	124881.98	134119.09	174124.87	228081.03	191905.55	150707.27	81471.15	122470.08	125108.09	125361.27	125092.37	-
MEDP1152	2-Methoxy-4-vinylphenol	Phenolic acids	Phenolic acids	C9H10O2	197.0804	[M+HCOO+2H]+	5.17536518252371	3	7786-61-0	C17883	14728.4	15544.35	19213.42	13379.11	10964.57	17389.05	26177.76	29990.58	17033.75	14812.32	8422.2	15122.19	18416.93	14346.02	11181.8	14460.66	8547.34	13746.58	11943.21	14687.56	16519.9	12112.28	7997.23	4617.75	8298.93	9616.67	9243.71	2321.04	5510.58	5123.5	12291.0	12474.62	12472.45	12278.32	-
MEDN0275	1-Caffeoylquinic acid	Phenolic acids	Phenolic acids	C16H18O9	354.0952	[M+]+	1.94435467761878	3	1241-87-8 | 928005-87-2	-	1590.87	5235.53	4259.54	1324.78	3101.75	1741.61	1327.24	2165.9	1445.18	419.61	1567.49	955.55	6571.56	3580.77	26127.36	3407.98	8691.6	12828.32	13044.21	16182.63	6891.05	32362.61	29067.93	20427.16	1488.59	18438.16	37566.93	38029.74	18469.97	25358.32	11295.92	11219.61	10671.19	10530.86	-
MEDN1310	Sumiki's acid	Organic acids	Organic acids	C6H6O4	189.0391	[M+HCOO+2H]+	0.543530164947015	3	6338-41-6	C20448	60266.52	52318.89	59396.75	63976.28	70122.3	59170.66	128438.02	73122.12	79196.15	70011.96	79489.35	76481.12	87132.47	81814.85	41625.92	45739.82	90046.8	69781.38	35794.75	61257.45	39209.06	29808.75	24466.65	40362.7	25961.48	14822.01	13486.46	24143.87	38670.3	7353.81	47531.72	47812.89	47640.75	47695.96	-
MEDP0234	Gluconolactone	Others	Saccharides	C6H10O6	220.0832	[M+CH3CN+H]+	7.06216810250737	3	90-80-2	C00198	16823.16	86006.61	30979.07	30747.08	26302.85	27946.73	4346.74	908.14	1336.92	3382.43	1473.25	4827.21	31786.7	41557.15	51061.79	41978.6	69744.08	54981.65	19685.13	6983.8	7301.82	27565.41	48077.33	32946.04	13569.6	15863.2	24453.45	19002.86	4692.07	241.25	38639.58	38951.91	35245.32	38783.8	ko00030,ko01100,ko01110,ko01200
MW0111931	Gallacetophenone	Phenolic acids	Phenolic acids	C8H8O4	169.0491	[M+H]+	0.379937210084336	3	528-21-2	-	37981.09	35815.32	24165.21	41453.48	34424.71	23022.07	16421.9	39765.71	19633.54	60990.03	25840.79	15052.93	25254.2	21101.37	15911.02	23021.63	21871.27	14316.98	17594.13	13367.82	13788.3	8644.78	7553.19	12275.28	13796.98	10150.6	10920.52	17769.81	15375.39	7576.73	26537.37	26847.43	26314.34	25265.47	-
MEDL01887	2-Hydroxybenzaldehyde	Phenolic acids	Phenolic acids	C7H6O2	145.0267	[M+Na]+	1.02691610493366	3	90-02-8	C06202	3706.35	2896.94	7763.59	8107.3	2533.59	3758.68	3132.35	1805.0	2351.19	9523.9	10103.9	3917.26	7407.86	5936.82	2298.26	5361.51	3703.87	5552.32	4371.39	4162.13	2549.25	2289.11	3126.79	3043.11	3105.48	1159.73	788.78	2766.79	3469.34	1844.23	5278.69	5715.01	5723.63	5945.52	ko01100
MEDN1502	2-Phenylbutyric acid	Organic acids	Organic acids	C10H12O2	329.1753	[2M+H]+	1.26101330749862	3	90-27-7	-	929109.43	506486.07	876920.44	851161.19	448216.41	819010.59	518791.31	783814.23	189077.68	669856.68	992471.0	787483.65	409925.83	480697.24	115701.33	168090.23	383928.72	551187.96	237309.47	196742.72	173527.8	188154.83	256442.0	436505.29	252555.08	272000.47	294149.49	229134.64	317582.71	94251.62	522589.47	516871.52	510535.47	520477.8	-
MEDL00369	Glutamyl-phenylalanine	Amino acids and derivatives	Amino acids and derivatives	C14H18N2O5	277.1177	[M+H-H2O]+	6.51433360744136	3	20556-22-3	-	6994.68	8251.29	6006.64	5056.26	2678.38	3969.25	3741.03	973.43	1949.08	4165.93	330.05	1736.43	4930.33	6755.61	9416.85	5559.14	3850.79	11540.56	22245.11	14523.29	11861.85	16424.02	25023.55	9495.95	24246.79	34493.91	25322.26	22212.94	24459.07	12985.52	13079.19	13726.22	13821.09	13759.38	-
MEDP1467	5-Methyl-2'-deoxycytidine	Nucleotides and derivatives	Nucleotides and derivatives	C10H15N3O4	288.1057	[M+HCOO+2H]+	0.16413942759641	3	838-07-3	C03592	1559.13	2293.68	1833.01	874.46	2554.59	1156.73	356.22	561.59	2232.46	584.5	185.23	177.13	2447.1	3770.9	4831.95	2737.95	6838.0	4839.8	2456.35	5038.9	2817.9	8300.75	5935.39	3883.95	4589.78	5287.42	10877.67	4517.38	7968.89	3561.22	4553.97	4567.99	4685.99	4590.31	-
MEDP1644	Aniline	Alkaloids	Alkaloids	C6H7N	225.0796	[2M+K]+	2.45526240249205	3	62-53-3	C00292	26687.59	16327.28	5524.77	25417.64	4960.84	19370.74	16478.35	2072.77	21653.82	3275.04	15637.95	4243.55	33008.31	7644.61	5324.89	2654.04	491.35	32993.95	5416.24	3019.34	1705.45	355.29	4629.03	10526.13	572.38	5523.75	9121.86	281.08	8996.07	2364.49	9006.05	9394.11	8806.18	9179.99	-
MEDP0790	4-Methoxybenzaldehyde	Phenolic acids	Phenolic acids	C8H8O2	137.0635	[M+H]+	10.4135245500458	3	123-11-5	C10761	4936.38	6128.25	9404.94	14237.87	2190.73	12559.87	21466.75	23596.26	668.41	10987.29	45493.08	12617.72	3464.77	1312.65	3827.58	1314.06	13149.24	2998.52	2856.61	9096.73	2742.98	5375.8	2855.64	35531.23	5809.32	755.68	1777.44	6429.1	3447.77	156.53	5505.13	5197.34	3807.79	5164.23	-
MW0139164	Norartocarpetin	Flavonoids	Flavones	C15H10O6	371.2062	[M+K+HCOOH]+	2.77616183254281	3	520-30-9	-	20333.68	23946.57	31733.04	18227.11	22525.32	17063.12	21865.53	34378.04	31628.15	27710.15	24522.97	29935.72	26708.47	23945.03	18341.3	23686.69	16316.09	5169.77	7779.08	9444.3	8680.38	10990.98	10437.52	7587.27	11593.09	525.34	12622.47	22227.8	5928.82	11142.55	21431.32	21561.51	20988.42	22087.02	-
MEDL01753	4-Methylesculetin	Lignans and Coumarins	Coumarins	C10H8O4	210.0759	[M+NH4]+	0.422783817484174	3	529-84-0	-	3275.75	2170.24	3933.39	4526.16	3340.98	5607.0	1421.14	129.07	708.23	1479.41	2038.31	1752.3	14527.59	15959.99	20440.93	18442.48	11063.61	11123.16	26810.37	14953.13	15297.69	23919.71	32478.68	13791.82	11808.48	13727.92	26118.0	22656.85	14597.45	17301.03	17438.91	16732.36	15696.9	17230.07	-
MW0008809	N-Acetyltyramine	Phenolic acids	Phenolic acids	C10H13NO2	226.1071	[M+HCOO+2H]+	1.72133327254187	3	1202-66-0	-	20703.26	21425.66	21848.4	22268.24	18882.17	25642.19	6950.41	7844.69	13200.15	2815.2	6834.79	6617.9	31700.07	39511.22	55522.93	40905.24	48332.93	48614.67	30572.98	27113.77	36358.56	57596.79	51144.59	33435.8	37396.41	49991.13	53378.49	37067.28	36800.18	15847.7	36756.18	37283.7	36515.9	36557.95	-
MEDP0545	2-Pyrrolidinone	Heterocyclic compounds	Heterocyclic compounds	C4H7NO	242.0866	[2M+NH4]+	6.18337858000473	3	616-45-5	C11118	30082.44	24352.3	25833.03	27892.95	39260.09	31706.1	33552.37	37146.22	38802.98	36288.87	42295.32	42319.79	24262.69	26305.39	23436.46	26402.32	62987.32	31014.33	19069.59	23115.41	24014.92	15089.33	13727.6	17768.24	11326.86	10255.94	8007.41	8845.36	12802.29	6923.89	24420.87	25126.38	24623.4	25102.87	-
MW0138571	Meloside A	Flavonoids	Flavones	C27H30O15	577.1457	[M+H-H2O]+	13.1219900922888	3	60767-80-8 | 189033-11-2	C04199	52604.1	72002.19	58263.2	41917.56	50436.34	38736.27	65153.53	42198.95	50878.1	59015.44	14043.42	38801.67	72416.83	55968.72	135559.65	62185.67	100668.55	114221.46	74568.06	68684.81	65305.7	85312.64	140611.34	206018.73	121443.28	121452.49	163843.3	199028.58	133895.24	324952.68	94962.28	93685.1	93603.4	95009.3	ko00944
MEDP1018	5'-Deoxyadenosine	Nucleotides and derivatives	Nucleotides and derivatives	C10H13N5O3	252.1056	[M+H]+	13.0621021824595	3	4754-39-6	C05198	8580.39	11106.68	5768.39	5818.33	7509.83	4585.93	367.06	207.43	1180.91	457.97	1218.08	295.77	5726.43	9229.55	12522.51	6828.34	11505.57	11180.23	5495.79	8251.79	5367.12	2771.96	10288.42	8454.2	3116.68	5237.88	6717.51	5918.84	9502.64	6177.79	11171.38	11806.53	10104.94	11541.01	-
MEDP1981	2,8-Quinolinediol	Heterocyclic compounds	Heterocyclic compounds	C9H7NO2	162.0544	[M+H]+	1.78648925007963	3	15450-76-7	C06342	6290.56	8542.04	5206.56	7567.76	8130.62	9371.94	1383.9	886.59	3616.18	1856.55	787.24	1757.37	14211.4	15355.32	20985.22	16509.38	16284.78	16373.01	17787.72	17976.17	13662.44	17721.46	19438.17	14015.3	14492.73	12800.25	26342.71	22465.36	11936.69	11014.99	14763.17	14522.14	14443.5	13654.87	-
MEDL01943	Dimethylmalonic acid	Organic acids	Organic acids	C5H8O4	257.1281	[M+CH3CN+H]+	1.53296164498329	3	595-46-0	-	9535.57	5262.1	9639.12	7867.7	19181.82	9868.56	6959.27	9697.45	16331.42	9170.79	6362.32	3555.03	730.7	5560.17	6331.04	2011.04	8901.32	11523.52	4866.18	3370.72	2970.85	2365.9	3624.23	1708.75	4571.97	3169.93	1025.47	4115.17	2978.52	1760.73	11055.14	11099.83	11276.68	10935.8	-
MEDN0541	DL-3,4-Dihydroxyphenyl glycol	Benzene and substituted derivatives	Benzene and substituted derivatives	C8H10O4	212.0918	[M+CH3CN+H]+	1.58914360753215	3	28822-73-3	C05576	234705.74	240529.06	236704.41	174499.68	214945.92	257909.1	76853.55	114563.31	161801.81	101640.43	134851.75	109118.72	377225.5	414940.95	463105.73	512505.19	406518.14	437490.95	484096.08	565642.38	424173.54	661073.57	558660.19	384181.58	351429.26	505799.23	612294.78	513030.97	413918.88	346562.72	325673.41	305028.73	292947.71	309191.3	ko00350,ko01100
MW0137208	8-Hydroxy-7-methoxycoumarin	Lignans and Coumarins	Coumarins	C10H8O4	210.0756	[M+NH4]+	1.24337491747895	3	19492-03-6	-	15141.23	16006.03	17221.83	13718.76	17336.19	14861.06	10461.83	13017.61	13174.38	10574.42	8369.38	14700.33	9083.08	10162.32	12891.78	9005.8	7741.23	12426.51	8397.81	8887.83	9138.38	9536.98	10821.7	8820.32	6516.73	7900.57	5675.29	6831.77	7261.14	9504.75	12965.38	12528.2	12920.3	12964.38	-
MEDP0068	N-Acetyl-Neuraminic Acid	Amino acids and derivatives	Amino acids and derivatives	C11H19NO9	309.1073	[M+]+	4.09211384749142	3	131-48-6 | 489-46-3	C00270	1085.2	1218.04	649.23	1019.78	592.47	413.93	202.31	812.06	1247.8	213.1	77.82	494.32	850.12	789.74	1429.85	1833.59	2778.98	2385.83	1424.35	81.89	779.57	1631.71	1358.2	6932.52	1236.32	4507.85	3022.16	1101.95	1281.82	899.84	3067.61	2958.75	2959.65	2788.56	ko00520,ko01100,ko01250
MW0159352	Vindoline	Alkaloids	Plumerane	C25H32N2O6	474.2533	[M+NH4]+	8.027840400555402	3	2182-14-1 | 57794-53-3	-	3617.37	1315.79	4415.31	364.58	13646.86	9116.54	1176.98	1689.89	3887.22	2642.87	5741.43	6379.23	13002.63	12781.16	7150.96	21016.25	20016.36	14960.0	13865.74	16985.59	13644.95	5396.82	23256.41	9655.78	7122.47	10170.44	7196.27	5892.83	7355.02	7259.96	8447.25	8243.83	8023.11	7523.27	-
MEDP1764	Harmaline	Alkaloids	Plumerane	C13H14N2O	278.1206	[M+CH3CN+Na]+	5.454882027464691	3	304-21-2	C06536	495.84	1259.73	998.69	420.88	302.13	371.02	622.5	601.37	257.03	429.9	267.27	727.99	810.05	595.19	775.92	465.39	268.21	868.19	3879.58	3350.25	1993.08	3236.55	3500.66	1126.59	3580.1	5566.24	3861.95	3481.44	2912.52	1860.48	1272.66	1430.97	1342.62	1352.43	ko00901
MW0005220	N'-Hydroxy-4-methylbenzenecarboximidamide	Benzene and substituted derivatives	Benzene and substituted derivatives	C8H10N2O	219.0761	[M+Na+HCOOH]+	6.1349535499744	3	19227-13-5 | 923023-83-0 | 69113-24-2	-	48465.79	63097.36	23832.91	23499.34	20693.81	22614.11	4575.87	1245.18	4545.18	6273.37	3410.63	7224.07	32378.59	33210.0	28859.21	34097.99	39533.18	73008.48	33173.99	17199.17	13772.08	40284.66	60514.45	30767.96	7477.51	37719.54	19563.84	19406.75	7307.81	15904.73	26363.26	26815.93	26313.77	26478.16	-
MEDP1679	Glu-Val-Phe	Amino acids and derivatives	Amino acids and derivatives	C19H27N3O6	462.1912	[M+Na+HCOOH]+	4.94174725715493	3	31461-61-7	-	35979.28	15974.82	16326.32	22723.9	2714.34	16575.69	12321.45	18705.86	6768.89	32163.12	21491.35	2259.96	4348.17	45854.74	75397.9	36105.52	19102.96	2532.22	84590.98	7781.98	47672.99	23070.41	55943.6	16838.29	39331.63	73617.93	87151.72	80161.28	56149.88	33511.83	32573.87	41956.98	46477.11	43424.14	-
MEDL02163	15(S)-HPETE	Lipids	Free fatty acids	C20H32O4	301.2148	[M+H-2H2O]+	3.2533567575399	3	70981-96-3	C05966	13450.0	16047.17	10992.65	21607.89	14589.3	17709.24	2133.57	7431.18	2875.78	6741.05	2572.08	3403.77	36835.75	15374.95	14138.92	21553.26	23841.65	41036.59	29618.81	27228.0	14178.04	10597.21	45012.1	30315.35	20987.27	26335.43	29807.56	16488.25	27747.81	12593.62	26975.69	26180.07	26825.79	26481.74	ko00590,ko01100
MEDP0276	Indole-3-carboxaldehyde	Alkaloids	Plumerane	C9H7NO	146.0596	[M+H]+	0.873807594956588	3	487-89-8	C08493	120436.59	200905.61	76460.26	63924.86	92061.58	68501.27	23969.74	56327.46	36964.48	31304.73	1210.43	3152.47	67071.09	94857.27	220641.31	138776.9	118363.33	227811.0	106009.31	108516.56	97712.94	99248.13	245805.75	129474.39	91669.85	135272.67	210717.28	120197.19	149370.4	81718.22	105336.08	109266.55	103294.37	108887.29	-
MEDP0208	Succinic acid	Organic acids	Organic acids	C4H6O4	254.0867	[2M+NH4]+	0.603508380052631	3	110-15-6	C00042	16450.89	5730.57	17069.43	14744.4	15384.0	14674.32	23829.98	35929.29	40653.44	42289.39	29102.05	21484.14	22831.92	23645.0	20535.01	25375.16	37807.77	27627.01	75064.21	78015.68	58384.06	52701.43	50706.0	40487.1	120471.72	101437.42	68971.28	111471.96	97567.9	46699.4	35362.1	34400.88	34818.65	35079.04	ko00020,ko00190,ko00250,ko00310,ko00350,ko00360,ko00620,ko00630,ko00640,ko00650,ko00760,ko00920,ko01100,ko01110,ko01200
MW0140018	(-)-Acanthocarpan	Heterocyclic compounds	Heterocyclic compounds	C17H12O7	392.0726	[M+CH3CN+Na]+	0.9523392900234741	3	70285-12-0	-	3349.23	4848.79	5216.04	6416.48	1272.04	4290.41	2145.73	2486.1	3216.8	5003.06	4907.27	1393.63	959.75	415.96	1244.46	2783.28	1294.67	2302.33	2756.52	2382.52	970.27	3514.29	2005.79	1338.98	1091.69	1782.44	1282.22	869.67	1419.43	1334.48	2476.78	1994.87	2235.27	2245.08	-
MW0108476	N-Phenylacetylphenylalanine	Amino acids and derivatives	Amino acids and derivatives	C17H17NO3	344.1131	[M+CH3CN+H]+	4.45493762498472	3	738-75-0	-	9297.78	13547.64	8870.66	16215.8	20926.32	13095.52	8855.86	8602.02	5732.4	4833.94	4648.72	10463.29	50186.74	43926.97	46631.44	57567.73	52222.98	54007.5	38018.68	47893.59	39070.11	55208.38	77788.21	53334.77	35435.1	32740.6	55490.7	84453.39	21432.6	60494.46	30940.22	29454.81	28940.98	29895.64	-
MEDP1807	Thymoquinone	Quinones	Quinones	C10H12O2	351.1549	[2M+Na]+	4.39336301255366	3	490-91-5	-	272670.56	284000.04	155204.88	206710.61	221748.11	274617.96	71597.47	121608.49	167735.03	104521.04	134788.32	93328.19	481065.03	577749.41	660813.39	905945.14	566975.88	286861.13	413932.19	550238.79	546379.45	1064143.35	853610.11	510521.65	413029.9	575108.85	630611.57	568863.55	392401.48	361079.03	512897.42	503657.61	490447.67	503719.3	-
MW0000279	Harringtonine	Alkaloids	Isoquinoline alkaloids	C28H37NO9	549.259	[M+NH4]+	2.49957301990313	3	26833-85-2 | 25302-09-4	-	15218.92	13118.5	17300.06	11636.46	4294.21	7274.4	3183.97	3531.52	2005.3	2795.41	1481.64	2200.65	4146.86	14783.69	2682.19	2551.52	7470.36	38561.13	13079.7	6201.36	5716.1	2270.25	8957.63	11668.39	13827.45	17654.34	12555.45	3970.91	5289.82	2574.33	9827.02	9241.36	9513.59	7654.18	-
MEDN1050	Phenyl acetate	Phenolic acids	Phenolic acids	C8H8O2	159.0437	[M+Na]+	5.253155715081451	3	122-79-2	C15583	6868.51	8004.7	12729.63	13901.22	12941.08	8674.98	22816.17	30729.45	32846.75	37119.84	33443.12	23592.62	17996.93	14388.34	11343.58	8539.33	16616.15	14832.37	25580.68	15642.06	22948.54	21759.48	22863.31	19466.78	22921.25	23347.67	18990.29	19004.21	25349.34	21430.25	15635.21	15781.16	14325.39	14826.3	-
MEDN0060	N-Isovaleroylglycine	Amino acids and derivatives	Amino acids and derivatives	C7H13NO3	159.091	[M+]+	5.639271337472	3	16284-60-9	-	151765.18	140081.98	206088.22	195537.95	244854.21	174581.85	53276.02	47668.2	41692.62	48467.5	77038.49	85883.74	350278.87	303073.94	422120.36	331123.71	146878.47	225406.54	360142.17	386440.82	279424.75	359927.38	460205.86	429443.43	232300.5	212977.17	424224.27	538091.87	340746.2	436845.66	210517.3	207954.91	204201.16	207711.49	-
MEDN1029	Glycyl-L-phenylalanine	Amino acids and derivatives	Amino acids and derivatives	C11H14N2O3	462.2413	[2M+NH4]+	12.3788248422641	3	3321-03-7	-	8302.62	10280.61	6097.66	10289.59	12879.43	4961.34	9114.71	523.47	3573.21	4320.72	1984.46	669.71	8347.11	6543.06	4415.11	6455.09	2888.87	6045.85	5594.02	11554.86	14587.8	394.34	3699.89	8105.72	3132.69	1469.48	401.19	1968.54	5724.82	4652.52	6246.79	6115.81	5839.95	5652.28	-
MW0001712	1-Pyrenesulfonic acid	Benzene and substituted derivatives	Benzene and substituted derivatives	C16H10O3S	300.0603	[M+NH4]+	0.16224999995984	3	26651-23-0	-	630.81	676.31	2288.78	2069.18	2370.98	1292.52	2025.5	2128.14	2512.67	1809.53	2423.39	3176.1	2460.0	1391.73	1659.51	608.09	173.1	446.03	630.87	466.03	941.2	603.7	1304.48	558.06	1389.06	249.05	663.98	1492.56	781.54	3084.2	1682.4	1721.72	1703.92	1495.19	-
MEDP1577	Norvaline	Amino acids and derivatives	Amino acids and derivatives	C5H11NO2	202.0504	[M+K+HCOOH]+	4.72093755746528	3	6600-40-4	C01826	7773.79	8150.01	1609.85	4816.09	4768.09	948.55	898.1	767.44	1085.8	313.54	631.94	1204.42	1650.84	6168.07	10582.88	4249.15	7036.83	6162.8	4844.73	3992.87	4853.67	2006.55	8719.23	6152.15	2384.66	6731.03	7082.65	6019.87	5958.71	5221.23	2879.83	3191.38	3060.22	2030.26	-
MEDN0422	2'-Deoxyadenosine	Nucleotides and derivatives	Nucleotides and derivatives	C10H13N5O3	384.148	[M-2H+3K]+	13.8943224749255	3	958-09-8	C00559	39295.27	37072.03	37279.35	28204.42	33348.67	42349.24	10782.02	24954.61	25007.59	21746.58	24698.57	20635.3	64107.66	78976.44	94275.64	44749.14	63570.22	76322.35	85128.62	96185.33	81529.52	139462.57	121107.78	75250.91	111860.98	127827.45	142405.13	131825.89	111298.24	41256.17	71831.65	71298.74	72921.61	73488.34	ko00230,ko01100,ko01232,ko02010
MW0000043	10-Hydroxycamptothecin	Alkaloids	Quinoline alkaloids	C20H16N2O5	382.1389	[M+NH4]+	3.0817836024255	3	19685-09-7	C17939	9197.28	5605.51	5546.94	6852.14	15459.82	6196.38	2082.43	1648.66	3348.25	2076.69	1407.86	1126.43	3929.41	3115.29	5048.02	4360.89	2901.04	9163.03	2555.85	2198.76	6189.23	645.78	4705.94	936.01	3505.56	3012.32	6904.46	1586.14	4566.45	1422.74	3424.66	3371.12	3564.09	3189.71	-
MEDP1062	Thioacetic-acid-S-methyl-ester	Others	Lactones	C3H6OS	137.0224	[M+HCOO+2H]+	10.7948389675272	3	1534-08-3	-	1425.14	1126.6	1644.55	1038.45	705.55	1621.9	166.53	551.17	193.24	1796.09	1518.91	742.44	6059.32	5494.18	7813.89	3093.07	4578.26	5437.78	3185.04	5974.25	4587.55	5000.55	3788.08	5099.21	2959.78	2113.94	1397.95	3926.08	3520.17	5211.78	4509.44	4508.27	4527.63	4165.62	-
MEDN0057	N-Acetyl-L-tyrosine	Amino acids and derivatives	Amino acids and derivatives	C11H13NO4	270.0972	[M+HCOO+2H]+	2.40402183251831	3	537-55-3	C01657	4621.04	4500.77	1814.19	1793.97	3770.67	3151.86	1449.72	1843.58	2570.55	928.71	747.11	1047.35	2947.02	2028.54	4624.15	5347.19	5689.99	4576.75	2791.94	2253.59	3544.27	3829.71	2116.72	3145.0	3236.24	4199.46	5827.29	3845.52	5595.0	3235.55	5750.27	5981.99	5733.99	5522.2	-
MEDN1004	Sepiapterin	Nucleotides and derivatives	Nucleotides and derivatives	C9H11N5O3	237.0862	[M+]+	5.16846716998032	3	17094-01-8	C00835	1743.94	3236.67	1526.36	682.32	1024.38	469.98	179.85	187.0	144.45	123.6	23.55	51.72	259.97	2347.73	1630.35	1148.29	1149.36	5914.54	2888.76	862.78	870.66	1315.67	2900.8	329.92	151.76	1655.61	1160.21	1205.54	497.0	3143.31	1959.35	1999.39	1987.1	2080.85	ko00790,ko01100
MEDP1982	2-Methyl-1-pyrroline	Heterocyclic compounds	Heterocyclic compounds	C5H9N	84.08	[M+H]+	1.02356481999522	3	872-32-2	C20808	41501.85	38751.82	29279.65	43130.7	33160.97	29120.47	16483.94	20276.33	17642.87	26921.25	7769.06	16054.59	45675.5	35289.59	63998.73	44197.06	44716.46	58269.45	21889.01	44149.4	40397.49	32846.65	42819.87	56169.94	43869.27	24174.2	26705.16	27670.98	44086.27	41032.33	38950.53	37908.26	37914.71	32548.02	-
MW0150762	N,N,N-Trimethyl-Histidine	Heterocyclic compounds	Heterocyclic compounds	C9H16N3O2+	237.0869	[M+K]+	0.629500000002281	3	534-30-5	C05575	83557.4	379524.16	218561.32	164144.48	253116.31	149983.23	36301.86	17978.51	35229.66	42528.37	26200.94	28175.78	82507.79	223953.26	148800.21	27235.27	109754.42	636093.12	83373.62	189773.35	192502.95	314720.71	120150.68	298946.88	152782.84	210756.67	246472.42	103338.49	193468.58	184404.23	210613.17	197998.42	141023.69	194387.11	ko00340,ko01100
MW0137498	Benzyl cinnamate	Benzene and substituted derivatives	Benzene and substituted derivatives	C16H14O2	302.1137	[M+CH3CN+Na]+	5.38200139757805	3	103-41-3 | 8014-16-2 | 78277-23-3	-	7109.16	17881.39	10333.84	3845.14	5674.11	4673.89	2969.48	3701.25	9640.48	5683.63	486.42	137.05	58756.59	40270.99	212638.67	33517.03	17451.06	90113.06	346964.0	336481.43	124407.72	281932.93	519446.54	184927.54	448557.88	608981.54	618582.28	856568.83	178244.49	92708.0	56235.54	56815.6	56913.32	57907.01	-
MEDN1562	Monobutyl phthalate	Others	Lactones	C12H14O4	223.1054	[M+H]+	10.0718300175373	3	131-70-4	-	1903.98	6011.79	651.85	2971.18	1914.27	728.32	675.35	102.63	399.0	382.3	434.22	742.12	1471.45	1651.11	8157.87	4466.93	6051.95	5593.52	2337.88	700.23	1996.91	5383.85	5736.06	1703.91	3278.62	651.75	4933.41	2264.71	2110.1	1656.77	1236.0	1137.38	878.15	1160.57	-
MW0104851	[(Thiophene-2-carbonyl)-amino]-acetic acid	Organic acids	Organic acids	C7H7NO3S	223.9719	[M+K]+	0.840499999981148	3	33955-17-8	-	3549.16	3227.14	1044.37	2062.75	2329.16	3457.1	4061.83	1800.94	2992.89	3027.77	2243.92	1350.64	5366.7	3221.1	2131.49	5722.46	4209.34	8911.34	18072.78	1574.93	12106.29	8283.4	10668.08	5790.29	11911.89	14313.49	8234.38	10893.42	13704.76	8023.87	8403.76	6243.4	7984.63	7271.34	-
MEDN0075	N-Acetyl-L-phenylalanine	Amino acids and derivatives	Amino acids and derivatives	C11H13NO3	208.0962	[M+H]+	3.21157894994428	3	2018-61-3	C03519	5063.73	9525.19	8646.38	2039.02	3036.22	2611.24	2713.96	2696.49	4045.14	2993.65	315.79	2185.55	11125.1	7199.78	11769.93	9524.18	4028.06	10517.07	13410.98	15196.89	13877.96	10463.18	18266.35	3531.57	19130.57	21335.62	17097.26	22093.86	8357.32	3690.98	9633.4	9317.9	9453.67	9161.02	ko00360,ko01100
MW0053814	Harpagoside	Terpenoids	Monoterpenoids	C24H30O11	495.1962	[M+H]+	8.275717497692929	3	19210-12-9	C09783	44154.03	24033.59	26078.02	32015.21	37879.22	17847.78	32556.29	17809.5	15025.52	24077.14	3859.27	9393.54	15554.42	8653.49	10232.85	14088.94	35816.46	38573.84	7937.68	4900.66	14590.69	9835.83	5451.4	6638.15	3282.07	8810.87	5720.51	2887.96	10732.58	774.8	29195.89	29897.68	30024.12	29269.41	-
MEDL00581	D-Allose	Others	Saccharides	C6H12O6	181.0707	[M+H]+	0.9705000000082008	3	579-36-2 | 478529-45-2	C01487	973.07	795.49	682.77	573.56	451.41	185.27	713.11	2059.29	2445.81	1847.41	774.15	1913.27	305.28	785.12	407.64	784.47	2391.94	263.61	3010.99	534.26	939.17	639.39	826.33	735.59	567.91	832.41	642.81	442.18	286.64	503.29	889.42	750.79	960.45	953.77	ko00051,ko01100,ko02010
MW0107306	His-His	Amino acids and derivatives	Amino acids and derivatives	C12H16N6O3	315.117	[M+Na]+	0.9712500001057829	3	306-14-9	-	1408.31	441.87	446.02	393.48	454.49	229.36	382.57	312.82	410.84	435.13	300.53	263.84	2240.05	2836.89	5259.52	1862.62	857.61	670.54	3186.26	6675.43	3960.88	9745.08	9664.84	1615.78	5625.33	7057.6	5265.62	12982.94	951.25	3592.61	2448.85	2316.04	1917.99	2589.58	-
MEDL02610	Glycycoumarin	Lignans and Coumarins	Coumarins	C21H20O6	737.2514	[2M+H]+	10.017756629127	3	94805-82-0	-	147189.28	133858.42	106470.39	164225.62	145864.02	170300.4	15945.15	25509.74	46618.51	57230.31	214304.09	39749.22	182703.65	848149.67	170155.1	184953.41	95708.09	117289.9	135350.96	198818.05	200872.66	208998.7	158775.35	100176.95	156551.55	160985.91	131788.13	53520.22	145823.35	105112.33	158723.57	154727.96	162380.11	152194.9	-
MEDP1617	L-Gulose	Others	Saccharides	C6H12O6	361.128	[2M+H]+	10.3455232223837	3	6027-89-0	C15923	12242.29	21653.7	12304.91	9783.11	9100.24	10756.44	6143.16	3025.65	6697.16	10434.44	4772.44	2716.96	9436.47	9088.87	6727.72	7566.15	11192.09	8431.8	5855.78	2792.57	5305.69	4773.39	3678.14	6585.81	5970.9	3900.53	5031.99	5380.32	10596.75	3836.56	10768.56	10467.56	10832.82	10610.69	ko00053
MEDL02156	Isoeugenol	Phenolic acids	Phenolic acids	C10H12O2	329.1754	[2M+H]+	2.10245510743334	3	5932-68-3	C10469	688098.6	456732.39	807076.7	767851.25	387051.71	923550.99	550266.95	741967.23	200201.21	809549.79	1065932.3	658996.39	460655.0	510493.98	156085.45	163469.79	418879.62	526454.52	281929.87	191628.85	221384.7	124129.42	288591.88	398379.47	328427.82	436880.54	317829.95	211543.8	294725.22	91055.38	485548.92	485809.56	479547.59	473816.05	ko00940
MW0110632	1-Propylamine	Alcohol and amines	Amines	C3H9N	60.0804	[M+H]+	1.25169999998676	3	107-10-8	-	4788.97	4010.92	2288.53	3390.56	3820.29	4170.66	4781.68	6225.44	5254.34	3486.37	3086.68	2985.74	5949.72	2703.53	844.33	1741.3	1635.9	818.16	3627.66	2277.92	2646.03	38.87	181.73	2241.43	1019.07	1128.01	975.15	856.46	2504.34	3214.46	2565.4	2758.47	2782.83	2905.83	-
MW0007665	Methyl 2-(Cbz-amino)-2-(tetrahydrothiopyran-4-ylidene)acetate	Benzene and substituted derivatives	Benzene and substituted derivatives	C16H19NO4S	322.1107	[M+H]+	1.3027499998941	3	894790-18-2	-	4444.13	3465.89	2559.89	3090.17	7480.68	4007.87	4283.83	2822.14	3485.99	30.51	1068.34	1044.91	2408.23	2576.26	2224.21	1833.34	776.95	181.71	1231.02	443.7	2173.45	174.01	703.86	738.72	1942.84	2066.33	104.7	472.98	152.18	2820.87	2483.4	2594.53	753.53	2744.85	-
MEDL02248	Carnosol	Terpenoids	Ditepenoids	C20H26O4	331.1907	[M+H]+	1.41613585242339	3	5957-80-2	C09069	916694.72	120794.6	864278.3	741247.26	322197.86	876223.85	507753.52	854714.98	133631.56	505565.79	1386926.99	627878.65	400798.02	879799.61	144509.13	279170.87	511769.37	539587.07	209193.71	177582.14	112952.66	229143.81	244866.48	231844.63	76012.75	260939.42	371789.89	132791.78	301517.17	68620.55	431153.05	426307.86	409112.78	424649.41	-
MW0118514	2-Ethyl-4-hydroxy-5-methyl-3(2H)-furanone	Others	Ketone compounds	C7H10O3	323.0867	[2M+K]+	9.821135127623391	3	27538-10-9	-	3589.17	2009.23	2372.62	2104.38	3379.93	1794.8	2796.52	3012.82	2465.62	1729.81	1593.83	2106.11	12985.58	10542.21	12127.28	8845.27	7490.71	10100.54	6667.82	5406.04	12295.19	12066.9	7829.47	8787.68	4602.42	7064.14	4157.06	2118.28	3225.17	8881.84	6442.62	6616.36	6132.17	6238.28	-
MEDP1462	Eicosapentaenoic acid	Lipids	Free fatty acids	C20H30O2	302.2196	[M+]+	7.434542560105231	3	10417-94-4	C06428	20874.53	15660.75	41953.65	30107.32	8407.41	19262.54	7646.35	28679.81	1376.54	16819.42	45427.15	24643.34	35094.41	37231.42	3222.38	9163.42	24076.96	24693.95	6610.51	8695.34	4273.82	3390.93	10215.23	16186.1	14130.02	33174.47	37387.77	6518.81	7297.7	3540.6	22559.49	21708.77	19611.05	21104.37	ko01040
MEDN1317	3,3-Dimethylglutaric acid	Organic acids	Organic acids	C7H12O4	326.1306	[M+Na]+	6.48654519253	3	4839-46-7	-	1670.88	3361.03	1765.74	1163.79	1947.46	2767.98	726.19	1851.15	1958.85	843.39	491.85	779.25	10702.73	783.3	7182.62	2794.35	3098.5	4124.59	8400.83	8842.5	9221.96	23336.38	5779.57	2301.22	18778.66	9336.26	5834.7	14412.28	6270.99	1057.61	4686.26	4716.35	4461.05	1800.81	-
MEDN1404	4-Methylhippuric acid	Amino acids and derivatives	Amino acids and derivatives	C10H11NO3	176.0701	[M+H-H2O]+	1.93745361748654	3	27115-50-0	-	27290.54	45565.19	35251.75	17622.03	22193.7	20288.91	12327.54	14622.5	22624.86	11745.48	1069.08	8329.89	57599.69	39792.36	68634.79	91334.04	18267.81	59899.22	77833.85	67225.35	63246.15	53465.97	77139.98	25095.08	132556.93	129597.81	95176.64	70829.32	41473.8	18822.77	55353.38	59838.55	58433.93	58211.75	-
MEDP0894	3-Methoxytyramine	Phenolic acids	Phenolic acids	C9H13NO2	168.1013	[M+H]+	0.6897585274856509	3	554-52-9	C05587	22425.81	19403.26	8522.11	13063.11	33650.24	10189.17	38029.87	9565.81	24990.77	12306.58	3335.86	6228.27	3668.33	5253.3	6041.74	4415.19	20199.27	23653.04	3047.98	437.95	7110.81	1121.56	2164.23	1937.4	1651.35	1728.69	1506.77	723.95	9537.05	2564.65	17032.61	16888.19	16609.61	16860.41	ko00350,ko00965,ko01100
MW0151759	Ionomycin	Organic acids	Organic acids	C41H72O9	709.5145	[M+H]+	10.6522914108445	3	56092-81-0	-	3100.75	2273.77	671.87	313.19	222.05	437.29	479.3	703.89	215.78	174.66	443.97	147.88	463.45	633.84	380.72	337.6	220.42	2566.18	2713.34	418.28	2597.15	3992.02	765.55	1123.95	3236.21	3601.81	1675.81	2225.21	2432.78	6187.69	901.8	376.08	1199.3	1023.22	-
MEDN1116	Aldosterone	Steroids	Steroid	C21H28O5	361.2009	[M+H]+	0.835927744873288	3	52-39-1	C01780	58534.21	58611.17	66956.84	113020.62	58441.08	91375.66	83423.18	59660.25	31359.59	89206.12	73937.85	110828.06	46354.09	48991.37	14693.84	18051.86	38297.78	53919.02	43684.52	17967.21	25211.49	18630.64	37689.2	57205.26	139922.75	37828.64	120507.67	24956.58	51935.97	14928.9	63170.76	60183.76	61250.14	59203.82	ko01100
MW0112772	3-Butyn-1-al	Others	Aldehyde compounds	C4H4O	69.0327	[M+H]+	1.53692499999636	3	52844-23-2	C06145	1352.43	2171.76	1419.82	2141.34	1903.09	1279.81	4352.48	3623.03	3437.1	2336.54	2904.72	5311.07	557.07	767.11	312.35	624.16	313.18	1957.52	613.73	739.13	879.17	496.41	623.17	1171.91	732.85	441.27	583.53	838.54	3679.09	1934.24	1386.14	1448.06	1355.65	1421.26	ko00650
MW0008789	Nabumetone	Benzene and substituted derivatives	Benzene and substituted derivatives	C15H16O2	474.2651	[2M+NH4]+	3.19188169152458	3	42924-53-8	-	36251.01	21141.3	44237.33	69276.51	16091.43	50174.87	21236.66	59595.87	55073.87	55597.19	62534.77	33005.37	36344.01	50676.72	50624.56	10075.69	21082.05	28947.46	11724.4	24249.39	20558.41	12096.76	18468.61	12308.74	16154.73	17849.83	30090.56	15121.08	31221.65	8706.51	39650.53	40342.33	39452.96	39280.27	-
MEDP0514	Thiamine	Others	Vitamin	C12H17N4OS+	230.1021	[M+H-2H2O]+	8.73484575748762	3	70-16-6	C00378	24705.02	21972.48	19338.06	21387.39	18581.61	19167.53	5869.23	8114.47	7407.16	13057.28	14338.38	13178.51	26285.89	26290.24	38199.9	40150.57	51273.25	45950.57	15504.99	20010.81	21029.7	29186.01	29198.38	25612.66	14076.03	16302.44	26531.53	27722.51	26432.54	9712.77	27287.17	27223.17	27022.62	27650.93	ko00730,ko01100,ko01240,ko02010,ko04122
MEDP1832	Ethyl maltol	Phenolic acids	Phenolic acids	C7H8O3	141.0537	[M+H]+	1.63950000001023	3	4940-11-8	C20362	7000.86	4896.1	6521.15	13955.46	7291.03	9687.09	15576.76	16406.89	10768.68	17977.72	28798.19	17184.43	12790.36	14179.13	7659.85	16378.62	17179.56	8880.83	17122.8	19397.87	16410.24	8849.79	14183.16	13564.13	11830.39	9524.96	11587.57	15444.75	12500.98	10916.74	10618.88	10859.91	11058.89	10799.83	-
MEDL02494	2-Aminoisobutyric acid	Organic acids	Organic acids	C4H9NO2	126.0548	[M+Na]+	1.67849999996861	3	62-57-7	C03665	4608.74	3482.11	1489.83	9620.32	8101.24	4706.56	709.71	6224.15	1297.28	4902.67	2656.72	1037.79	1343.78	216.38	1690.7	1004.13	3114.92	394.78	1826.62	391.6	5775.71	351.01	679.06	2136.85	3877.19	2349.97	249.12	2435.62	935.05	2844.26	3231.05	3297.59	3380.62	3176.68	-
MW0138899	Marmesin rutinoside	Lignans and Coumarins	Coumarins	C26H34O13	577.187	[M+Na]+	1.69866780702939	3	159650-11-0	-	8688.15	14634.64	5671.78	9131.81	4228.29	3609.64	2392.38	2301.71	7035.06	4131.24	1572.47	469.42	5815.31	5210.4	8198.4	7089.87	11627.72	10386.78	4760.11	1189.59	8275.32	7885.42	3963.76	2285.12	2151.97	4573.71	1455.94	1721.23	4951.94	1102.32	4145.11	4141.75	4110.56	3511.14	-
MEDN0563	2-Benzylsuccinic acid	Organic acids	Organic acids	C11H12O4	173.0662	[M+H-2H2O]+	13.7341533200441	3	884-33-3	-	1920.12	89.28	21.43	580.47	20.52	633.13	2451.13	359.91	2310.49	187.05	399.22	131.17	88.78	105.73	2609.58	1863.14	2164.74	3088.35	3477.3	4936.45	3820.58	5728.53	4165.35	5176.61	4561.49	5608.25	6295.57	5218.82	4295.34	6186.29	5437.26	1098.15	4134.57	4495.87	-
MW0116832	12H-Phthaloperin-12-one	Others	Ketone compounds	C18H10N2O	293.0768	[M+Na]+	1.71749999992699	3	6925-69-5 | 61969-47-9	-	2204.03	5370.52	3827.22	1340.72	2448.57	1658.17	2309.84	1884.72	2723.52	937.15	385.54	858.31	5226.8	2904.83	6087.04	3513.11	1614.01	4756.32	7547.64	5592.16	4183.63	7136.08	8790.17	2892.13	7099.72	7406.66	5630.34	7141.31	488.69	673.59	4557.29	4683.32	4720.42	4709.46	-
MW0154580	N-Octadecyl-N'-propyl-sulfamide	Alcohol and amines	Amines	C21H46N2O2S	391.3418	[M+H]+	17.5009999999531	3	925891-74-3	-	24665.02	32202.74	24159.9	18263.5	30858.33	24167.04	13841.56	22472.3	23348.44	20258.12	24404.0	19520.19	47296.95	63483.05	69442.47	54802.38	52141.69	57604.12	73937.68	80356.73	45233.89	40150.77	59236.85	41071.63	34416.67	58784.72	33481.3	75616.19	32409.26	39844.86	41933.15	41454.08	42250.18	42210.12	-
MEDL01953	quercetin 3-O-glucuronide	Flavonoids	Flavonols	C21H18O13	479.0839	[M+H]+	3.64261027551457	3	22688-79-5	-	30951.47	26498.15	41118.83	9593.75	2835.83	30073.45	13569.32	15547.17	10551.26	23066.16	7143.98	15562.84	10938.57	4251.51	1418.26	5286.35	11524.89	8325.06	13251.08	3613.17	2744.43	8956.67	6969.07	7678.06	6523.69	9760.91	9446.55	3451.43	1751.12	2415.14	19988.66	20404.45	18164.43	18746.91	-
MEDL02426	Methyl benzoate	Phenolic acids	Phenolic acids	C8H8O2	205.0508	[M+Na+HCOOH]+	7.72106557747065	3	93-58-3	-	1521.89	704.85	693.4	47.88	593.04	615.12	1786.17	1193.53	3389.61	3327.19	2239.58	2377.58	2201.06	1194.07	1661.58	1174.1	2266.93	283.63	2971.37	2925.26	2254.7	1069.51	1112.54	534.73	1320.82	1154.54	1705.9	1330.85	1413.06	1271.41	1616.78	1609.74	1459.78	1558.24	-
MEDP2166	Monoethyl malonic acid	Others	Lactones	C5H8O4	265.0918	[2M+H]+	4.345078784950831	3	1071-46-1	-	8434.55	6815.67	2699.24	6963.62	5326.63	8502.83	2734.31	4888.51	8536.24	8526.48	9705.7	10519.27	11084.95	2005.3	4584.49	2920.89	3562.15	3936.48	600.53	6700.22	4132.21	5502.96	6794.18	7621.58	5919.22	2305.9	2774.97	3149.06	2707.33	2039.78	6073.25	5416.79	6098.64	5756.16	-
MW0161303	Benzeneacetonitrile, 4-hydroxy-3-methoxy-alpha-(3-(methylamino)propyl)-alpha-(1-methylethyl)-	Benzene and substituted derivatives	Benzene and substituted derivatives	C16H24N2O2	315.1478	[M+K]+	1.94524999997725	3	71539-08-7	-	4419.79	5292.42	3212.88	5298.87	5553.91	5230.63	5244.53	5255.83	3349.42	3294.56	7661.71	7673.92	4533.99	5565.48	3231.89	5135.57	3694.87	3306.39	6184.98	4946.5	5132.19	1317.88	1248.92	4241.55	3492.27	742.44	2521.17	3786.33	1404.49	1876.24	5824.83	5640.81	5750.45	5880.24	-
MW0116870	Benzofuran-4-ol	Benzene and substituted derivatives	Benzene and substituted derivatives	C8H6O2	152.0702	[M+NH4]+	1.94874999998262	3	480-97-7	-	14159.66	12294.27	14874.36	7939.49	10241.09	8742.27	7307.27	7678.2	11459.52	4075.57	7529.1	5924.84	9356.82	21358.31	22575.19	37032.27	16023.9	12547.27	19222.96	14724.79	19754.3	40057.9	33075.43	15658.31	7970.83	15962.44	21800.63	14285.23	23563.02	21795.06	16299.61	16291.31	16624.4	16624.13	-
MEDL00353	Glu-Leu	Amino acids and derivatives	Amino acids and derivatives	C11H20N2O5	243.1328	[M+H-H2O]+	0.454713002540075	3	5969-52-8	-	2451.59	1964.75	3130.53	2729.14	3178.57	2167.22	1034.55	560.43	1136.53	803.46	1846.95	1750.63	3256.56	2518.87	4777.97	3868.12	3479.78	3032.54	4981.76	6209.07	5016.52	4612.81	5654.35	6960.12	1748.06	4434.12	5129.77	7151.42	6694.95	4803.1	4145.69	4147.72	4157.93	4036.87	-
ZINC1666831	N-Butylbenzenesulfonamide	Benzene and substituted derivatives	Benzene and substituted derivatives	C10H15NO2S	258.2785	[M-H+2Na]+	10.8057360549196	3	3622-84-2	-	2886.22	2515.0	941.72	4566.97	5272.21	3804.0	462.89	2316.54	874.56	4226.1	551.06	2577.44	1121.0	718.6	776.7	4712.1	2485.19	2577.3	714.07	2616.61	407.58	2793.63	4382.42	220.43	1969.02	645.08	543.9	1282.47	1214.12	1653.94	2118.54	2266.41	2352.6	1995.78	-
MW0107859	Levulinic acid	Organic acids	Organic acids	C5H8O3	158.0728	[M+CH3CN+H]+	5.7608257724695	3	123-76-2	-	23562.15	34242.47	31016.48	19194.15	38299.32	19482.83	16273.75	2228.4	8014.34	11726.22	11914.33	1471.6	19542.47	16319.3	2877.66	18219.57	7933.0	5291.74	27894.87	23172.08	23427.51	14619.68	12821.25	4253.37	23739.93	14582.0	4754.98	12572.5	17531.05	9112.19	17226.09	18815.43	14610.23	20522.18	-
MW0141812	1-Oleoyl lysophosphatidic acid sodium salt	GP	PA	C21H40NaO7P	481.2274	[M+Na]+	2.0371421088812	3	325465-93-8 | 22556-62-3	-	8.63	8.52	67.55	183.78	8.65	8.65	8.21	8.65	8.64	8.65	8.59	8.99	93.94	8.65	8.54	8.65	8.64	43.24	8.65	46.03	167.99	120.54	8.57	174.11	8.65	469.81	1026.04	1231.74	682.4	147.36	36.61	36.61	59.93	36.61	-
MW0129901	1-Desulfoyessotoxin	Heterocyclic compounds	Heterocyclic compounds	C55H82O18S	1080.562	[M+NH4]+	2.05831419648478	3	255041-59-9	-	457.5	452.78	623.65	372.9	622.41	776.51	146.62	244.0	941.74	2074.31	2976.85	1844.85	4966.78	799.46	1238.83	1211.37	582.85	528.31	1949.84	881.61	2377.37	1114.71	1778.72	58.78	249.54	807.8	1754.12	3298.11	109.81	1361.48	1017.87	1084.61	945.78	728.2	-
MW0113066	Tachioside	Phenolic acids	Phenolic acids	C13H18O8	303.1106	[M+H]+	2.08075000003305	3	109194-60-7	-	2731.72	3026.76	2111.84	4947.21	995.96	813.23	4941.91	3680.33	1060.68	5681.61	7609.02	6569.4	7083.05	8680.48	4053.04	4521.05	3836.98	4387.93	7076.83	7146.83	3188.53	2825.61	3997.27	5029.95	6523.7	4747.16	1374.57	9567.19	3071.36	1987.95	2327.22	2491.26	2138.14	2368.63	-
MEDL01822	4,5-Dihydropiperlonguminine	Alkaloids	Alkaloids	C16H21NO3	360.1139	[M+K+HCOOH]+	5.59599322244253	3	23512-53-0	-	1800.6	15803.09	14441.38	3973.66	476.31	2764.75	11862.49	7558.33	8177.24	10865.91	10158.61	2350.16	21592.24	9470.03	14788.31	7057.87	16108.48	18590.88	28764.48	23036.24	19949.13	20147.96	33146.19	35668.74	8778.9	8032.53	18286.7	27856.46	12386.78	25271.57	8579.31	9449.35	10138.7	9506.04	-
MW0169144	Evodiamine	Alkaloids	Plumerane	C19H17N3O	342.0982	[M+K]+	2.09449999999833	3	518-17-2	C09187	8925.09	17599.14	14882.09	4995.37	10166.2	7804.88	5284.04	4749.49	8541.4	4472.82	1347.27	5965.49	21017.36	10932.5	30366.46	7706.61	2934.28	11687.09	8620.57	7364.88	13519.09	9366.24	8035.94	3815.61	6695.2	4129.92	6087.73	4451.4	2431.02	2125.23	6947.62	6460.85	7230.28	6713.73	-
MW0121444	5-Ethynyl-1H-indole	Alkaloids	Plumerane	C10H7N	142.0643	[M+H]+	2.12300000001164	3	889108-48-9	-	23712.85	22325.47	31491.14	30839.03	40153.81	12685.87	9756.18	7803.33	8252.54	8723.56	12888.21	15334.98	54955.62	45998.88	68532.22	57095.42	25813.86	31996.22	59680.87	63759.74	45195.83	60861.3	75468.06	74428.34	39019.3	37276.41	73197.87	85714.74	61541.44	73532.15	35074.8	35345.83	34995.86	35146.37	-
MEDN1007	Diphenylamine	Alkaloids	Alkaloids	C12H11N	208.0607	[M+K]+	2.12650000001702	3	122-39-4	C11016	10343.65	6780.74	9637.19	7639.13	10519.92	8801.39	7321.79	9748.02	8449.61	10179.75	8504.14	8814.56	18059.73	22686.97	25826.35	25377.15	9316.57	16461.75	12657.46	30054.94	37862.2	36270.83	22335.33	18242.47	10183.48	15192.59	10681.13	32317.76	24236.29	29040.66	10950.92	11916.79	10685.83	12346.0	-
MEDN0838	N-Methyl-D-aspartic acid	Amino acids and derivatives	Amino acids and derivatives	C5H9NO4	189.0868	[M+CH3CN+H]+	0.7150216574558499	3	6384-92-5	C12269	135912.06	183307.65	208695.91	105050.08	69090.3	116751.15	73459.5	74311.85	66976.15	92307.4	13983.76	75303.83	210113.04	150946.87	211681.66	141136.36	87725.75	334258.25	227764.78	253767.08	174839.96	245929.33	422600.74	105039.61	162095.19	230888.84	229574.44	270621.71	95950.35	43993.44	172080.72	172748.77	170564.14	172344.45	-
MW0148880	Eledoisin Related Peptide	Heterocyclic compounds	Heterocyclic compounds	C34H58N8O6S	707.4148	[M+H]+	18.4065276815922	3	2990-43-4	-	278779.42	84796.52	247480.88	170126.75	115139.16	349734.08	80438.6	244383.37	20238.05	138751.36	294911.57	174221.36	173515.74	329707.93	34894.46	35484.38	181028.8	189722.97	56754.5	50977.1	45152.96	64174.83	102488.34	189168.63	84372.26	96463.21	141440.23	48012.81	30032.26	13832.71	158106.01	159182.69	156285.01	160885.33	-
MW0161508	Teasterone	Others	Ketone compounds	C28H48O4	466.3737	[M+NH4]+	18.4236763042803	3	92751-21-8	-	5968.56	2402.31	2636.54	343.47	9970.15	7316.55	2862.93	3833.13	5201.19	2385.97	7358.14	4878.42	15402.67	23967.69	27343.37	16951.97	17199.5	22811.25	32023.8	27479.94	14524.74	11476.92	27088.45	13168.82	11427.54	20061.05	10638.78	36047.51	15140.2	17308.18	12543.44	12236.82	12270.07	12605.08	-
MW0148589	Diplopterol	Alcohol and amines	Alcohols	C30H52O	428.4087	[M+]+	17.9535753710066	3	1721-59-1	C06309	7267.02	6939.97	12104.62	11272.94	17026.01	11329.38	3790.73	8118.95	3193.06	7403.6	5253.22	1935.8	12498.65	14066.12	6808.12	9309.44	4259.17	4953.5	7685.52	12048.22	9657.46	3115.01	3896.04	6861.19	7077.18	9385.94	2962.33	7621.91	5764.84	4511.12	4456.11	4692.72	4359.61	4692.89	ko00909,ko01110
MW0009099	3,5-dinitro-N-propan-2-ylbenzamide	Benzene and substituted derivatives	Benzene and substituted derivatives	C10H11N3O5	271.1022	[M+NH4]+	2.17625000004773	3	10056-19-6	-	168.11	1613.69	41.16	1304.84	134.58	12.89	1483.14	1743.41	2580.29	2480.78	98.41	257.57	431.01	1507.38	7944.9	736.77	2218.76	3254.49	9570.56	10995.27	4289.57	12298.63	17872.69	9044.36	8139.24	7284.01	12861.23	28559.85	9007.65	13800.15	1405.45	2852.92	2841.0	3188.03	-
MW0104838	2-Phenylglycine	Amino acids and derivatives	Amino acids and derivatives	C8H9NO2	198.0759	[M+HCOO+2H]+	1.08390189502927	3	2835-06-5	-	13256.82	12515.46	14998.67	10198.48	8556.99	16898.24	3963.64	10415.07	8687.94	8267.45	10655.45	9922.8	18449.63	31090.45	16756.33	23703.83	22366.23	17426.26	19013.74	19584.05	15676.04	31183.59	24248.74	20159.47	17676.26	28653.24	38340.65	36364.06	24280.82	21859.99	19643.15	19641.52	19394.95	19631.41	-
MW0118739	2-Methyl-4-phenylthiazole	Heterocyclic compounds	Heterocyclic compounds	C10H9NS	373.0767	[2M+Na]+	11.8170818250007	3	1826-16-0	-	18882.06	33746.82	35914.68	10295.98	3534.52	19948.63	38644.81	44582.87	38978.91	23401.31	5357.47	20957.23	19372.98	11849.82	2219.75	16375.02	3486.14	3842.69	12370.24	5309.01	12339.57	5230.86	906.1	522.19	9020.68	5756.27	6260.44	4243.66	3141.52	533.41	17484.67	17810.6	17617.39	16023.39	-
MEDN0533	Xanthosine	Nucleotides and derivatives	Nucleotides and derivatives	C10H12N4O6	285.0811	[M+H]+	2.85491094246026	3	146-80-5	C01762	9454.35	2492.21	947.48	4060.98	9121.66	4324.32	4708.06	5612.1	7894.38	5083.35	2960.29	2882.68	6636.32	14195.9	14694.77	6407.17	12201.18	14905.4	6872.7	8501.12	6964.51	11319.39	12450.63	4218.38	9897.23	18520.17	5185.82	19095.78	13568.21	4491.93	8457.71	7268.89	8411.74	9083.48	ko00230,ko00232,ko01100,ko01110,ko01232,ko02010
MEDP0637	Phenylalanylproline	Amino acids and derivatives	Amino acids and derivatives	C14H18N2O3	301.0936	[M+K]+	10.7738735698604	3	7669-65-0	-	1542.76	1999.34	1936.17	5475.75	1488.78	2661.2	2275.39	5239.29	338.04	7617.68	4069.01	1745.19	1606.23	2009.56	4044.26	5122.18	2803.42	5358.14	8248.36	8192.82	5968.87	5672.11	4878.01	3097.42	2813.19	1501.74	4464.44	1716.6	6908.4	3959.98	3942.11	3892.8	2544.06	4289.49	-
MW0118203	2-Amino-3H-quinazolin-4-one	Others	Ketone compounds	C8H7N3O	200.0225	[M+K]+	2.27975000001379	3	20198-19-0 | 100643-17-2	-	6053.26	7794.11	7318.77	7373.97	8001.84	6928.35	7026.1	4407.26	8051.76	7963.43	8413.55	9492.66	6497.36	5682.12	4663.98	6009.16	2624.4	2682.23	3796.59	4709.48	4474.7	5247.37	3399.64	4160.67	3278.72	2799.38	4443.87	2745.23	3339.28	2345.31	4733.98	4758.91	4442.6	4595.49	-
MEDL02259	Caffeine	Alkaloids	Alkaloids	C8H10N4O2	258.097	[M+CH3CN+Na]+	0.377713292465387	3	58-08-2	C07481	6993.61	7732.31	6995.11	2591.86	6357.78	7256.85	840.38	1618.28	4070.25	3448.36	2334.79	2943.28	7632.24	9599.6	13555.34	13744.59	10532.84	8139.72	10381.54	10880.33	9071.38	16478.6	14546.5	8106.4	3981.2	12298.03	17836.18	14726.48	11011.67	6763.04	8912.99	8817.29	8683.56	9199.03	ko00232,ko01100,ko01110
MEDP0109	Homoveratric acid	Phenolic acids	Phenolic acids	C10H12O4	393.1652	[2M+H]+	23.6867171550159	3	93-40-3	-	51697.28	72598.2	35607.09	31117.32	38199.97	31686.43	11153.82	16082.99	28821.65	17917.75	16379.17	16802.23	54018.78	85123.73	102251.67	98432.42	102211.93	98738.21	59578.02	59782.12	64752.14	106033.99	91544.42	58158.79	86238.55	101758.48	92251.54	68433.79	67180.68	40476.52	83751.6	84261.88	83743.07	83380.49	-
MEDN1602	3'-Deoxyguanosine	Nucleotides and derivatives	Nucleotides and derivatives	C10H13N5O4	285.1228	[M+NH4]+	15.3868804524393	3	3608-58-0	-	2557.24	2912.03	1870.74	2007.73	2742.02	755.98	2987.05	185.86	2809.24	617.31	509.27	922.63	840.28	815.92	1599.13	675.99	1487.51	1983.64	604.65	84.02	1261.24	958.76	433.47	391.15	835.61	809.16	866.73	401.8	731.1	76.5	1901.03	1770.39	1810.35	1837.05	-
MEDL02733	Tilarginine	Amino acids and derivatives	Amino acids and derivatives	C7H16N4O2	265.038	[M-H+2K]+	20.9763259350382	3	17035-90-4	C03884	3433.67	5752.19	2206.13	3982.76	7049.64	3944.72	3427.34	5434.26	5947.93	2787.26	2355.51	5241.24	3663.72	3544.96	3570.29	4390.51	2857.97	1228.82	1223.7	3887.04	3117.61	2894.6	1028.65	1577.35	941.99	1434.53	1144.98	1403.01	1956.25	1063.71	2525.76	2644.71	2425.53	2082.89	-
MEDL00344	Glycyl-L-tyrosine	Amino acids and derivatives	Amino acids and derivatives	C11H14N2O4	280.1291	[M+CH3CN+H]+	5.740551582533731	3	658-79-7	-	322.81	374.34	205.25	282.51	844.05	817.86	202.84	50.14	146.54	81.95	474.19	396.52	835.85	1506.22	3279.71	1976.03	1627.71	1761.45	2438.51	3051.85	1271.09	3519.05	3488.71	857.02	342.95	570.96	3286.93	3878.91	601.04	2606.83	1236.82	881.01	1084.47	1293.31	-
MW0127959	1-Cinnamoylpiperidine	Alkaloids	Piperidine alkaloids	C14H17NO	254.0871	[M+K]+	17.9089110974928	3	5422-81-1	-	30774.29	32108.72	39084.09	34552.5	42042.94	23137.43	32081.13	26524.0	58638.13	59182.07	44898.72	17244.06	60293.0	61019.16	82419.49	55913.95	103393.23	76312.36	130986.34	120793.22	96049.04	89999.61	92648.07	86826.24	103821.54	101788.49	85579.64	118284.89	146772.6	58888.84	70120.78	69479.94	70219.61	69592.55	-
MW0016980	Cephalomannine	Benzene and substituted derivatives	Benzene and substituted derivatives	C45H53NO14	831.3245	[M+]+	20.8726163148311	3	71610-00-9	-	17690.18	14031.21	24217.67	13981.11	31567.51	22851.13	24074.14	21098.96	15864.97	11012.43	5948.09	12939.83	13681.46	14988.7	7407.83	4058.01	7617.34	17011.39	4922.77	3944.82	11958.9	4765.21	1834.83	1474.15	2532.51	3920.22	3205.36	418.49	3353.15	54.67	13412.24	13540.2	14127.49	14027.59	-
MW0015609	Albendazole	Benzene and substituted derivatives	Benzene and substituted derivatives	C12H15N3O2S	266.1022	[M+H]+	14.9577683349378	3	54965-21-8	C01779	9370.4	7973.11	9436.24	7157.19	14035.16	9690.06	4913.88	3483.39	7136.35	1958.9	3299.13	3457.72	7392.04	15245.25	13958.0	14402.09	11007.44	1433.49	3638.94	9018.72	11167.39	6540.7	7241.72	8521.79	5825.82	7380.96	2809.47	6434.71	11217.75	5616.32	8254.87	7930.09	7904.01	7801.51	-
MW0111062	2-Methyl-1-propylamine	Alcohol and amines	Amines	C4H11N	158.0623	[M+K+HCOOH]+	16.9758394699926	3	78-81-9	C02787	11512.2	49717.38	16651.1	10072.67	4881.07	12648.05	1674.94	2412.83	3590.38	6217.61	1006.76	3740.84	21385.41	50054.03	70155.7	57462.74	28241.38	7419.73	10402.8	22695.18	24100.32	23549.02	73617.39	32854.27	25602.01	83644.1	44083.92	9112.67	20135.4	17352.71	12390.85	8994.97	13471.7	12530.89	-
MW0138125	(E)-Ethyl 3-(4-hydroxyphenyl)acrylate	Others	Lactones	C11H12O3	239.091	[M+HCOO+2H]+	7.522409754940901	3	7362-39-2 | 2979-06-8	-	2146.26	10801.21	6853.65	1097.34	5327.13	6150.36	671.87	855.87	957.44	912.94	571.09	1669.52	8110.78	4659.9	6296.94	6573.15	10002.97	6416.43	3688.03	3206.21	3384.2	2792.18	10365.31	6538.59	3130.24	7863.46	7399.12	4570.67	1848.98	2858.33	5370.1	5317.32	5526.13	5313.16	-
MW0146438	Auricularine	Heterocyclic compounds	Heterocyclic compounds	C33H42N4	494.347	[M+]+	11.203953938372	3	73706-32-8	C09043	320005.62	274356.12	302101.91	210720.25	536138.03	470676.43	255478.46	1068599.04	125956.71	443318.58	219312.24	467915.08	980378.08	752299.54	1178524.05	586871.5	376172.35	363968.95	154835.12	406539.94	393579.76	472046.36	295051.73	439246.42	215817.32	178087.23	382160.63	382211.68	282985.78	324685.64	467556.9	488914.29	431636.09	472963.84	-
MW0147061	Cannabisin E	Lignans and Coumarins	Lignans	C36H38N2O9	706.2768	[M+CH3CN+Na]+	4.58275406909433	3	163136-16-1	C17909	111194.29	81910.48	112891.87	97267.02	388012.83	104872.08	265357.95	128678.46	202777.24	60609.4	79908.82	96516.01	73574.76	86350.41	100687.66	96196.47	98849.2	65778.92	7003.92	9526.28	82865.65	5014.38	77837.09	13535.41	17727.41	8121.91	20759.28	19463.34	20601.09	9291.25	91741.72	89387.73	90031.19	90235.27	-
MEDN0128	Vanillin	Phenolic acids	Phenolic acids	C8H8O3	175.0386	[M+Na]+	4.644736557537501	3	121-33-5	C00755	9263.46	9990.11	10071.59	12234.03	7874.12	8532.1	4718.17	9432.29	7196.31	5897.83	8050.64	8448.36	4877.6	7839.7	5050.74	6644.07	7507.65	5135.85	4013.04	4102.07	2006.82	3647.45	5967.5	5173.26	1362.89	1899.51	2665.63	2207.57	5640.23	2379.62	6222.55	6197.78	6227.58	6307.91	ko00996,ko01100,ko01110
MW0142677	3,4-Dihydro-7-methoxy-2-methylene-3-oxo-2H-1,4-benzoxazine-5-carboxylic acid	Organic acids	Organic acids	C11H9NO5	282.0588	[M+HCOO+2H]+	7.63828688008061	3	105897-30-1	-	3085.67	3924.68	1586.34	1992.18	2657.98	1138.16	1391.62	502.85	452.38	839.94	761.75	829.97	1658.67	1973.87	925.57	860.79	4219.89	1208.06	671.42	889.38	307.54	1053.82	2364.21	3052.16	900.46	1513.68	824.1	1436.67	2626.42	2166.51	3060.0	2949.47	3091.68	2895.61	-
MEDN0243	Pyridoxine	Others	Vitamin	C8H11NO3	238.0708	[M+Na+HCOOH]+	5.263311237584389	3	65-23-6	C00314	7592.37	8005.57	7471.91	2928.07	6463.26	6702.95	3767.09	5616.72	4714.58	2968.13	4688.29	5280.15	10853.79	30702.13	11906.61	11020.79	10110.61	7323.37	11814.67	31003.97	9434.04	17835.76	13287.25	9741.33	7617.45	12625.3	15090.22	16815.89	11479.03	12534.44	11062.63	11014.18	11075.4	10802.85	ko00750,ko01100,ko01240
MW0124205	Gambogic acid	Organic acids	Organic acids	C38H44O8	651.2816	[M+Na]+	20.1881387290363	3	2752-65-0	-	9572.85	10404.75	45007.19	24103.64	84393.01	34121.63	15803.98	21472.03	11222.67	3013.3	6035.61	29474.47	69977.85	81765.41	82379.47	21831.5	13884.68	6183.99	37949.62	62931.28	61310.14	46522.33	21879.39	5598.73	8388.62	8703.23	41319.38	22312.15	18201.98	1418.27	15729.92	16009.69	16052.87	15375.2	-
MW0000962	[4]-Gingerdiol 3,5-diacetate	Phenolic acids	Phenolic acids	C19H28O6	416.2063	[M+CH3CN+Na]+	2.0423733420315	3	53254-50-5	-	25121.55	20427.44	20527.78	14939.02	1402.35	25982.89	4047.08	10202.51	2819.87	10036.69	1420.16	5036.34	19886.91	14994.01	4828.99	6285.45	13421.1	27674.35	14657.0	10725.71	10259.51	7822.21	11029.03	13383.0	23863.51	34958.09	19246.16	4319.34	19649.22	1179.62	17979.5	17644.08	18002.46	17553.83	-
MW0114048	Catalposide	Terpenoids	Monoterpenoids	C22H26O12	529.1607	[M+HCOO+2H]+	15.3637454806955	3	6736-85-2	-	4771.2	3220.09	18542.84	5580.55	5630.59	5373.93	26218.46	23498.41	7018.32	12582.56	1340.04	15187.92	36420.32	2696.66	9255.76	6518.14	892.15	5430.16	108851.2	47339.47	34452.72	19047.21	34739.05	12308.15	105630.55	62179.23	29689.76	49072.87	8462.61	27422.86	13368.95	13224.81	13399.11	12937.02	-
MW0127974	N-Feruloyl dopamine, trans-	Alkaloids	Alkaloids	C18H19NO5	374.0879	[M-H+2Na]+	21.5340407375209	3	142350-99-0	-	122751.15	182140.94	239231.3	89784.44	55798.37	132689.78	433969.1	390005.03	285932.96	238132.95	18728.94	195180.93	245782.32	112974.66	37967.41	142560.38	9535.74	118541.05	157950.32	97334.1	193367.29	24980.39	37905.44	6698.08	111419.18	51688.28	9607.53	7464.9	14388.05	31939.7	72783.37	62375.2	73234.83	78919.44	-
MEDN0084	Benzoic acid	Phenolic acids	Phenolic acids	C7H6O2	186.0544	[M+CH3CN+Na]+	1.85370341498015	3	65-85-0	C00539	20451.85	32340.34	15177.87	14145.51	19205.56	13861.94	5343.49	3824.17	8903.05	3048.08	1920.03	2788.45	13959.37	21753.72	40894.43	25315.18	21873.59	36597.9	2434.03	22518.42	22814.44	23793.69	37143.38	26296.28	25100.7	28228.02	31481.43	24237.03	29062.98	21772.98	24878.94	24388.06	23683.42	23458.2	-
MW0013131	2,4,6-Octatriyn-1-ol	Alcohol and amines	Alcohols	C8H6O	119.0482	[M+H]+	2.83800000001833	3	13033-21-1	-	8105.09	5402.99	9184.13	6853.45	11514.59	6905.48	1214.1	1650.51	440.48	1482.54	436.4	2210.11	10331.07	11945.4	15752.49	11171.97	4609.94	11048.97	8863.9	7913.98	11257.17	13458.74	13841.7	15447.16	11421.54	13595.07	15221.28	17962.22	16315.88	15015.31	11226.2	11054.32	10742.09	10853.37	-
MEDL01731	Gly-Ile	Amino acids and derivatives	Amino acids and derivatives	C8H16N2O3	233.0884	[M-H+2Na]+	1.65149091245098	3	19461-38-2	-	2009.01	2931.4	4678.38	4532.18	4188.27	1093.68	1337.86	312.92	1593.93	149.67	197.49	305.85	4319.94	3935.8	4719.64	6746.96	3234.3	6459.51	4229.65	3378.05	5334.31	6172.26	9035.99	1730.67	5922.07	2973.64	5208.62	4390.51	3197.32	2586.71	4163.29	4900.88	4731.43	4909.8	-
MEDP2102	3-Methylbenzenecarbothioamide	Benzene and substituted derivatives	Benzene and substituted derivatives	C8H9NS	325.092	[2M+Na]+	24.4538664999538	3	2362-63-2	-	23005.89	30668.32	39341.65	60507.01	28435.0	40071.53	54675.86	56790.74	27464.56	48545.33	89237.08	53865.4	34094.97	21003.74	16221.96	30321.32	30571.6	34564.21	21364.07	21475.29	19726.39	11641.15	13088.86	24352.41	26570.43	19558.82	16391.96	12401.49	6343.4	9576.83	29925.4	30639.63	30639.74	30466.94	-
MEDP0677	1-Butylamine	Alkaloids	Alkaloids	C4H11N	158.0593	[M+K+HCOOH]+	5.678275795020231	3	109-73-9	-	11226.78	22825.7	13713.66	7446.66	9569.5	11820.49	6001.14	5645.06	7632.18	4269.71	323.47	4429.26	25581.59	14106.35	41121.69	16186.28	9504.62	29414.31	31403.21	28233.89	35357.21	21418.83	37270.24	8688.64	57961.01	56747.22	44192.57	25316.46	20182.36	7911.8	19597.1	19896.59	19224.0	19840.44	-
MW0107291	His-Asp	Amino acids and derivatives	Amino acids and derivatives	C10H14N4O5	392.0993	[M+]+	6.75991497004702	3	41658-60-0	-	39822.84	17589.28	53783.75	23540.86	2691.14	61813.48	9655.82	29454.35	5517.52	39703.55	34076.52	41235.87	15866.51	19877.95	7349.4	24942.92	46860.03	22570.96	20212.24	2507.71	1626.17	16647.03	3848.81	27988.75	454.91	7759.18	22398.55	2716.72	17359.8	3344.55	37527.5	35786.14	34998.57	37397.87	-
MW0109170	2-[[(2S)-2-azaniumyl-3-phenylpropanoyl]amino]acetate	Amino acids and derivatives	Amino acids and derivatives	C11H14N2O3	483.1598	[2M+K]+	7.926945661200941	3	721-90-4	-	29656.53	15036.28	14027.25	5755.73	15269.9	15848.28	4719.09	8475.78	10845.68	4703.97	1607.03	7102.25	14473.1	22927.29	16641.24	9133.15	15203.34	6419.56	7820.13	19434.29	15199.57	23484.18	18287.65	4533.54	13996.95	19288.13	26039.63	11145.4	13431.49	14455.12	18543.01	17839.28	17347.29	18079.72	-
MW0104243	1-Aminopropylphosphonic acid	Benzene and substituted derivatives	Benzene and substituted derivatives	C3H10NO3P	140.0488	[M+H]+	2.92449999996336	3	14047-23-5 | 16606-64-7	-	675.02	1325.5	294.69	380.52	432.28	860.65	267.63	301.88	28.85	285.99	348.52	100.28	1819.38	1372.86	2231.3	1037.52	933.44	2249.34	1062.27	713.17	428.24	932.38	2193.9	1621.62	1134.22	1409.39	2960.51	1078.6	1520.08	613.22	1243.23	1129.1	891.73	1112.52	-
MEDP1657	1-O-Hexadecyl-sn-glycero-3-phosphocholine	GP	PC	C24H52NO6P	499.3819	[M+NH4]+	11.4787045593837	3	52691-62-0 | 97288-09-0	-	13982.04	9126.14	7392.79	5887.87	15144.02	7478.01	6530.77	31909.45	9601.57	12926.12	8308.33	12216.08	46357.58	39350.15	64687.67	20402.72	11089.7	13620.28	6370.28	28349.24	18429.57	12006.39	8040.39	12472.92	5098.21	8469.77	21787.25	10884.44	9101.9	9521.59	23384.33	22845.91	22448.15	23370.78	-
MEDP1325	1-(4Z,7Z,10Z,13Z,16Z,19Z-docosahexaenoyl)-sn-glycero-3-phosphocholine	Lipids	LPC	C30H50NO7P	533.3059	[M+H-2H2O]+	18.4126750346225	3	162440-05-3	C04230	7306.61	24003.37	9893.56	1856.35	3637.69	2306.19	6009.88	12212.54	21224.48	5813.6	1274.83	2117.44	32774.52	16479.18	36368.65	1195.04	2506.11	5269.44	7084.35	10810.29	25043.28	1948.08	2318.61	104.79	1771.96	1091.47	7524.99	1039.25	41.21	501.61	12000.09	12095.74	12118.0	12245.76	ko00564,ko04148
MW0003649	3,4-Dimethylbenzoic acid	Phenolic acids	Phenolic acids	C9H10O2	323.1282	[2M+Na]+	0.6185315200468721	3	619-04-5	-	42132.6	27500.65	8223.89	55263.81	44336.27	31462.2	37514.86	34517.31	38034.96	54638.15	10291.94	23083.28	14942.51	52143.64	17255.48	20692.69	4732.15	15987.24	28016.91	41076.05	7278.31	7984.11	2172.54	15946.1	16855.46	5034.57	11530.15	6314.19	23412.57	12496.45	18150.34	12649.79	14951.71	16344.4	-
MW0111715	Xylobiose	Others	Saccharides	C10H18O9	603.1534	[2M+K]+	3.42871586645495	3	6860-47-5 | 83113-52-4	C01630	25886.75	24712.1	19090.3	25163.69	18108.41	30595.36	49343.97	58698.24	52900.76	64728.93	62567.1	66145.61	9823.5	31144.92	13111.56	28149.86	22465.02	22678.77	34802.9	24733.08	23789.66	22456.96	19863.26	15312.97	19864.28	18876.32	12861.27	12450.95	25630.04	16167.15	30935.94	32567.01	32071.67	32401.03	ko02010
MW0114742	Linustatin	Alkaloids	Alkaloids	C16H27NO11	819.3276	[2M+H]+	13.4973307220346	3	72229-40-4	C08333	1921.24	9557.85	9116.45	6355.72	60644.11	6452.93	481.37	2278.52	4270.79	4600.66	7320.15	4746.2	26552.35	39593.93	69326.4	30952.19	13412.17	13442.5	15297.01	17764.21	31116.48	72649.09	55494.93	46081.39	24877.51	31731.26	90379.26	201147.13	45267.82	79507.97	8945.81	10117.56	11075.97	11536.29	-
MEDTP02637	8-iso-15-keto-PGE2	Organic acids	Organic acids	C20H30O5	395.3674	[M-H+2Na]+	11.2889610073807	3	914804-63-0	-	12793.62	11482.66	10239.74	14624.91	84124.24	44480.12	18873.55	10278.84	3818.15	10141.04	4824.25	6422.69	10726.12	10289.6	21100.74	14195.34	10437.49	4222.76	7881.31	13922.16	5276.91	2862.72	575.5	7588.39	6993.99	12636.8	3181.82	12815.6	8143.43	8865.56	9498.18	8763.27	9963.92	7584.51	-
MW0009577	Protohypericin	Benzene and substituted derivatives	Benzene and substituted derivatives	C30H18O8	1013.234	[2M+H]+	16.4955336291966	3	548-03-8	-	30457.58	28475.22	42302.65	9332.54	6214.01	25212.06	20777.74	19744.76	2398.25	12451.35	2098.89	24605.59	3475.86	2051.37	3641.14	8946.41	3525.62	20457.8	15529.27	1509.19	3917.99	9263.51	4662.64	873.83	2744.54	1096.93	13031.3	3734.09	8177.1	12592.49	4224.85	5746.63	5119.05	5990.16	-
MW0124177	Furafylline	Heterocyclic compounds	Heterocyclic compounds	C12H12N4O3	225.0753	[M+H-2H2O]+	8.33474501249043	3	80288-49-9	-	10782.23	4736.54	16377.44	11073.12	10177.81	10356.49	26806.67	41303.45	15138.74	12717.0	16699.87	14636.25	10734.15	8757.32	7150.24	15521.12	8287.67	9001.08	2573.73	10667.02	6250.57	10770.25	2874.94	5109.7	11811.17	5571.76	5431.81	11170.51	11887.61	10934.97	8710.09	9268.36	8842.36	9371.54	-
MEDL01809	Isocorydine	Alkaloids	Aporphine alkaloids	C20H23NO4	342.1756	[M+H]+	3.22924999991869	3	475-67-2	C09549	5769.56	2752.57	2167.95	2180.84	9451.18	3278.46	2809.44	2846.43	2523.15	898.01	4312.38	6270.94	9278.46	8840.47	9043.34	12386.03	12194.88	12883.13	10227.4	10373.2	7383.93	10682.39	16290.9	7727.06	2005.86	5927.29	5130.9	7161.17	6542.32	4379.99	6941.46	6722.47	6660.88	7018.68	-
MW0140455	14(15)-Eet-SI	Organic acids	Organic acids	C21H35NO4S	415.2554	[M+NH4]+	3.301500000105759	3	218461-97-3	-	2992.45	353.11	1479.09	8110.31	2096.11	1424.97	2374.87	1514.93	1232.61	837.15	1193.27	1275.01	665.36	1234.46	1017.64	241.84	612.61	1445.89	778.41	1210.32	1355.39	1209.95	1142.78	5114.05	3396.96	6029.88	8081.48	12209.6	4261.49	1419.42	2131.6	2161.48	2146.44	2074.31	-
MW0148412	Dianthramine	Benzene and substituted derivatives	Benzene and substituted derivatives	C14H11NO6	601.1162	[2M+Na]+	14.8271643613411	3	136945-65-8	C08478	13344.05	6546.78	16613.13	3986.58	3360.75	19517.43	4314.06	7149.93	2300.13	13752.34	3649.45	15173.95	7083.59	2503.34	1982.39	4240.69	5499.15	8804.25	7587.63	2454.45	1673.74	6623.26	5785.44	6184.22	2696.03	1135.8	6064.21	1742.94	4941.2	990.71	7307.57	8086.19	8492.35	8146.32	-
MW0153280	Lys-Trp	Amino acids and derivatives	Amino acids and derivatives	C17H24N4O3	441.1644	[M+H]+	18.1412002764029	3	50674-18-5	-	3037.2	5284.81	2925.61	808.74	348.04	348.93	1261.09	3080.79	517.07	1946.04	877.54	809.37	4728.09	1013.25	3837.88	1829.66	1091.01	3929.33	13958.97	7938.94	11608.46	6335.39	3499.36	2481.04	19403.09	26226.88	14381.27	9527.86	3608.32	222.43	3914.36	4454.51	4126.53	4141.51	-
MW0104285	2-amino-3-(1-methyl-1H-imidazol-4-yl)propanoic acid	Organic acids	Organic acids	C7H11N3O2	377.135	[2M+K]+	14.6200508623906	3	28095-60-5	-	8024.67	6809.4	10706.6	6739.93	10767.4	7250.3	4107.14	1787.06	4600.62	1279.88	3124.12	3977.84	20716.39	13425.09	39053.47	24350.74	11671.09	16725.76	29090.22	31858.21	22464.28	71590.09	32674.63	30603.09	16315.88	12675.89	42718.68	58572.22	26901.78	38595.19	17703.82	18284.71	17641.72	17870.5	-
MW0114676	Ketorolac	Heterocyclic compounds	Heterocyclic compounds	C15H13NO3	238.0898	[M+H-H2O]+	7.86149026502869	3	66635-83-4	C07062	49756.86	91978.58	43691.77	41702.26	41921.12	33348.77	12148.13	970.2	5600.01	6848.59	3495.84	9189.48	46449.73	56320.14	68470.08	62489.35	72008.98	84135.65	32591.85	20335.23	30884.27	36039.09	63471.37	50363.01	11646.22	25854.28	36624.87	23218.95	22546.37	25619.18	46954.66	46819.42	47332.02	47332.43	-
MW0157019	Serpentine	Alkaloids	Plumerane	C21H20N2O3	737.2621	[2M+K]+	8.12862941925598	3	18786-24-8	-	212666.91	188264.08	283120.39	239208.66	239519.56	319762.95	31978.07	198951.57	81354.73	62101.81	136893.61	148294.22	597233.69	552385.01	640450.04	573805.63	347081.15	550704.19	642319.8	1788306.39	570517.34	2005371.18	849287.54	485145.98	605762.82	1218453.06	790461.1	390360.72	584364.01	594085.97	394032.64	426245.96	425699.38	436935.0	-
MW0009079	N-Hydroxy-4-aminobiphenyl	Benzene and substituted derivatives	Benzene and substituted derivatives	C12H11NO	254.0767	[M+Na+HCOOH]+	13.4260557525323	3	6810-26-0	C03622	830.96	930.14	735.08	464.46	325.72	1762.94	131.55	1412.88	282.61	2288.76	205.11	178.46	3161.34	1691.15	10531.22	310.88	4390.81	2458.41	9573.99	8662.12	4805.47	9213.51	23435.75	6788.02	9302.73	9693.24	14352.06	26492.38	9329.34	14275.34	2275.63	2444.16	1979.97	2360.63	-
MW0012772	Glyceryl arachidonate	GL	MG	C23H38O4	445.2204	[M-2H+3Na]+	16.5391354592802	3	35474-99-8	-	34773.35	13105.69	25955.03	18567.82	9948.47	48536.01	8260.52	13463.56	3481.5	21504.27	49826.97	23834.18	18393.54	22639.8	5269.8	9511.18	15620.29	21019.15	11775.64	4715.81	3870.61	11503.11	13137.89	33381.76	5759.63	15592.29	23411.68	12150.37	11397.25	1705.56	15480.98	14544.61	15692.44	16536.94	-
MEDP1070	Glycyl-L-valine	Amino acids and derivatives	Amino acids and derivatives	C7H14N2O3	219.0757	[M-H+2Na]+	14.6876061749168	3	1963-21-9	-	2636.4	5308.81	2713.23	2161.83	2670.87	1920.76	966.01	134.95	389.33	1014.64	92.79	384.53	3388.55	3126.08	5855.79	4255.92	6713.38	5716.7	1786.97	1155.88	2953.69	1986.5	5027.04	2177.03	2285.27	2523.98	1047.58	849.32	1367.69	2452.94	5230.25	5306.68	5116.0	4676.15	-
MEDL02277	Methyl 2-aminobenzoate	Benzene and substituted derivatives	Benzene and substituted derivatives	C8H9NO2	174.0547	[M+Na]+	3.91762804504481	3	134-20-3	-	4622.46	2981.22	11494.58	6014.03	4560.38	7392.44	3467.34	2811.2	1853.66	2337.64	351.5	256.36	13623.87	9991.18	10891.66	10679.51	3863.78	13771.99	15251.96	14072.29	14005.54	11900.37	19541.07	4549.51	19188.76	18506.64	16611.9	11796.36	7271.03	3767.66	12502.55	13106.89	11514.37	12536.76	-
MEDL01854	Demethoxycurcumin	Phenolic acids	Phenolic acids	C20H18O5	339.1137	[M+H]+	3.55949999999439	3	22608-11-3	-	9773.2	13671.0	12651.66	16645.4	4563.52	12449.77	22885.54	16823.97	22475.57	15333.88	15891.09	21929.68	10701.75	7575.78	3215.16	8718.49	2247.08	6284.48	3916.51	4443.68	10646.55	4539.28	4432.94	114.41	2586.55	4402.33	350.74	332.88	5543.51	4919.71	10735.73	10830.0	10509.23	11114.05	-
MEDL02653	Kuwanon A	Flavonoids	Other Flavonoids	C25H24O6	521.1094	[M+K+HCOOH]+	20.0647677408859	3	62949-77-3	-	31974.12	28308.86	45087.9	45884.18	13605.18	51670.46	33360.07	31684.78	16324.57	46340.36	58882.96	64047.05	14636.01	13271.39	5080.73	17910.22	33263.2	17480.43	10176.33	14006.33	3126.44	10479.77	2158.07	4882.64	3531.01	11907.29	7241.88	11895.14	14485.01	18282.48	22118.24	22553.81	22373.4	17425.88	-
MW0011792	1-(1Z-octadecenyl)-2-(5Z,8Z,11Z,14Z-eicosatetraenoyl)-sn-glycero-3-phosphoethanolamine	Others	Others	C43H78NO7P	769.5811	[M+NH4]+	3.03918601094543	3	144371-69-7	C00350	19.72	18.31	18.5	54.84	6.74	25.47	11.64	27.2	82.27	50.46	33.65	175.34	30.65	71.11	44.07	109.18	55.36	19.41	105.72	112.05	49.17	8.68	45.37	43.19	93.97	32.86	66.1	34.24	12.42	40.88	319.24	357.05	348.38	315.38	ko00563,ko00564,ko01100,ko01110,ko04136
MW0015857	Methyl arachidonate	FA	Others	C21H34O2	336.2895	[M+NH4]+	2.89727872001322	3	2566-89-4	-	23872.67	16233.32	17528.81	8947.12	22193.74	16692.55	8969.39	21867.81	21099.53	8141.8	18180.57	18009.93	18574.22	24613.59	19908.52	26483.56	12700.91	11848.66	24521.99	43472.77	38694.43	32171.18	14676.04	22412.69	35439.22	47027.43	37980.56	52208.97	45606.74	57772.77	26082.08	25500.47	24718.21	25699.67	-
MEDP2101	3-Methoxycinnamic acid	Benzene and substituted derivatives	Benzene and substituted derivatives	C10H10O3	220.0958	[M+CH3CN+H]+	22.2191516175485	3	6099-04-3 | 17570-26-2	-	3423.81	4475.59	3538.63	2336.27	13153.28	3440.91	30.93	2201.58	1362.22	941.49	4425.68	1632.52	3657.81	2703.01	4413.73	3453.03	2057.53	11287.31	6200.3	1366.64	5647.72	5062.12	4169.31	7391.61	11989.24	16549.0	6631.94	4816.03	31246.24	18950.95	3626.22	3710.94	3899.08	2836.69	-
MW0106444	Dihydrofolic acid	Organic acids	Organic acids	C19H21N7O6	490.1671	[M+HCOO+2H]+	1.17001617075966	3	4033-27-6	C00415	11273.38	8647.29	5427.5	8975.04	4457.54	7038.27	6097.83	3402.85	8682.67	6242.33	2570.77	8313.87	8750.07	2779.21	7309.63	4336.75	8762.21	4856.95	4649.81	4788.48	8156.69	5406.13	4445.32	1749.7	6816.52	4015.85	1291.83	832.06	1831.96	3741.99	12192.09	11958.89	12079.51	11714.64	ko00670,ko00790,ko01100,ko01240
MEDN1363	l-Alanyl-l-glutamine	Amino acids and derivatives	Amino acids and derivatives	C8H15N3O4	315.1343	[2M+Na]+	16.8129051924382	3	39537-23-0	-	68092.5	53056.62	61542.9	53752.91	165506.11	98739.05	17935.33	36387.64	31107.02	27319.33	77551.7	52495.66	91315.23	5006.1	126385.3	194168.4	157128.1	78611.44	48268.15	6410.67	63058.66	168494.6	135958.4	124759.63	34602.81	52615.55	127630.1	124064.39	90546.18	76510.51	108440.08	109720.63	108107.68	109270.22	-
MW0124613	Kadsurin A	Heterocyclic compounds	Heterocyclic compounds	C21H24O6	487.0198	[M-2H+3K]+	17.4278728895489	3	99340-07-5	C10640	7770.84	6080.37	9589.06	12123.71	5860.86	11593.49	6434.0	10422.72	3513.06	9091.03	10568.68	7984.75	8686.84	9168.48	4494.57	10217.27	8675.69	3349.19	7611.69	7327.73	6383.96	5142.22	5623.7	5279.17	4366.61	4168.81	5065.16	3725.35	4896.24	2730.97	7393.4	7525.0	7167.85	7368.04	-
MEDL01963	Salicylamide	Alkaloids	Phenolamine	C7H7NO2	222.0951	[M+K+HCOOH]+	14.6447091974977	3	65-45-2	-	109792.81	177660.07	88465.81	65583.91	59934.74	74564.2	21431.38	8059.46	39571.53	33825.13	11903.48	23087.67	121195.57	115843.91	201397.13	126901.42	129237.16	219274.19	162129.57	148390.83	128375.67	147228.37	260809.74	144485.38	177017.92	188619.52	133017.74	158048.82	195555.85	122047.1	143266.93	136504.7	137145.11	132514.99	-
MW0011996	10E,12Z-Octadecadienoic acid	Lipids	Free fatty acids	C18H32O2	498.1165	[2M+NH4]+	10.5692452851083	3	2420-56-6	-	10718.6	11082.43	15485.04	11099.35	14450.04	8807.21	2427.19	3462.76	1067.01	11582.35	5253.39	8824.78	8711.27	8831.65	3250.56	3992.95	6910.84	8432.81	9445.48	2700.33	6254.98	3022.2	8408.38	6794.41	1199.63	2664.8	5616.5	3848.8	2569.19	4053.93	7701.92	7754.49	7455.3	7357.15	-
MW0000810	1,1'-Bi-2-naphthol	Benzene and substituted derivatives	Benzene and substituted derivatives	C20H14O2	590.2267	[2M+NH4]+	11.6998742060317	3	18531-94-7 | 602-09-5 | 18531-99-2	-	5346.45	1818.45	6227.51	164.18	263.83	7882.12	1137.2	1911.85	2324.57	2149.38	3264.69	8871.2	7730.88	7756.18	7018.43	8180.6	8591.27	21707.01	4449.46	4172.48	1529.73	18868.52	26196.14	19228.8	10275.29	2556.22	30347.51	3445.86	1615.37	1874.75	11829.85	11333.43	11628.7	11075.63	-
MEDL02311	Moschamine	Alkaloids	Plumerane	C20H20N2O4	421.1606	[M+Na+HCOOH]+	20.8001248200987	3	68573-23-9	-	101222.22	56997.69	41999.37	69399.45	187535.77	58148.68	137286.52	48289.4	89591.22	46986.32	7535.68	38786.41	48865.11	51315.06	26625.96	32027.32	82893.35	97530.87	42952.81	306.58	54366.96	11180.61	16767.17	7260.38	5739.22	15940.28	35265.85	8255.25	35087.09	6802.45	64448.2	62422.48	59447.56	64716.92	-
MEDL02632	5-[6-[[3,4-Dihydroxy-4-(hydroxymethyl)oxolan-2-yl]oxymethyl]-3,4,5-trihydroxyoxan-2-yl]oxy-6-hydroxy-8-methoxy-2-methylbenzo[g]chromen-4-one	Quinones	Quinones	C26H30O14	531.1611	[M+H-2H2O]+	23.3524699888194	3	119170-51-3	-	221990.81	316141.1	461215.73	164342.04	169109.05	202718.52	134764.3	132351.54	90196.83	86439.62	26342.22	117633.36	403535.94	280082.52	256148.65	266288.92	103745.08	342063.07	269126.75	276792.02	231596.45	256692.67	305359.53	128245.47	170320.62	125943.95	162117.57	152400.03	69468.07	55386.66	197357.48	201264.63	200250.55	201520.42	-
MW0000181	Chelidonine	Alkaloids	Isoquinoline alkaloids	C20H19NO5	707.2525	[2M+H]+	15.4376823481533	3	476-32-4	C12242	37801.44	22238.4	43456.04	44673.31	96956.12	70811.73	12265.86	16975.14	13706.71	10198.97	31710.28	24623.67	169247.84	116766.73	245554.03	171712.48	84431.2	100089.85	272454.78	301512.41	251208.8	414388.98	322874.93	212597.4	291934.94	350157.67	398593.93	430267.84	294797.74	325882.75	184686.57	189248.71	181430.77	186152.83	-
MW0000480	Vincamine	Alkaloids	Plumerane	C21H26N2O3	709.3994	[2M+H]+	4.540717459162	3	1617-90-9	C09251	170044.79	110744.77	215840.19	176459.08	77307.85	129527.69	111275.62	200953.9	30445.51	174858.67	286823.3	172841.0	67249.19	105463.88	28030.37	29167.22	84947.57	151577.94	38967.85	41023.31	34208.72	26440.06	51566.61	68544.31	63737.18	71347.87	64852.1	13470.05	65096.21	8877.76	116835.64	114834.71	113116.95	114313.03	-
MADP0557	Proline-Hydroxyproline	Amino acids and derivatives	Amino acids and derivatives	C10H16N2O4	273.087	[M-H+2Na]+	11.6585940776304	3	18684-24-7	-	1333.86	2641.28	2568.48	297.5	698.46	708.8	96.99	383.47	580.23	564.7	73.95	99.48	7022.51	5423.16	11855.02	2982.79	2604.58	14701.42	23191.45	19344.67	10985.85	17086.84	29715.6	5676.36	31186.23	44333.53	39007.44	21640.19	8999.48	5395.43	5501.43	5050.64	5607.71	5661.77	-
MW0122821	Americanin B	Phenolic acids	Phenolic acids	C27H24O9	515.1308	[M+Na]+	4.1299223798943	3	77053-44-2	-	2622.62	6402.02	18046.13	4863.94	2742.34	1289.51	2192.61	2651.36	356.44	2007.76	1675.71	1719.5	10556.89	2752.91	6262.09	599.89	243.31	7026.94	4085.43	6060.78	5251.96	1262.98	1873.45	1835.81	989.57	2248.02	2063.53	2456.38	285.57	1105.26	3840.81	3790.43	3063.24	3608.47	-
MW0168623	4-phenyl-5-methyl-1,2,3-Thiadiazole	Benzene and substituted derivatives	Benzene and substituted derivatives	C9H8N2S	159.0282	[M+H-H2O]+	23.1804967874893	3	64273-28-5	-	33382.33	28106.5	31760.54	34631.41	39010.12	25670.14	31845.35	40520.69	53512.35	55216.11	42874.83	32060.96	51910.27	54127.34	71606.38	46454.27	56773.54	53340.06	113898.92	90100.63	77714.65	65518.39	72552.41	65341.07	77503.11	80131.02	62774.29	97151.58	124724.14	50185.83	61707.87	61177.35	61486.85	61114.94	-
MW0107090	Glycyl-L-prolyl-L-lysine	Amino acids and derivatives	Amino acids and derivatives	C13H24N4O4	301.1801	[M+H]+	20.9019244599062	3	52766-29-7	-	608492.26	428373.24	715622.81	676384.37	374734.11	605486.73	511063.55	662465.4	259690.61	532410.79	723484.49	578324.18	383545.42	453893.13	123703.19	149605.38	341224.49	447233.76	262148.38	199971.26	178797.84	166117.48	232047.53	335811.32	294404.38	323251.1	302905.48	184316.93	278666.84	89007.33	423003.55	415232.18	411346.71	420499.63	-
MEDN1564	Oxaceprol	Amino acids and derivatives	Amino acids and derivatives	C7H11NO4	237.087	[M+CH3CN+Na]+	3.30246244502064	3	33996-33-7	-	475156.14	903012.39	397987.57	378235.06	383624.61	345048.91	53591.89	29205.07	58195.89	67373.89	37662.93	122655.77	430211.9	516897.01	587919.93	578031.4	665189.66	780131.35	292192.47	280106.07	269479.8	361835.75	568884.65	433472.71	184421.85	241606.83	332108.58	239169.62	235735.21	238805.18	445098.31	440332.36	434163.14	439379.86	-
MEDN0037	Dopamine	Alkaloids	Phenolamine	C8H11NO2	176.07	[M+Na]+	5.19222183250179	3	62-31-7	C03758	31468.29	54915.74	40237.25	21974.51	24959.5	28501.87	14331.13	15074.67	19012.21	12886.81	1640.21	10476.07	65011.58	36883.58	80849.3	42273.83	23451.22	70785.34	89617.5	71375.85	89862.01	65064.75	96901.09	32497.9	177482.82	138404.73	126266.12	90345.38	51060.57	19629.12	52444.53	51929.0	51798.56	52065.19	ko00350,ko00950,ko00965,ko01100,ko01110
MEDN1409	12-Hydroxystearic acid	Lipids	Free fatty acids	C18H36O3	318.3007	[M+NH4]+	1.58331210002416	3	106-14-9	-	467258.21	469766.76	605171.37	669393.42	480185.11	454636.83	240348.48	197390.54	231994.78	261108.1	321028.14	276953.99	340492.47	315070.39	444914.39	346126.7	428089.03	417800.26	347016.75	339073.28	381763.73	259081.72	299406.84	411927.99	231314.91	220329.55	187906.52	290997.44	429977.98	407981.0	384974.3	377076.33	372932.38	384428.7	-
MW0106877	Glutaminylvaline	Amino acids and derivatives	Amino acids and derivatives	C10H19N3O4	290.1129	[M-H+2Na]+	2.57275282251612	3	31189-73-8	-	514.55	1519.42	1800.59	334.01	232.01	523.78	167.11	571.25	888.4	572.15	138.83	107.0	5693.09	2946.92	14906.89	4532.52	2648.15	12490.38	22308.89	18201.16	11566.78	17034.71	32775.79	8841.73	35440.53	50082.75	40952.86	29548.8	12665.45	5498.03	7294.08	8038.57	7722.94	8080.14	-
MW0140627	Propylene glycol	Alcohol and amines	Alcohols	C3H8O2	175.0855	[2M+Na]+	22.8311157150074	3	4254-14-2	C02912	575690.57	999966.14	482997.35	410710.03	515479.49	376216.04	141864.37	83673.89	193366.1	183282.32	54443.53	117642.62	701293.74	562786.89	1055098.25	623044.12	687710.9	1158383.21	782527.71	573224.58	595265.79	897006.3	1318937.5	696227.94	861315.83	1109107.33	9571.36	726066.09	50399.85	495474.03	504687.9	473781.17	464954.68	248335.81	-
MW0007821	(Z)-2-amino-5-(4-hydroxybenzylidene)thiazol-4(5H)-one	Benzene and substituted derivatives	Benzene and substituted derivatives	C10H8N2O2S	441.0939	[2M+H]+	9.2092177103671	3	1198097-97-0	-	1284.73	894.63	2792.11	1705.89	269.49	998.83	1847.62	1348.89	1426.05	2434.07	530.33	903.34	9912.58	4806.99	12256.06	4291.04	193.73	7621.74	33203.35	22723.76	15274.39	23724.26	24097.59	640.4	34633.64	47251.36	27633.27	33667.46	4452.34	1985.93	5993.33	6069.26	5940.3	5993.73	-
MW0121592	5-Methoxy-dl-tryptophan	Amino acids and derivatives	Amino acids and derivatives	C12H14N2O3	257.0918	[M+Na]+	2.35044950500196	3	28052-84-8	-	2514.29	4332.18	2411.71	1575.73	1453.39	1725.45	997.44	241.14	1599.43	440.55	136.31	436.55	1122.59	1582.75	1981.57	1965.72	1695.97	5437.12	1945.55	2003.55	1444.58	844.16	2535.23	875.41	1972.39	2509.27	1340.23	737.69	1492.07	437.23	1468.51	2423.12	2364.61	2580.15	-
MW0114378	D-xylulose	Others	Saccharides	C5H10O5	219.0506	[M+Na+HCOOH]+	8.95594336505212	3	551-84-8 | 5962-29-8	-	81892.31	17827.08	82405.24	73356.76	82316.74	72689.28	100198.59	139591.96	167433.61	160316.7	94547.45	91692.42	117621.0	106033.71	135975.54	107839.69	162351.27	140051.44	293874.37	266275.09	226550.48	202282.97	204608.77	172389.58	480751.33	379282.91	306500.81	400714.99	396412.54	184512.43	164354.53	158288.24	161403.09	160384.8	-
MEDN1008	FFA(11:1)	Lipids	Free fatty acids	C11H20O2	226.1804	[M+CH3CN+H]+	3.42960355752098	3	112-38-9	C13910	19433.03	21700.24	15690.66	13473.76	21221.24	18146.76	73608.45	93061.14	59003.89	48187.43	45081.61	10683.08	59288.16	36906.85	23973.91	20107.59	27119.37	18445.79	38521.87	30847.41	20730.83	28272.59	12056.71	14010.17	9086.37	17937.14	13218.55	13985.78	12655.73	25110.05	27973.02	25954.0	26503.26	26207.26	-
MW0137256	Acacetin diacetate	Flavonoids	Flavones	C20H16O7	737.196	[2M+H]+	5.49967530897463	3	5892-39-7	-	26371.88	18094.79	15496.31	13717.02	6930.47	11305.0	15315.15	33533.04	16528.25	23903.0	11288.95	34965.71	5359.83	8260.0	7597.36	3328.05	6444.62	14492.11	14443.99	13084.66	9095.33	7817.21	5014.5	6221.53	8706.26	8414.82	18679.7	3437.07	8549.89	2706.49	11079.08	9914.86	11360.43	10908.82	-
MW0054902	Methyl cis-9-tetradecenoate	FA	Others	C15H28O2	285.185	[M-H+2Na]+	10.1160834374525	3	56219-06-8	-	148510.43	102127.1	191006.9	194558.21	98649.71	202908.88	82473.06	155678.65	39189.06	129093.88	232850.86	152119.61	109214.89	44901.85	33418.73	52054.0	127482.87	127465.35	49070.98	48443.84	32248.54	43876.32	71278.21	106636.25	47467.64	70366.23	73076.84	45912.34	71824.11	28335.53	105039.03	101789.16	97810.39	103304.64	-
MEDP0364	Hydroxycotinine	Heterocyclic compounds	Heterocyclic compounds	C10H12N2O2	239.1013	[M+HCOO+2H]+	7.36606443254573	3	34834-67-8 | 108450-02-8 | 223655-46-7	-	836.47	671.3	1497.67	1086.21	218.56	1065.07	1421.21	1234.9	2040.1	1705.45	1619.1	1118.22	4019.37	4186.59	5217.86	4671.84	3865.83	2662.05	3090.0	6630.58	909.75	10877.51	8123.42	5802.13	7760.95	10197.94	17950.33	21593.08	11977.14	18085.88	4868.77	4762.15	4944.96	4989.0	-
MW0015435	Neoxanthin	Others	Others	C40H56O4	583.4229	[M+H-H2O]+	18.3809655787024	3	14660-91-4	C08606	5572.15	4256.31	8972.09	3379.73	8216.1	5088.62	1012.54	1742.01	267.65	933.58	9920.18	3771.74	9508.08	10765.98	10268.32	8668.02	5882.06	616.27	1286.25	4039.15	3107.55	5788.57	3520.55	7458.16	758.3	291.16	729.89	4073.02	2917.68	7341.89	2403.07	3652.11	3785.91	3694.02	ko00906,ko01100,ko01110
MEDN0181	(2-Aminoethyl)phosphonic acid	Others	Others	C2H8NO3P	189.0389	[M+CH3CN+Na]+	2.12993099495407	3	2041-14-7	C03557	47341.63	44647.95	43893.56	46096.56	55990.93	41844.53	41664.98	47536.89	47399.92	37805.39	50424.5	46538.39	24996.39	28467.46	21188.3	31705.52	59644.45	23903.13	19403.01	18023.28	22692.36	3967.53	12728.79	6560.04	13031.17	8033.92	3108.69	4478.01	11173.84	2303.98	25393.02	24742.49	26288.84	26078.17	ko00440,ko01100,ko02010
MW0157031	Ser-Tyr	Amino acids and derivatives	Amino acids and derivatives	C12H16N2O5	251.1025	[M+H-H2O]+	0.9695522524566509	3	21435-27-8	-	30248.56	55489.74	20124.4	20943.11	24337.49	16751.34	4953.23	1955.67	5045.1	4093.51	704.64	2439.79	28500.92	3812.77	27894.11	40495.79	48120.34	61718.66	36657.71	46244.07	20191.73	35681.66	60168.66	46934.73	38028.87	52082.42	53951.23	40571.28	41310.19	18005.65	30240.78	31810.68	28447.81	29564.49	-
MW0139595	Robustic acid	Organic acids	Organic acids	C22H20O6	778.2937	[2M+NH4]+	9.85428691816491	3	5307-59-5	-	9635.96	20526.7	14201.56	9789.28	19544.82	10804.01	3338.97	6072.75	6833.09	3548.15	16147.89	15087.05	14217.88	18432.99	11498.9	15498.05	21765.44	24149.73	4498.72	12789.04	14967.06	6104.41	12277.35	7362.06	9030.97	837.24	1807.47	4647.68	6187.76	5529.21	12270.32	12050.02	11926.91	11753.0	-
MW0121842	7,8-Dimethyl-10-(2'-acetoxyethyl)isoalloxazine	Heterocyclic compounds	Heterocyclic compounds	C16H16N4O4	375.1237	[M+HCOO+2H]+	23.2265874350901	3	6266-58-6	-	6665.67	2043.44	1871.48	2161.87	1068.79	2809.25	1088.96	1542.98	878.72	902.42	5922.88	2086.71	5201.11	4871.54	18748.61	2195.25	3572.07	4851.1	7053.23	8247.35	11562.02	48620.97	24267.86	3214.81	10382.43	25985.84	9185.3	24976.44	9742.52	1640.97	8590.96	8463.78	7684.2	9106.76	-
MW0106961	Glu-His	Amino acids and derivatives	Amino acids and derivatives	C11H16N4O5	586.2423	[2M+NH4]+	20.7199812608126	3	21435-29-0	-	5448.63	11108.63	24289.34	5588.39	12114.45	5631.24	14883.26	29641.15	22813.5	29444.44	7366.84	12993.18	9933.46	6905.84	6148.89	2820.4	7566.36	10294.15	4196.2	4366.19	5529.88	4258.92	3420.25	3921.43	4561.69	13335.72	9267.56	2318.25	6751.9	3101.32	2001.19	4500.54	4099.7	4783.95	-
MEDN1507	3-Methylpentanoic acid	Organic acids	Organic acids	C6H12O2	271.1447	[2M+K]+	16.2332111975161	3	105-43-1	-	29361.9	32146.24	16611.38	20673.19	33963.24	8855.51	38482.06	17691.41	22679.59	17150.81	2719.04	15122.23	16965.28	15674.4	9718.81	14660.67	21859.13	26875.12	7908.11	4903.8	15055.21	6469.58	9972.38	1636.33	7821.7	15633.9	18965.17	8207.61	17201.96	6497.34	23161.57	22249.14	21677.01	22383.62	-
MW0138312	Gomisin G	Lignans and Coumarins	Lignans	C30H32O9	600.2126	[M+CH3CN+Na]+	17.244181224669	3	62956-48-3	C17819	28908.41	37560.58	10312.1	12170.32	20653.26	17786.27	3939.6	3395.19	12047.71	6179.89	8931.31	3137.3	76126.5	51717.37	144753.82	85991.0	58428.16	47244.29	85094.71	126075.14	125846.65	211610.61	109539.97	67760.14	93191.55	109792.6	156283.81	243020.36	89480.2	102463.38	98641.59	96038.11	99438.71	99130.05	-
MW0116961	1H-Benzimidazol-4-amine	Benzene and substituted derivatives	Benzene and substituted derivatives	C7H7N3	172.0272	[M+K]+	4.99324999999828	3	4331-29-7 | 69984-77-6	-	5874.26	4876.11	4959.81	5379.78	5460.81	3143.24	5789.56	6903.91	3802.33	4856.6	7016.77	5389.62	33.74	4528.25	3655.7	1886.78	702.48	1191.81	2691.98	3440.02	3398.39	7957.75	993.84	690.97	2104.68	1444.94	3343.83	3112.92	2392.97	2966.86	2787.72	2977.69	2532.97	2821.61	-
MEDL00424	PAz-PC	GP	PC	C33H64NO10P	688.4205	[M+Na]+	5.89549769478724	3	117205-52-4	-	11680.41	3489.3	8859.89	10110.06	5942.79	8572.4	5288.85	3193.83	4380.78	2037.47	894.18	2680.85	1015.4	616.96	7050.82	3050.05	6298.28	2604.66	2959.98	225.6	7557.21	6970.52	181.46	810.08	7187.09	4900.9	5209.78	7341.75	4069.79	6666.04	8236.29	6513.36	7970.51	7657.27	-
MEDP0297	5-Aminopentanoic acid	Organic acids	Organic acids	C5H11NO2	140.0698	[M+Na]+	2.30130141751772	3	660-88-8	C00431	2350.53	3211.8	2094.69	1441.75	2817.32	2015.79	840.8	1305.56	1136.97	1546.98	1663.3	1108.43	3351.75	4801.22	7132.51	5403.57	3920.48	4898.72	5427.21	5540.13	3705.97	10641.6	10095.11	3671.75	5730.61	8332.51	11381.74	14713.87	5507.43	6210.06	5677.68	5582.13	5556.99	5688.27	ko00310,ko00330,ko00470,ko01100
MEDL02208	Nornicotine	Alkaloids	Pyridine alkaloids	C9H12N2	187.0631	[M+K]+	5.120999999945751	3	494-97-3	C06524	6360.29	9905.8	6087.03	7519.96	9330.02	6771.35	6777.71	4443.93	4584.98	6862.75	6642.17	7556.27	5687.07	3722.39	2923.53	4471.53	3902.8	4924.5	4307.44	4848.94	4531.69	4739.8	4728.61	1692.11	1404.63	1186.68	1825.38	1097.34	1962.68	3472.89	5714.96	6295.11	5865.67	6208.14	ko00960,ko01110
MW0123928	Ethyl 2-amino-4-(4-cyclohexylphenyl)thiophene-3-carboxylate	Others	Lactones	C19H23NO2S	352.1431	[M+Na]+	5.12549999996281	3	351156-51-9	-	3235.2	1870.44	1752.99	960.02	2312.48	3683.16	621.66	670.04	2209.71	1877.06	2000.0	2446.93	4174.46	4637.58	6961.15	606.43	4017.5	3593.01	4916.84	3593.19	1456.7	5913.7	5402.0	4362.92	3171.9	2574.47	3611.17	12067.74	5461.08	4156.28	4335.3	4775.37	4635.06	4482.19	-
MEDP1680	Thr-leu-ile	Amino acids and derivatives	Amino acids and derivatives	C16H31N3O5	414.228	[M+Na+HCOOH]+	20.2540476758227	3	126855-31-0	-	10260.43	5975.36	5816.04	8082.0	8757.17	11904.53	8258.48	12586.14	9521.16	3616.29	10270.35	9568.59	8090.5	17181.71	5903.63	2726.54	18042.87	19723.33	15710.4	12491.8	7806.54	17228.3	22360.89	29912.8	41684.41	37557.73	20327.61	23689.36	64286.75	12078.16	18674.22	18372.65	17742.8	18863.39	-
MEDL02339	Diethyl hydrogen phosphate	Organic acids	Organic acids	C4H11O4P	331.1909	[2M+Na]+	6.97872320742476	3	598-02-7	C06608	2654483.27	3160361.9	2377663.97	2284441.17	1672642.11	2929230.08	1645777.27	2375674.31	639480.91	2233409.77	3091873.48	2244215.15	1993477.6	2619721.41	1730264.22	1187643.94	2310164.32	2206588.96	1163479.75	1084312.55	940880.3	1147901.99	561484.28	4494914.94	1203429.94	1347156.32	1449742.15	715579.86	1247094.8	346905.97	1849834.17	1835246.93	1835619.48	1831220.3	-
MW0053478	Geniposidic acid	Terpenoids	Monoterpenoids	C16H22O10	766.2653	[2M+NH4]+	1.96123840770832	3	27741-01-1	-	155247.8	120954.57	136788.7	136295.72	138764.91	173165.27	38493.22	80590.31	54153.78	47756.74	85902.33	62616.05	221393.74	258285.94	244339.55	367916.11	201371.35	177695.57	175940.83	213470.54	185856.93	240129.09	212129.54	202539.47	126206.52	168196.53	175978.46	169414.98	160270.3	134534.68	176476.72	175635.02	178003.79	176869.46	-
MW0138536	Isorhoifolin	Heterocyclic compounds	Heterocyclic compounds	C27H30O14	596.1849	[M+NH4]+	10.3286204566358	3	552-57-8	-	22373.44	12447.04	37112.79	43412.27	84577.3	65388.76	8825.42	39412.75	17184.75	18261.27	129285.87	45037.36	115960.05	68564.51	80788.37	95074.07	28806.11	27914.95	131784.09	216319.96	73977.73	141948.69	121666.37	73628.82	48444.18	112012.32	113213.37	132197.49	162132.09	145542.6	23994.64	23026.98	13962.49	25678.42	-
MW0169689	Pomiferin	Flavonoids	Other Flavonoids	C25H24O6	505.1139	[M+K+HCOOH]+	24.1691279578769	3	572-03-2	-	85984.11	81898.47	76459.41	111627.94	55139.94	72785.23	165558.8	141518.44	117271.59	123265.85	84341.33	104022.28	99234.22	85668.94	29320.24	78297.61	29336.18	81400.29	63437.64	75320.33	69851.28	37180.02	44192.95	30439.42	112756.49	60733.78	13059.79	12536.89	26035.38	10085.47	64562.07	64451.31	63897.21	64580.97	-
MW0015858	Arachidonamide	Lipids	Free fatty acids	C20H33NO	350.27	[M+HCOO+2H]+	1.85981069009244	3	85146-53-8	-	5201.34	1448.5	5959.02	301.01	1859.17	2819.91	37.65	10386.64	3993.46	1564.97	2331.06	1362.84	3252.19	6815.69	12850.37	4895.76	5986.76	6473.01	18142.07	23245.25	22912.09	14842.02	12440.88	14662.95	9536.3	18640.98	22462.8	38345.37	22217.63	37184.84	9930.2	10159.23	9920.74	8935.35	-
MW0105037	3-Hydroxydecanoic acid	Organic acids	Organic acids	C10H20O3	394.3162	[2M+NH4]+	0.3752099900111721	3	14292-26-3 | 5561-87-5 | 33044-91-6	-	10952.03	4869.33	4590.94	896.75	9983.6	8814.74	2519.27	4722.69	4502.56	2869.8	7614.88	6493.36	17454.59	27108.11	23410.79	16405.62	20717.25	19915.08	24154.71	27417.32	17844.84	13415.95	21295.24	9388.41	8013.87	17657.9	7603.75	17367.98	9864.21	12207.08	20269.54	20209.73	20090.12	19178.54	-
MW0138860	Primulin	Flavonoids	Anthocyanidins	C23H25O12+	494.1414	[M+H]+	5.27526098489491	3	30113-37-2	-	1812.17	1297.6	2616.5	2699.86	2093.55	4351.76	1452.97	3546.79	546.42	1408.12	3223.78	2913.94	2357.12	984.81	1558.49	3404.77	5876.45	2266.59	1124.13	1271.59	1248.39	1083.35	733.64	1604.55	1253.2	3574.23	1206.06	3989.46	2685.43	2093.42	3473.81	3876.84	3886.95	3925.23	-
MEDP1754	Dimethyl fumarate	Phenolic acids	Phenolic acids	C6H8O4	289.0919	[2M+H]+	0.9471789425674609	3	624-49-7	-	16115.69	37337.77	16124.51	19417.2	10737.0	18888.53	32080.38	51881.2	40782.51	48541.54	45116.1	43416.6	9493.76	12213.84	11499.07	14887.61	58673.7	22208.39	29774.38	14093.58	13876.32	16865.1	22206.91	17359.71	19440.32	25972.41	24716.26	19716.65	20524.05	20520.17	34494.28	33731.79	47219.25	43800.03	-
MW0106155	cis-2-Methylaconitate	Organic acids	Organic acids	C7H8O6	415.0326	[2M+K]+	4.092394745960459	3	6061-93-4	C04225	3122.35	2612.68	8062.02	4626.99	1886.37	2937.6	4783.64	5907.91	1787.96	7202.97	2875.77	6565.46	2495.08	995.61	1167.04	2417.19	1602.45	1842.87	2026.89	1732.66	367.76	1201.29	1927.32	2277.01	119.9	221.86	3619.65	1127.42	1356.88	1144.27	1601.1	1587.9	1266.15	1650.25	ko00640,ko01100
MW0154353	Nemertelline	Alcohol and amines	Amines	C20H14N4	311.1305	[M+H]+	5.38375000004976	3	59697-14-2	C17016	3841.93	1624.32	1360.64	2158.27	4892.19	1130.76	2845.12	1975.52	3009.41	835.18	176.13	3804.07	2494.91	5160.56	9531.69	5274.0	2287.02	5624.7	5332.62	9132.44	2056.49	7096.95	5720.44	3664.66	3844.61	2072.72	2163.22	1289.78	3776.55	5705.21	3088.24	3621.35	3493.23	3729.19	-
MW0006042	2-Hydroxy-6-pentadecylbenzoic acid	Benzene and substituted derivatives	Benzene and substituted derivatives	C22H36O3	348.2747	[M+]+	19.0736193175667	3	16611-84-0	C10759	121354.61	116788.07	147372.56	116777.77	61844.26	163553.79	67614.8	169782.03	104336.26	103612.65	140600.87	117323.06	91253.86	93763.12	36259.28	126822.96	78036.78	82571.6	71307.04	79393.21	43366.26	63883.25	87202.4	71188.34	57785.93	51574.54	59784.3	71544.9	58239.3	22454.45	99048.51	97890.04	98893.81	98090.52	-
MW0102824	Tomatine	Alkaloids	Steroid alkaloids	C50H83NO21	1051.5609	[M+NH4]+	5.57211138429623	3	17406-45-0	-	1027.32	1685.64	1232.78	966.76	437.48	2777.73	268.17	1346.85	2331.21	2012.9	1689.08	1227.78	318.23	801.28	775.26	536.15	928.67	556.89	457.02	884.45	116.0	991.1	639.23	1063.26	3081.3	461.59	1023.68	476.36	166.55	2606.5	1228.6	959.77	1079.05	1165.97	-
MW0148890	Enalkiren	Benzene and substituted derivatives	Benzene and substituted derivatives	C35H56N6O6	679.3873	[M+Na]+	27.6258059011878	3	113082-98-7	C07466	25596.15	14335.44	44913.32	29616.41	15882.55	36252.06	6944.67	30446.4	7253.59	13341.46	38780.81	23007.53	15248.58	10626.57	5090.31	4042.81	24296.0	25239.02	444.68	313.86	3402.75	3942.31	3233.06	15262.5	3374.86	3292.63	6890.89	3852.82	4293.69	1809.56	17687.94	18110.03	17250.28	18117.38	-
MW0157003	Ser-His	Amino acids and derivatives	Amino acids and derivatives	C9H14N4O4	409.078	[M-H+2Na]+	10.4721136241847	3	67726-09-4	-	24910.01	21894.56	17630.11	20237.94	1335.64	16503.21	2728.17	5886.36	1520.51	20025.7	11120.56	9790.92	2265.49	3638.58	460.59	4525.51	32733.26	15785.82	1921.68	178.78	683.23	889.68	1168.75	1791.93	344.72	1668.14	34.36	310.41	318.91	350.31	2823.55	2755.32	2963.19	2306.57	-
MW0141342	Croton factor F1	Others	Lactones	C38H60O9	724.4399	[M+CH3CN+Na]+	2.92218090277595	3	53202-98-5	C09153	149554.71	43209.51	131421.39	145181.03	40400.95	148339.0	42178.01	123241.9	7898.61	70537.54	132487.23	80473.86	106664.32	151319.85	24609.59	16442.35	106246.46	98632.25	36218.86	14944.88	6119.41	34632.47	38499.43	97467.85	38076.91	45209.69	72846.72	35200.49	48408.64	39577.18	69993.56	69523.69	69226.25	71151.73	-
MW0061034	(4Ar,6aS,9aR)-1,8,8-trimethyl-2-oxo-1,4,4a,6a,7,9-hexahydropentaleno[1,6a-c]pyran-5-carboxylic acid	Terpenoids	Sesquiterpenoids	C15H20O4	546.32	[2M+NH4]+	24.4163762339038	3	138458-84-1	-	17936.86	22355.56	26663.94	11053.56	18897.88	16460.09	28907.9	36170.95	46520.71	23888.46	10399.2	18016.9	89181.28	65063.21	109522.52	25108.14	14866.86	4283.15	54492.56	106935.04	87541.94	32514.33	29687.87	17866.61	23674.28	35274.95	136097.51	22536.05	18971.78	16009.39	42773.8	42864.26	41841.49	42407.67	-
MW0048964	Cnicine	Others	Lactones	C20H26O7	445.124	[M-2H+3Na]+	0.389152129928946	3	24394-09-0	C09362	13287.91	10766.7	22318.37	19010.48	8161.09	17442.58	13299.05	2573.88	8342.44	27809.79	13333.34	23734.48	27516.33	31269.78	17004.12	64450.89	25162.51	31018.58	86939.36	68476.16	21473.1	93601.42	120451.56	165255.22	27981.28	70545.64	159423.27	222518.9	83559.52	103934.8	30117.39	30296.78	31263.46	30693.22	-
MW0108002	Lys-Gly-Lys	Amino acids and derivatives	Amino acids and derivatives	C14H29N5O4	349.2778	[M+NH4]+	24.8910274774516	3	57625-90-8	-	11186.57	8775.87	16467.72	14980.99	7816.75	18652.39	7873.86	19949.12	12406.95	19009.76	17290.13	10048.21	10898.48	14704.33	627.9	16761.39	8162.29	9612.88	11116.2	6284.08	3384.34	8844.48	8306.74	7913.33	5458.31	5239.18	5709.69	8484.78	5042.91	636.14	11387.52	11981.87	11995.86	11778.57	-
MW0103834	(2-{[2-(2,6-dimethylphenoxy)ethyl]sulfanyl}-1H-benzimidazol-1-yl)acetic acid	Organic acids	Organic acids	C19H20N2O3S	379.1126	[M+Na]+	6.15824999997017	3	312928-72-6	-	15246.96	7660.6	6806.88	3410.97	18507.7	10510.21	5379.84	1871.68	11089.49	1599.37	7266.59	2544.16	14519.84	5517.25	21394.64	18892.67	23062.44	20293.89	9934.05	8363.16	13084.88	17203.86	14597.6	7714.3	9252.82	14379.25	21394.81	17490.16	16970.81	9789.26	21003.66	20530.46	21209.1	21151.31	-
MEDP1031	1-Phenylethanol	Phenolic acids	Phenolic acids	C8H10O	146.0599	[M+Na]+	24.877708289992	3	98-85-1	C07112	264734.11	529309.68	311547.98	55459.87	157972.88	235276.72	57224.31	66379.06	86058.16	72343.14	18664.53	61925.7	413466.35	345501.28	147324.05	263367.46	250647.02	542929.05	76877.01	325281.52	343264.51	55526.85	481824.25	203192.55	452807.73	521750.38	440809.66	280575.73	250403.85	91859.36	360504.09	363710.54	356658.57	361398.65	-
MEDP1217	3-Methyl-4-pentenoic acid	Organic acids	Organic acids	C6H10O2	156.1007	[M+CH3CN+H]+	0.0258028575217395	3	1879-03-4	-	1095.45	1993.48	614.61	523.1	1237.99	1233.95	1593.05	719.0	2109.2	74.46	75.81	95.48	263.39	715.57	411.73	130.48	1325.64	1382.3	172.47	122.49	581.37	459.67	263.28	36.91	410.32	334.96	769.29	79.35	583.01	824.53	1064.89	1114.44	1088.54	1073.18	-
MW0107004	L-Glutaminyl-L-tryptophan	Amino acids and derivatives	Amino acids and derivatives	C16H20N4O4	703.2604	[2M+K]+	1.9068395048025	3	66851-83-0	-	19830.5	19623.56	23379.14	24594.74	25386.59	38981.28	9311.2	10868.69	14068.83	11895.89	27497.54	17104.65	222535.56	178489.95	281191.66	210007.82	112522.23	60016.47	405352.3	446384.24	259312.51	684332.25	500545.06	403832.94	287355.04	246256.82	773321.01	1029460.58	336613.89	678318.02	124814.69	131547.43	126912.84	126773.52	-
MEDL02516	L-Homoarginine	Amino acids and derivatives	Amino acids and derivatives	C7H16N4O2	235.1331	[M+HCOO+2H]+	18.7675790849795	3	156-86-5	C01924	57123.55	77929.09	78047.91	61449.98	59707.02	56823.27	103420.65	75224.15	43000.0	145915.86	26675.85	62422.65	31145.57	33799.38	34564.38	13601.61	40027.43	39840.95	12606.12	9622.84	29105.68	17028.98	15733.13	35970.5	73501.48	33480.15	28190.19	11566.03	14296.81	18795.62	34643.5	32318.8	31623.38	33116.2	-
MW0139490	[6-[2-(3,4-Dihydroxyphenyl)-5,7-dihydroxy-4-oxochromen-3-yl]oxy-3,4,5-trihydroxyoxan-2-yl]methyl acetate	Flavonoids	Flavones	C23H22O13	506.1147	[M+]+	11.3546248974897	3	54542-51-7	-	8794.68	9522.38	429.24	2688.0	3240.74	9161.04	959.71	106.14	669.35	43.65	255.46	232.55	330.5	246.02	277.53	592.47	234.72	4208.42	5064.77	1733.5	1172.11	2802.61	5801.35	773.31	1459.36	11834.88	2725.14	8991.13	4519.4	4352.97	4270.94	4642.16	4453.23	4722.24	-
MEDL01785	3,3'-Bis(4''-hydroxyanigorufone)	Others	Ketone compounds	C38H22O6	616.1745	[M+CH3CN+H]+	0.859308614491702	3	190372-82-8	-	2038.67	1797.43	907.09	2823.58	2834.78	399.04	842.79	1584.02	790.6	399.2	10626.0	1063.63	9946.31	4476.48	11151.92	15153.95	29482.91	14784.63	1484.71	7497.26	2254.12	8063.56	12514.28	13640.5	3397.32	4465.75	30127.79	16630.69	11488.1	16322.03	9263.03	15668.44	14644.3	15325.73	-
MW0137396	Apiumoside	Benzene and substituted derivatives	Benzene and substituted derivatives	C29H30O12	609.1252	[M+K]+	6.53594541987475	3	73485-93-5	-	8865.62	7822.23	19671.08	8057.4	3385.84	13204.37	15113.31	9157.0	8760.94	10212.05	7510.43	8747.94	5572.46	5124.88	1666.04	1680.64	2894.25	5921.65	5410.11	4119.01	3104.26	3868.77	3997.26	4431.78	4005.07	2631.45	5156.4	2118.67	4048.88	1456.43	6391.61	4816.32	6059.97	6137.66	-
MW0139994	2-Phenyl-2,3-dihydrobenzo[h]chromen-4-one	Others	Ketone compounds	C19H14O2	275.1023	[M+H]+	6.550499999917751	3	6051-86-1	-	3451.21	6723.2	4248.24	2868.37	1474.02	3118.78	2828.44	1741.34	827.37	2099.33	500.26	2154.14	3772.74	3903.26	4547.81	5132.86	4812.21	8043.93	11254.6	5709.47	3760.4	11483.82	15330.37	7066.32	10822.63	15753.22	14157.95	13319.22	8938.29	3737.26	6321.49	5658.94	6243.18	6598.13	-
MEDL02269	Glycyrol	Flavonoids	Other Flavonoids	C21H18O6	750.2643	[2M+NH4]+	8.255123505952751	3	23013-84-5	C16968	27822.71	51249.85	74542.42	74305.6	44136.88	140367.48	6501.18	28813.17	23498.94	21027.54	80205.26	45336.3	108427.62	108063.04	58367.23	115716.55	16856.37	32557.64	161609.54	185519.94	107473.72	131536.78	121654.58	77486.58	60244.64	55951.82	182043.4	127954.23	88999.65	71301.39	51823.01	54724.0	52883.42	55773.32	-
MW0116251	1-(1,3-Benzodioxol-5-yl)-5-oxopyrrolidine-3-carboxylic acid	Organic acids	Organic acids	C12H11NO5	267.09	[M+NH4]+	6.806250000011	3	133748-06-8	-	1735.71	1884.18	234.43	3517.59	1632.05	1480.69	2942.29	6411.73	1294.26	3061.76	6537.13	4068.42	5301.93	4346.2	1518.0	4371.68	714.37	1967.28	7967.62	7185.35	4740.11	982.4	2381.49	886.39	1296.13	6311.32	1214.31	4211.63	5166.53	4419.82	1971.78	2319.15	2167.5	1781.58	-
MW0014226	Sulfatide (d18:1/24:1(15Z))	SL	Cer	C48H91NO11S	928.5880000000001	[M+K]+	7.063425600680749	3	151057-28-2	C06125	943.62	2040.54	1141.74	970.97	359.15	1111.91	585.94	1559.44	4070.25	1206.13	2636.59	1834.47	132.13	1199.49	1375.73	1536.7	3409.52	345.59	1279.64	2380.0	901.22	4530.75	2568.57	2669.41	3982.69	3095.29	1457.08	5840.99	1029.39	1995.95	1243.02	1593.5	1466.88	1649.79	ko00600,ko01100
MADP0523	N(6),N(6)-Dimethyl-L-lysine	Amino acids and derivatives	Amino acids and derivatives	C8H18N2O2	175.1476	[M+H]+	7.06974999999943	3	2259-86-1	-	25126.33	28403.5	31307.95	17648.36	35797.16	26013.36	17242.57	30595.77	30281.53	25111.32	15274.56	32648.0	7441.13	12536.01	19556.25	19511.83	19858.24	9043.52	11133.93	12945.58	11315.42	13109.26	9594.21	16023.44	14695.54	12904.1	27576.98	15460.14	14267.66	14245.99	19969.08	20079.8	19703.39	20081.61	-
MEDP0546	Oxindole	Alkaloids	Plumerane	C8H7NO	156.0499	[M+Na]+	18.3470064400382	3	59-48-3	C12312	7789.58	8833.27	8118.43	7763.86	8719.91	7563.88	10949.13	8437.85	9037.27	9780.25	9745.44	7025.6	7113.8	6909.5	7746.4	3968.57	1777.07	4395.98	3931.59	4148.7	2807.29	4381.69	1482.82	4320.34	3011.34	4798.08	6868.2	5183.85	1928.64	9541.38	8304.4	8420.34	8097.15	8616.44	ko00402,ko00999,ko01100,ko01110
MW0140131	Pronuciferine	Alkaloids	Aporphine alkaloids	C19H21NO3	350.112	[M+K]+	7.14099999996165	3	2128-60-1	C09611	200.96	137.95	379.94	8.4	2019.71	219.86	241.67	62.59	2105.44	410.8	253.87	223.93	608.99	307.96	3187.14	968.87	378.36	540.85	635.2	378.16	658.03	7675.91	2070.69	90.36	703.75	891.44	3454.83	4895.58	1199.57	2138.35	1503.32	1501.89	1545.4	1485.32	-
MEDP0285	2,6-Diaminooimelic Acid	Organic acids	Organic acids	C7H14N2O4	235.0711	[M-H+2Na]+	10.2297108074367	3	583-93-7	C00666	4094.19	5440.34	3218.43	2932.47	2211.44	3356.73	233.37	702.5	929.22	1614.72	519.2	341.27	2178.3	3724.45	6108.01	5225.56	5883.47	4082.03	2515.25	3856.9	4061.85	3628.24	6321.01	4155.08	4453.21	5548.73	3313.27	2782.36	3897.57	1372.56	5444.14	4947.28	4901.76	3104.24	ko00300,ko00470,ko01100,ko01110,ko01230
MW0049160	Dethiobiotin	Organic acids	Organic acids	C10H18N2O3	429.2664	[2M+H]+	13.8664548005463	3	533-48-2	C01909	2337.13	10932.8	26680.82	19369.89	9065.35	22596.45	14406.3	20533.48	4800.84	18374.96	21187.9	20646.47	11395.49	14789.77	2913.23	2078.76	9858.81	18123.16	6737.88	4899.41	905.15	4670.06	1203.68	8570.55	5455.7	5195.95	8019.57	2585.44	7562.43	846.38	12880.76	12856.71	12547.25	12618.67	ko00780,ko01100,ko01240
MW0148860	Echinone	Benzene and substituted derivatives	Benzene and substituted derivatives	C19H20O6	689.2462	[2M+H]+	16.9450926898924	3	80348-65-8	C10338	76000.69	35953.67	4142.67	17509.06	42091.92	80732.65	4832.52	18838.49	23720.29	17346.15	40440.08	15944.45	403523.05	425241.29	590497.04	552942.7	259416.91	308193.6	941483.35	969509.66	474620.08	1444957.01	1036477.35	739663.2	874405.87	1138154.95	1894570.97	2850864.52	932310.22	1701578.24	421020.62	414885.1	412538.74	415872.87	-
MW0103623	N6-Methyl-2'-deoxyadenosine	Nucleotides and derivatives	Nucleotides and derivatives	C11H15N5O3	310.0923	[M-H+2Na]+	10.9530473601183	3	2002-35-9	C03795	4770.07	10777.9	5027.6	5735.36	6687.88	5653.72	1014.2	3644.16	2373.02	1586.81	1735.81	7449.13	40278.38	49912.06	40286.72	63008.77	29625.1	30329.23	4779.15	24134.14	21859.18	35019.85	31823.19	22341.11	43133.3	52393.78	53449.86	99302.29	32479.37	46736.99	25494.57	25572.2	25259.2	26257.23	-
MW0105949	Aspartylglutamate	Amino acids and derivatives	Amino acids and derivatives	C9H14N2O7	542.1921	[2M+NH4]+	0.6671459526965501	3	6157-06-8	-	27998.21	26994.58	48849.47	24427.15	38630.65	47235.33	13408.74	30581.67	36400.77	24417.67	38733.13	43972.12	23387.93	26994.09	8307.98	20746.45	24572.4	22022.13	5846.15	8051.04	8098.47	13940.01	23442.31	27022.99	7856.77	2060.48	7038.91	15546.06	10148.04	15377.53	22959.63	22088.07	22329.33	20970.66	-
MW0141459	16alpha,17alpha-Dihydroxyprogesterone acetophenide	Others	Ketone compounds	C29H36O4	449.2645	[M+H]+	7.49523711790611	3	1179-87-9 | 24356-94-3	-	38784.0	3075.17	24983.85	8711.18	13667.79	13761.5	14817.84	10306.02	14104.36	5624.1	3088.47	278.63	9095.01	23514.09	18594.58	3990.88	3029.16	3935.69	250.09	2686.24	22808.7	22334.09	5568.51	825.73	6482.61	1988.86	1472.27	5816.41	1814.15	1138.44	993.54	1615.53	1569.08	1468.09	-
MW0063602	Soyasapogenol A	Terpenoids	Triterpene	C30H50O4	475.3819999999999	[M+H]+	11.6269710750873	3	508-01-0	C17419	14531.45	9560.03	7896.67	9308.7	4606.64	8173.44	13870.86	37363.14	13050.9	32625.35	14501.0	20831.0	27559.58	16164.31	32207.02	39013.73	18307.09	20378.2	7376.23	10019.53	17220.45	12801.02	9172.23	20165.23	10082.52	18976.82	38937.66	24413.09	18415.62	12186.25	34245.52	33780.85	33720.61	34280.98	-
MEDP1475	N-Methylhydantoin	Heterocyclic compounds	Heterocyclic compounds	C4H6N2O2	115.0532	[M+H]+	7.681250000004519	3	616-04-6	C02565	22124.55	22381.97	33186.82	27945.02	38199.25	25401.42	8923.81	3763.5	6619.97	7209.28	12247.29	13459.57	37647.1	45560.33	59954.11	48042.89	24545.1	28885.76	50121.38	50980.57	40585.97	55153.34	65702.38	65692.21	35964.42	31322.28	60984.23	75197.87	54032.04	69802.6	33205.57	32779.76	32756.39	33147.85	ko00330,ko01100
MEDL02612	Licoricone	Flavonoids	Isoflavones	C22H22O6	405.1294	[M+Na]+	2.713507907049641	3	51847-92-8	C17765	28993.64	21054.67	10091.03	17601.71	22259.99	29321.62	3422.22	2500.05	1986.61	2314.75	5175.14	1023.12	120371.05	142820.47	273737.76	164573.47	127966.36	111557.65	118133.61	140658.61	214982.3	342420.02	195729.33	110255.6	162047.52	194690.47	224189.02	199947.71	154013.77	143208.78	155835.17	151939.13	155737.98	152776.97	-
MEDL00336	Uridine diphosphate glucuronic acid	Nucleotides and derivatives	Nucleotides and derivatives	C15H22N2O18P2	563.0425	[M+H-H2O]+	16.5925023630984	3	2616-64-0	C00167	21466.25	12348.48	22577.57	12101.52	9363.64	21485.54	9376.86	16156.22	12911.86	20952.15	4368.62	16422.08	8900.57	12953.48	2529.17	5311.91	18863.57	8616.35	17995.55	2740.07	5585.61	10505.58	7934.94	12651.03	7196.84	4046.55	10468.44	6142.55	5863.53	1366.44	12797.17	13472.66	12392.7	13458.34	ko00040,ko00053,ko00520,ko01100,ko01240,ko01250
MEDL00008	L-cystine	Amino acids and derivatives	Amino acids and derivatives	C6H12N2O4S2	258.061	[M+NH4]+	7.879249999973579	3	56-89-3	C00491	4994.75	922.95	3324.25	3756.99	9544.9	6270.58	1477.77	6614.7	6545.14	1413.97	2029.78	1011.88	785.5	3918.06	951.46	518.11	1728.44	1760.45	269.22	1709.65	2216.34	507.48	2667.34	3015.88	1655.25	884.13	761.78	1301.9	670.6	278.5	1664.83	1789.58	1759.83	1577.8	ko00270,ko01100,ko02010
MEDL00392	1-(9Z-octadecenoyl)-sn-glycero-3-phosphocholine	Lipids	LPC	C26H52NO7P	539.3723	[M+NH4]+	7.94139761834408	3	19420-56-5	-	1266.67	1197.85	1403.69	978.43	654.87	582.74	375.28	898.23	1621.57	1854.57	2133.02	1491.57	152.09	497.65	417.6	301.72	1128.21	669.26	408.11	411.95	492.77	225.36	1050.85	406.18	252.86	668.76	376.24	1399.98	1524.64	1810.15	1731.76	1584.05	440.21	1674.02	-
MEDP0034	3-Methyl-L-histidine	Amino acids and derivatives	Amino acids and derivatives	C7H11N3O2	169.0753	[M+]+	21.5510472875025	3	368-16-1	C01152	2948.84	219.38	3375.72	2387.02	5393.76	2808.43	1208.97	2416.02	818.77	426.69	395.08	2137.88	6265.67	8023.28	8667.58	10568.94	6731.91	5607.91	7474.79	6873.14	4077.69	7716.21	7428.51	9136.39	2310.25	3499.25	11574.6	11042.6	7969.67	12030.41	6400.11	6241.63	6149.89	6330.79	ko00340,ko01100
MW0061827	Pinolenic acid	Lipids	Free fatty acids	C18H30O2	574.491	[2M+NH4]+	13.4882881274946	3	16833-54-8	-	107.86	12.71	386.22	590.18	9921.93	2151.04	18808.3	16141.18	104758.24	79585.63	40191.3	70490.77	87583.13	66589.1	97025.75	47092.14	35953.17	35817.31	54859.96	62813.87	41201.74	25588.47	24892.84	46185.69	49950.6	50223.56	71316.73	49456.08	37302.08	78935.98	55359.37	76713.67	81598.42	82776.59	-
MW0125368	N-(3-propan-2-yloxypropyl)-7H-purin-6-amine	Alcohol and amines	Amines	C11H17N5O	274.101	[M+K]+	8.27550000003896	3	5444-52-0	-	6153.02	5444.75	4863.57	3789.01	5769.43	3696.8	2320.39	2269.11	5762.35	2052.19	3279.19	6032.17	3218.48	2698.78	1607.25	2374.95	1544.47	4830.51	1212.36	1919.16	3656.78	2949.78	689.3	2368.05	1095.2	1142.97	1665.35	2088.45	1122.17	228.01	1688.37	2894.68	2803.48	2809.86	-
MW0063313	Reciniferatoxin	Terpenoids	Ditepenoids	C37H40O9	713.2388	[M+K+HCOOH]+	21.3866900434313	3	57444-62-9	-	2684.94	1221.04	2110.17	1723.05	7729.31	1184.63	5691.53	2439.84	8415.07	2299.1	991.7	3185.78	2731.24	1504.21	4567.14	5632.65	1652.31	2050.59	6296.42	9574.47	5982.53	3558.56	1669.17	10341.51	4218.67	835.17	2581.82	9512.95	2279.03	7585.59	3226.96	3029.71	1797.18	3276.45	-
MW0136832	7,3',4'-Trimethoxyisoflavone	Flavonoids	Isoflavones	C18H16O5	625.2104	[2M+H]+	5.493311198285189	3	1621-61-0	-	6934.98	2347.72	1410.39	5456.34	1665.42	2772.66	8690.73	7037.9	3285.84	4954.1	5475.44	9484.38	3841.07	3307.75	2019.3	3408.78	13400.97	9494.25	3134.81	3055.09	3595.02	9204.68	8837.76	11941.5	8391.89	5323.89	9053.65	8176.56	6679.75	8402.3	5684.33	6765.19	6870.98	7000.52	-
MW0152005	Karounidiol	Alcohol and amines	Alcohols	C30H48O2	440.3564	[M+]+	12.2181790251592	3	118117-31-0	C17394	4304.82	1531.88	1528.71	36.39	11737.2	1066.16	258.83	1844.12	1807.86	4451.28	5046.16	2733.53	10010.85	11071.38	16994.16	20693.51	20917.71	22382.31	35435.13	30504.06	23342.36	16780.8	25018.28	10212.41	17114.87	16029.96	7126.02	11371.46	9304.88	6642.82	11971.61	11701.33	11528.42	11713.1	-
MEDN1410	N-Palmitoylglycine	Amino acids and derivatives	Amino acids and derivatives	C18H35NO3	380.2162	[M-2H+3Na]+	11.0614407499554	3	158305-64-7	-	233388.08	164471.45	311065.65	307729.94	106835.45	296806.05	142700.72	223594.04	23734.97	199115.59	362940.29	247838.31	146578.98	247901.13	48252.32	49954.86	194311.05	194619.98	57702.52	50770.55	41139.25	24231.2	69707.5	79580.77	51609.0	86647.57	65216.13	38985.54	42866.84	3506.64	143701.36	140987.25	134452.69	139518.15	-
MW0139715	[(2R,3R,4S,5S,6R)-2-[(1R,2Z,3S,4R,5S)-2-(cyanomethylidene)-3-hydroxy-4,5-dimethoxycyclohexyl]oxy-4,5-dihydroxy-6-(hydroxymethyl)oxan-3-yl] (Z)-3-(4-hydroxy-3-methoxyphenyl)prop-2-enoate	Others	Lactones	C26H33NO12	618.1411	[M-2H+3Na]+	20.4907934481142	3	67411-22-7	-	30703.36	15152.86	16768.09	50723.63	32463.87	45142.24	136677.76	179904.88	92687.05	91516.25	22613.32	61393.26	76033.27	53875.03	11659.91	36791.87	6975.34	37161.68	108814.91	76011.89	82495.73	12920.46	30485.28	4845.46	94050.89	55943.81	15058.55	13335.48	32861.9	6111.71	42731.5	42785.91	43527.72	43474.83	-
MEDN1354	3-Methacrylic acid	Organic acids	Organic acids	C5H8O2	123.044	[M+Na]+	8.573749999989388	3	541-47-9	C00010280	2701.17	4932.46	3653.05	5350.27	5035.95	8257.62	2605.04	2020.73	2232.21	584.25	2486.08	3925.55	14278.46	15601.24	15438.1	13339.29	5799.94	6468.97	7420.59	14309.31	2780.38	17888.23	18271.95	17897.61	3933.46	16981.99	21106.49	25842.49	19133.25	18739.05	11625.26	11574.75	11487.14	11339.58	-
MW0110864	5-[(2-Phenylethyl)amino]-1,3,4-thiadiazole-2-thiol	Others	Ketone compounds	C10H11N3S2	255.0759	[M+NH4]+	8.596999999994638	3	91129-85-0	-	399.15	344.55	252.71	20.25	457.39	107.64	55.16	402.07	945.43	154.59	10.03	28.74	84.54	331.0	1447.7	700.24	480.8	1442.73	3226.89	2509.12	131.2	1413.28	4898.01	302.32	5125.28	5855.25	2652.59	2231.62	1181.64	291.42	530.15	619.38	620.5	638.18	-
MEDL01872	[8]-Paradol	Phenolic acids	Phenolic acids	C19H30O3	383.1448	[M-H+2K]+	13.9980102774473	3	27113-23-1	-	92192.02	90450.43	89342.83	68279.72	83874.23	103759.53	32259.6	22282.46	46698.34	51300.21	53169.42	48369.03	168759.13	242843.63	218247.82	101932.37	128426.94	183845.8	115268.36	246537.89	209749.01	323156.28	299368.2	169715.53	260794.71	296050.01	289676.24	340666.76	178279.24	91503.51	177846.51	175614.03	176972.54	177402.56	-
MW0107157	Glycyl-l-glutamine	Amino acids and derivatives	Amino acids and derivatives	C7H13N3O4	203.081	[M+]+	21.6062597800715	3	13115-71-4	-	99122.0	149228.66	74891.4	74737.64	56594.17	76768.35	16751.08	7025.3	23801.4	22826.59	3743.2	16176.03	72451.68	85821.7	145995.9	93273.01	80006.73	135565.12	33754.1	72519.71	66739.25	96862.05	157622.33	100790.93	102394.48	103310.18	123334.1	80543.98	121453.24	80357.16	62662.61	59789.47	58803.62	16060.02	-
MEDL02312	Nb-p-Coumaroyltryptamine	Tryptamines,Cholines,Pigments	Tryptamines	C19H18N2O2	405.1303	[M+Na+HCOOH]+	21.8945842552219	3	53905-12-7	-	25773.54	24619.14	38723.67	5533.84	67637.64	23469.51	11111.98	8665.11	18007.48	4858.68	38405.91	18428.5	56350.5	151743.46	77565.25	175027.49	11869.96	51134.32	104062.19	149347.3	216326.22	108768.55	193595.4	49386.38	38027.92	42766.19	3882.18	254822.07	106416.28	31894.41	32188.85	36044.84	32408.32	20797.79	-
MW0008949	N-benzylpyrimidin-2-amine	Benzene and substituted derivatives	Benzene and substituted derivatives	C11H11N3	203.1378	[M+NH4]+	9.25649999999223	3	4214-59-9	-	3576.75	3171.08	2899.54	2878.13	5267.68	2086.67	570.89	384.76	1418.34	3001.58	2589.05	2718.56	1350.72	4538.06	2277.64	3416.05	2463.85	3299.73	694.63	1684.44	1528.19	1969.71	1434.58	1374.34	355.44	957.25	1122.76	1066.07	2019.57	536.99	1655.59	1848.78	1837.2	1951.21	-
MW0148473	Digitalin	Steroids	Steroid	C36H56O14	695.3802	[M+H-H2O]+	15.3315760719816	3	752-61-4	C08862	214859.09	88848.66	273316.95	265340.13	84656.35	240120.89	104514.74	219890.02	9448.86	161729.4	312381.18	194459.16	71997.07	98350.46	8834.86	12564.47	66964.9	111808.58	12942.42	9791.78	9780.51	5065.79	15421.57	45091.99	21396.26	31198.27	21306.91	6171.65	27468.81	3694.43	61230.6	59632.27	58735.19	58180.86	-
MW0145615	Aridanin	Alcohol and amines	Amines	C38H61NO8	660.4239	[M+H]+	17.0183025665501	3	81053-26-1	C08922	1297.14	2522.68	1060.39	2300.27	5370.92	1855.56	776.87	1988.53	1971.62	3793.69	3998.5	1887.99	2155.18	1007.67	349.42	1435.71	1310.8	284.81	1713.29	900.27	1830.27	4534.02	1911.38	1290.96	2052.54	1764.82	1070.43	2572.14	4616.27	1778.93	3394.83	3327.62	3055.59	3509.39	-
MW0001499	2-Anthracenesulfonic acid, 1-amino-9,10-dihydro-9,10-dioxo-	Benzene and substituted derivatives	Benzene and substituted derivatives	C14H9NO5S	326.0113	[M+Na]+	9.64199999998527	3	83-62-5	-	4607.01	4599.85	5532.24	5578.79	2079.63	3226.25	11915.46	7352.56	11894.69	9449.97	9470.31	8543.04	4292.37	5637.66	13138.64	2949.07	28007.27	11272.2	9343.81	3896.55	4558.64	4651.83	7611.97	6675.34	4860.76	7084.51	13683.11	10828.49	8047.9	14944.83	8642.67	9535.42	9502.18	8904.21	-
MEDN0419	Uridine-5'-monophosphate	Nucleotides and derivatives	Nucleotides and derivatives	C9H13N2O9P	366.2	[M+CH3CN+H]+	8.06429545008314	3	58-97-9	C00105	118715.36	97166.27	148927.16	113618.79	51972.82	116150.66	69160.97	116678.84	27255.5	93031.74	147644.34	103868.94	42521.39	61622.97	14966.8	7365.43	56405.27	96723.07	31874.98	21922.69	21783.1	10370.52	30477.7	29424.64	33879.38	29613.14	26298.85	16267.32	36945.77	5329.89	61355.48	60194.73	58158.86	61048.25	ko00240,ko01100,ko01232,ko01240
MW0000145	Atherosperminine	Alkaloids	Alkaloids	C20H23NO2	348.1492	[M+K]+	10.3022500000804	3	5531-98-6	-	3859.76	6565.98	1928.66	2041.68	4188.77	2491.23	1130.52	1594.58	639.97	1031.54	852.09	1049.15	1173.7	726.87	1479.2	416.33	650.41	277.11	1071.59	399.47	669.03	488.18	1081.63	2275.19	906.12	38.78	641.69	1016.82	1042.99	396.54	2431.29	2279.91	2282.85	2199.62	-
MEDL01871	[10]-Paradol	Phenolic acids	Phenolic acids	C21H34O3	357.232	[M+Na]+	23.1086481801412	3	36700-48-8	-	27114.94	26781.7	20520.15	34762.11	37560.65	22792.73	638.02	2065.15	1523.03	1855.07	3370.23	3315.52	25244.13	24963.6	28242.97	18169.23	24972.13	24595.09	19484.54	25377.34	13052.56	15281.46	18580.03	16119.1	21257.4	17814.3	16600.26	19633.36	24069.75	14391.57	15438.88	17121.36	16518.81	16379.63	-
MEDP0686	2-Acetylfuran	Heterocyclic compounds	Heterocyclic compounds	C6H6O2	111.054	[M+H]+	10.551250000006	3	1192-62-7	-	4584.07	2773.82	58784.47	28466.52	17143.53	23390.88	724.17	4427.32	72.26	2903.08	7345.53	13165.27	57693.02	51205.65	33611.09	28640.04	1676.73	7931.8	28834.02	28289.17	9278.32	26256.73	39559.93	27138.11	1169.97	16169.68	3544.88	35328.05	25837.05	4954.47	3491.69	3306.01	3468.9	3426.45	-
MEDN1129	D-Erythrose	Others	Saccharides	C4H8O4	121.038	[M+H]+	10.6470000000058	3	583-50-6 | 1758-51-6	C01796	6460.04	2697.25	16405.75	8695.04	3012.93	12637.99	2586.5	2291.55	919.71	7054.97	4282.41	2082.39	3877.92	2752.82	3231.74	11483.26	1218.9	367.27	892.38	2061.63	1840.46	165.56	1937.64	1789.4	28.97	349.54	965.02	590.8	1409.71	752.07	1888.82	1867.19	1891.12	1953.86	-
MW0011901	1,2-Dioleoyl-sn-glycerol-3-phosphate	GP	PA	C39H73O8P	745.4903	[M-H+2Na]+	23.7863854096751	3	14268-17-8	-	2132.93	2972.41	1397.71	1018.93	1029.76	549.91	2875.11	4428.03	4614.45	4113.01	4659.51	3861.66	1861.26	2769.35	2432.55	3240.63	3007.73	2513.96	1856.57	3352.0	2120.09	2545.32	1878.1	2951.04	5455.57	12449.75	1554.68	3626.11	3394.77	3414.97	5214.5	5167.22	4990.19	4903.52	-
MW0145155	Anthemis glycoside B	Benzene and substituted derivatives	Benzene and substituted derivatives	C34H41NO17	736.2546	[M+H]+	17.4934819619453	3	89354-49-4	C08327	59006.88	49335.66	131387.42	297500.12	124685.45	102236.12	33056.11	28906.46	25427.68	19049.48	120251.26	56334.1	650576.87	248560.61	458505.27	387117.6	141651.02	133328.95	319026.35	416385.15	276716.15	478249.48	418750.73	382265.54	181331.81	241874.81	462995.38	397328.11	233443.7	610652.07	184098.91	174816.48	178502.01	177197.65	-
MEDP1610	Proline betaine	Alkaloids	Pyrrole alkaloids	C7H13NO2	207.1015	[M+CH3CN+Na]+	23.7164678399893	3	471-87-4	C10172	31482.0	27581.3	33011.54	29627.11	38097.92	15603.6	31527.66	33871.32	16182.69	45690.13	8599.53	40103.15	22192.86	18902.32	13891.53	12459.0	24823.42	34304.67	17829.87	12071.98	13264.9	8141.56	16368.98	30188.99	15304.58	17297.49	5005.33	17235.46	14951.04	8899.24	25649.55	25627.9	25068.38	24642.36	-
MW0157888	Thr-His	Amino acids and derivatives	Amino acids and derivatives	C10H16N4O4	323.2214	[M-2H+3Na]+	23.2174073750002	3	55831-93-1	-	50468.26	50487.48	41685.33	44497.74	45706.28	43580.57	68471.25	154206.96	66924.06	67541.0	49241.35	70005.02	113673.15	95660.15	170303.76	82588.0	45858.68	56169.66	31372.24	102403.19	112046.02	41608.31	15978.48	90702.28	79091.96	96120.93	199656.57	90157.98	90547.32	162737.96	66498.89	60896.77	56372.78	61592.2	-
MEDP0687	2-Acetyl-5-methylfuran	Others	Others	C7H8O2	125.0698	[M+H]+	11.4262499999995	3	1193-79-9	-	72966.7	5105.3	458142.1	194506.26	170141.45	139329.16	9002.49	37291.43	3903.87	928.49	118799.65	164794.4	511867.52	417260.8	277647.65	260598.03	38037.55	38857.57	196519.58	388344.77	43939.62	182296.15	212101.4	178371.84	6807.57	2394.98	39988.27	263799.25	12830.91	57905.77	8462.69	12558.94	11227.93	11079.18	-
MEDN1778	Lauryl glucoside	Others	Saccharides	C18H36O6	349.2665	[M+H]+	18.7075056851427	3	59122-55-3 | 85618-22-0	C16041	7068.34	63308.37	53875.67	81368.42	101118.93	73718.35	152419.67	95573.95	131649.54	167584.08	68381.11	147916.91	72130.1	30877.6	132157.99	149616.37	140887.71	124725.32	218804.5	221398.52	100033.87	87686.77	113114.55	121795.53	139280.02	76772.93	63232.17	129788.99	52765.68	83184.56	95656.5	95053.06	95306.12	93294.73	-
MEDN0225	D-Xylose	Others	Saccharides	C5H10O5	301.119	[2M+H]+	14.5320823651218	3	58-86-6	C00181	1025241.04	967792.07	769827.65	650422.01	1588675.48	834394.0	340122.13	333988.4	522521.85	371845.17	405478.3	517572.07	932267.07	1383900.06	1452188.77	1560517.14	1336869.02	856252.79	747221.38	855056.98	845500.35	1191136.38	827754.59	928340.45	415620.63	414367.9	1101582.54	1052044.03	1014658.24	1604433.77	1190283.97	1179695.14	1177722.94	1184188.34	ko00040,ko00520,ko01100,ko02010
MW0000313	Lampranthin II	Heterocyclic compounds	Heterocyclic compounds	C34H34N2O16	726.1819	[M+]+	18.9024072434812	3	32074-65-0	C08552	20712.99	28654.53	37427.62	14949.28	22370.82	20551.95	21751.26	27875.81	17444.29	21013.64	2645.07	18582.48	17636.74	21935.99	15865.84	19246.72	5600.87	14974.43	19563.52	11669.85	14902.8	8543.86	8644.44	4588.6	8775.47	2902.82	7249.08	4821.77	4565.5	1996.1	14403.89	14656.9	15167.53	15074.87	ko00965,ko01100,ko01110
MEDP0205	Carnitine	Alkaloids	Alkaloids	C7H15NO3	225.1115	[M+CH3CN+Na]+	24.7530376525162	3	406-76-8 | 461-06-3	-	51925.92	61384.0	60635.34	49234.11	73379.03	44046.08	44470.61	53748.38	27940.86	59712.21	27570.77	59065.67	28870.1	20872.04	31019.09	26791.73	94095.23	81894.08	22276.18	7335.65	16952.32	18268.02	19625.58	28665.62	39203.96	42387.19	42903.17	35802.2	23361.26	22887.43	26243.95	25818.66	16177.11	28164.09	-
MW0123302	Chlamydospordiol	Alcohol and amines	Alcohols	C11H16O5	246.1441	[M+NH4]+	13.0657500000098	3	157998-92-0	-	911.18	373.66	219.86	957.79	1001.72	390.55	402.33	604.47	238.63	447.1	236.64	300.71	1208.51	130.44	1121.06	2280.66	282.18	137.71	1777.07	508.45	671.03	1813.88	2367.24	1569.36	1093.25	510.65	1414.29	1082.61	1133.84	635.75	995.78	511.81	1036.51	994.29	-
MW0054757	Menatetrenone	Quinones	Quinones	C31H40O2	467.2772	[M+Na]+	13.1234286974478	3	863-61-6	C00828	402896.6	190233.88	196974.62	152647.52	108567.52	148031.33	147039.43	174525.58	121414.71	100167.83	8039.59	8758.79	74929.84	149772.48	145059.46	161704.44	14627.54	32178.03	37429.15	70705.82	209772.65	244414.47	24735.95	23168.56	57276.18	24626.23	38020.99	72228.64	19991.17	87545.9	3475.67	4118.35	4486.34	4028.12	ko00130,ko01100,ko01110,ko01240
MW0121400	5-cyanofuran-2-carboxylic Acid	Organic acids	Organic acids	C6H3NO3	155.0335	[M+NH4]+	13.2324999999867	3	212197-74-5	-	3270.51	2522.42	2913.47	1984.02	4431.42	1638.24	157.44	1101.18	573.18	1808.4	2436.9	936.25	8536.25	9777.65	16047.18	4651.43	16847.5	14289.87	8222.01	14966.45	12103.7	9111.08	4184.78	4457.07	9216.58	3374.06	2690.21	7138.04	6625.91	12804.17	5473.86	5823.87	5842.43	5734.88	-
MEDL02617	Kanzonol J	Flavonoids	Other Flavonoids	C26H30O5	499.1347	[M-H+2K]+	11.7963250596383	3	152511-47-2	-	133888.3	159411.67	228763.67	88779.97	89938.14	108689.3	74169.37	74216.32	45706.05	74364.12	12211.87	69853.88	209653.11	174401.14	125136.41	135220.19	53214.86	156558.61	163153.34	150184.0	98840.97	107752.72	175015.15	28090.39	74382.28	53211.54	79250.31	111790.24	15445.87	23566.5	99368.99	99797.8	100127.6	99950.83	-
MW0137700	(Z)-3,5,4'-Trimethoxystilbene	Others	Stilbene	C17H18O3	339.1088	[M+Na+HCOOH]+	23.0387726750791	3	94608-23-8	-	42476.81	28740.86	32722.87	43343.16	21581.05	48728.87	6954.35	12424.7	4549.99	9195.62	1242.52	9934.38	3862.61	16187.72	2469.63	24851.76	12063.95	17177.81	9865.98	18732.88	7612.35	993.01	14988.65	18521.94	18691.05	15535.75	8651.58	5976.23	10839.76	13402.84	13410.25	13134.91	13799.86	14084.96	-
MW0145452	Arg-Met-Met	Amino acids and derivatives	Amino acids and derivatives	C16H32N6O4S2	437.1932	[M+H]+	2.685107812770549	2	-	-	123720.94	64651.92	83972.74	140289.85	85614.96	67438.61	67026.07	62434.91	39684.47	81817.35	155409.33	67064.97	29069.52	27712.96	31997.67	61165.05	52519.17	38577.19	34627.69	30521.55	25591.83	93559.08	53776.84	59707.44	62222.75	29872.23	10976.6	32467.23	47528.92	65101.84	48955.91	49285.02	48660.18	50556.71	-
MW0151425	Ile-Glu-Tyr-Cys-Lys	Amino acids and derivatives	Amino acids and derivatives	C29H46N6O9S	655.312	[M+H]+	1.57270541405716	2	-	-	11029.57	26978.16	13133.76	6776.43	12868.47	20506.97	5950.67	12554.08	17378.07	4167.76	1003.34	8957.28	27520.61	22018.86	22796.5	11136.32	6073.39	9136.89	12149.96	25757.43	22653.78	11591.13	6996.85	1278.46	10417.8	10468.84	6998.94	2511.16	3398.66	363.48	14098.88	14108.83	14364.94	14355.77	-
MW0159042	Val-Ile-Leu-Asp	Amino acids and derivatives	Amino acids and derivatives	C21H38N4O7	459.2843	[M+H]+	3.99073528696214	2	-	-	31431.85	23143.05	29817.2	26452.01	34592.91	33362.14	12816.07	529.65	3787.31	15002.49	23261.4	14215.1	19047.81	32833.54	15405.16	6170.04	23431.2	22330.45	18266.18	20848.68	13640.67	25478.23	28777.9	34303.64	19902.65	33157.06	49302.21	63172.31	49895.8	16621.33	32005.75	31580.32	31810.11	31151.41	-
MW0153653	Met-Pro-Thr-Phe-Gln	Amino acids and derivatives	Amino acids and derivatives	C28H42N6O8S	623.2856	[M+H]+	3.14320268409987	2	-	-	267369.78	794782.43	404106.33	225413.95	225912.84	292824.83	234969.13	487231.18	887140.06	75880.38	66377.94	275283.35	357633.35	592159.31	476826.15	259652.28	121777.47	171323.37	289652.26	284512.77	358574.31	221778.05	132409.57	48600.6	173246.03	52879.62	122654.49	115002.0	93349.22	43693.36	350111.65	370765.63	368100.26	368892.41	-
MW0157733	Thr-Lys-Phe-Ser-Val	Amino acids and derivatives	Amino acids and derivatives	C27H44N6O8	581.336	[M+H]+	8.43187127335591	2	-	-	16261.91	22066.47	23569.62	15431.95	19867.92	15388.76	8362.99	13742.8	9794.22	14255.72	7492.93	12118.72	13168.29	10666.14	9395.0	12399.7	12334.39	12561.63	11286.53	9687.81	9375.84	3934.96	14286.91	12871.23	5257.35	6114.1	10231.49	9217.76	12505.25	6825.26	14486.57	14127.54	14493.36	14781.66	-
MW0157835	Thr-Tyr-Asp-Arg-Asn	Amino acids and derivatives	Amino acids and derivatives	C27H41N9O11	668.3094	[M+H]+	9.15932868654758	2	-	-	22663.88	36975.1	80854.64	22565.97	18745.31	64389.45	8539.39	43556.91	49243.13	6054.23	516.55	36447.41	140128.98	80074.38	29101.63	15126.34	1278.34	27720.37	13436.95	45567.23	72880.04	40924.96	25154.92	287.02	51874.6	12971.36	27444.15	1725.3	26.67	226.42	25337.16	26840.8	27026.84	26242.08	-
MW0159058	Val-Leu-Asp-Phe-Glu	Amino acids and derivatives	Amino acids and derivatives	C29H43N5O10	622.3002	[M+H]+	8.39904556931211	2	-	-	4948.49	11051.65	7172.81	1908.07	11691.6	3761.12	5761.05	4874.13	12245.3	4673.97	324.05	3364.29	3029.45	3598.61	5111.97	5401.36	3915.56	8323.14	7482.9	13425.72	22105.78	13769.79	14463.5	3686.0	27265.73	36383.18	23115.23	10292.43	12532.69	6042.95	10050.4	10130.27	10326.68	10249.64	-
MW0144454	Ala-Ala-Gln-Asn-Leu	Amino acids and derivatives	Amino acids and derivatives	C21H37N7O8	516.2768	[M+H]+	6.31339612801053	2	-	-	1397.32	4418.36	3709.02	810.64	4163.83	6734.75	4862.21	4291.02	1192.76	7623.07	9018.11	6776.95	2473.94	202.89	2136.41	2489.57	9434.23	5634.82	3908.27	1303.61	4072.95	5136.1	8459.73	15495.63	13863.53	20462.41	21051.11	8735.8	24085.27	1656.03	6032.63	5271.38	5576.77	5271.04	-
MW0145850	Asn-Phe-Ala-Arg	Amino acids and derivatives	Amino acids and derivatives	C22H34N8O6	507.2579	[M+H]+	15.2108485181482	2	-	-	19538.36	11691.83	15734.87	11638.02	10064.55	17846.54	10028.33	44785.06	17945.11	26642.58	21712.28	25906.37	31462.01	35994.49	47737.67	15050.39	3803.26	16608.93	9540.6	27300.91	12029.54	4971.55	19144.28	23758.77	26175.63	23104.6	46504.52	31469.53	24112.31	30163.47	23521.97	22864.64	22035.7	22943.08	-
MW0153063	Lys-Lys-Leu-Phe-Tyr	Amino acids and derivatives	Amino acids and derivatives	C36H55N7O7	698.4301	[M+H]+	9.84753053175408	2	-	-	12749.74	2297.79	19725.75	18776.36	9388.12	10734.53	7258.4	3038.22	6754.99	6156.09	3511.12	4619.75	1402.65	5800.48	7627.27	15177.78	13378.2	10879.66	18920.28	8049.07	7959.27	12227.61	10267.85	4812.63	9761.3	8946.01	10892.9	5173.12	12384.51	9346.06	11314.97	8205.96	12113.66	10052.6	-
MW0158608	Tyr-Ser-Lys-Glu-Ala	Amino acids and derivatives	Amino acids and derivatives	C26H40N6O10	597.2873	[M+H]+	3.51102843689254	2	-	-	2001.6	340.99	1931.21	3714.59	4173.06	6047.34	3661.97	3860.78	3009.19	2246.54	2674.5	1857.38	5889.1	9431.31	5547.46	7532.15	2513.92	6252.11	2044.84	8223.16	7556.06	6149.43	7847.59	5102.93	6749.81	5137.07	8912.14	5437.43	4491.82	5405.81	3210.59	3564.64	3540.41	3496.17	-
MW0145509	Arg-Thr-Ala-Arg	Amino acids and derivatives	Amino acids and derivatives	C19H38N10O6	520.3335	[M+NH4]+	5.47701948705614	2	-	-	212652.58	324638.15	218846.17	103333.76	1949.89	302095.53	520591.19	348822.97	283319.52	509281.9	451027.65	329126.99	73431.11	158053.75	394043.7	376619.6	521020.96	382355.38	810227.32	740561.61	496030.59	200085.89	267253.0	571807.61	375036.87	355592.3	640415.29	430047.28	10403.19	172144.25	290035.58	308033.28	284803.94	266031.95	-
MW0015862	1-O-Hexadecyl-2-arachidonoyl-sn-glycero-3-phosphocholine	Benzene and substituted derivatives	Benzene and substituted derivatives	C44H82NO7P	768.5809	[M+H]+	16.9710298463658	2	-	-	86.87	22.95	19.65	26.43	12.94	20.25	41.15	3.92	87.03	51.49	130.95	622.63	14.92	33.36	108.15	61.56	66.6	70.85	26.69	69.9	53.19	47.27	98.67	101.67	23.38	15.09	71.57	169.24	91.42	121.63	692.56	646.31	673.12	588.59	-
MW0156745	Ser-Glu-Trp	Amino acids and derivatives	Amino acids and derivatives	C19H24N4O7	489.1698	[M+Na+HCOOH]+	13.3990879860683	2	-	-	4166.52	3493.51	3391.8	2583.63	4008.52	9807.23	3621.16	3416.22	193.37	1652.13	3085.85	484.99	17592.18	20479.13	31082.51	34649.14	28273.92	13193.79	40212.69	27506.79	20665.46	28110.27	29797.68	24994.88	12384.94	42718.82	28602.01	43349.12	42082.86	48016.86	14182.65	15368.24	15870.54	14838.24	-
MW0158129	Trp-Gln-Gln-Asp-Glu	Amino acids and derivatives	Amino acids and derivatives	C30H40N8O12	705.2439999999999	[M+H]+	13.591158897849	2	-	-	140405.98	137304.26	138156.29	135167.61	183976.85	158358.44	43108.0	63979.05	87658.13	46684.24	120268.57	92225.32	303226.32	358821.19	359702.66	347368.08	212367.99	204210.65	217090.73	385300.01	287496.97	515131.51	357830.4	273865.17	218521.52	294963.0	514622.08	376572.59	351251.73	495116.87	257768.69	250716.17	241139.8	249934.31	-
MW0155979	Pro-Pro-Leu	Amino acids and derivatives	Amino acids and derivatives	C16H27N3O4	372.2163	[M+HCOO+2H]+	7.345709102537509	2	-	-	44230.53	30747.58	36710.6	44896.24	37553.4	37183.64	31366.68	41426.43	11419.35	25926.72	22443.53	17636.14	31588.05	25975.14	7395.14	1409.75	18337.69	51391.65	12538.57	16430.17	17906.78	5377.3	8415.22	35907.62	27584.86	21211.36	18703.99	3199.71	30307.06	6742.31	37245.75	37281.54	37568.28	35825.37	-
MW0125815	Nipecotic acid	Organic acids	Organic acids	C6H11NO2	174.0543	[M-H+2Na]+	9.22919407997824	2	-	-	676.91	1713.69	825.95	140.12	652.87	938.17	196.67	180.79	176.03	296.44	108.65	60.14	2438.18	2628.08	2492.24	1223.12	364.46	1865.31	2039.15	4024.25	2894.45	1947.34	3313.88	1909.62	5696.17	15789.32	7696.45	4514.6	999.61	927.35	1229.18	1358.26	1225.04	613.77	-
MW0158279	Trp-Tyr-Tyr	Amino acids and derivatives	Amino acids and derivatives	C29H30N4O6	531.2177	[M+H]+	9.27924692605831	2	-	-	3189.23	3847.96	3961.17	1816.38	1787.16	3771.06	668.54	5146.19	2794.98	1511.31	3417.56	4476.03	8457.98	2250.67	2925.14	4815.6	2447.87	5484.87	6409.71	11774.42	2346.51	10343.59	4756.02	10259.89	7013.95	6038.62	9618.93	6191.33	1270.29	39.82	4185.73	3956.05	3790.73	4199.33	-
MW0110083	Trp-Thr-Lys	Amino acids and derivatives	Amino acids and derivatives	C21H31N5O5	475.2708	[M+CH3CN+H]+	9.74955652164072	2	-	-	10718.22	28483.1	32956.88	8845.7	4410.02	2948.13	9942.62	22275.38	21667.44	20625.11	20145.78	12282.67	10227.28	7466.22	3453.65	1512.61	9154.42	8232.76	4124.88	4893.93	7331.1	3848.45	1387.95	5601.75	5580.87	7629.66	3013.76	2770.28	6806.21	4814.22	6880.87	6625.25	7310.83	7421.04	-
MW0154413	Neu5Gc2-6Gal1-4GlcNAcSp	Others	Saccharides	C27H45N5O20	760.2803	[M+H]+	2.58272771890192	2	-	-	5259.72	58.08	1738.6	1153.33	2207.49	5018.0	1104.19	1110.15	2023.57	1265.26	2614.18	423.47	23000.26	20789.11	4019.4	3894.38	1032.66	6949.4	21310.99	7153.83	11127.43	4935.6	6723.47	6605.72	39809.38	28269.23	14384.16	3250.44	3730.23	1128.07	4351.28	6285.26	6550.0	6428.74	-
MW0159048	Val-Ile-Thr	Amino acids and derivatives	Amino acids and derivatives	C15H29N3O5	370.1702	[M+K]+	6.05400099487952	2	-	-	75516.37	89441.14	85632.7	65532.46	112370.6	58076.25	41293.96	47442.47	74116.87	57846.11	38478.67	61500.14	60281.76	60155.43	80191.25	56224.63	60128.45	66404.82	61607.5	70370.53	59777.49	53245.88	55077.97	50919.65	38496.44	34767.33	26449.74	38838.09	45982.86	20141.82	55361.31	51197.48	50992.09	46633.79	-
MW0153098	Lys-Phe-Ile	Amino acids and derivatives	Amino acids and derivatives	C21H34N4O4	407.2592	[M+H]+	6.56393413742521	2	-	-	56166.85	15945.05	159617.06	219824.52	227949.15	135319.36	193509.13	247356.82	109480.96	60161.87	438140.41	221737.8	285310.83	308296.19	194053.62	234218.09	79733.81	34255.54	527085.14	544341.93	422460.26	462374.03	391389.81	312215.4	280956.35	226619.17	338793.31	688537.48	277411.59	412357.09	143135.66	139424.52	140317.27	143251.23	-
MW0152865	Lys-Arg-Gly-Leu-Arg	Amino acids and derivatives	Amino acids and derivatives	C26H52N12O6	629.4176	[M+H]+	14.4844469642545	2	-	-	57643.48	69238.75	41373.55	45986.54	153191.15	35673.58	39363.61	19877.37	85520.34	43620.24	111166.84	73969.43	39253.42	84315.91	49382.15	93142.95	52552.34	29787.88	20742.32	20897.53	61045.18	37025.5	32477.02	44099.96	23448.6	13182.41	28661.91	18874.23	30038.48	35802.74	50106.47	48352.56	50616.54	50500.88	-
MW0106558	(2R)-piperidin-1-ium-2-carboxylate	Organic acids	Organic acids	C6H11NO2	176.0886	[M+HCOO+2H]+	8.61938501998338	2	-	-	47219.53	74840.99	29108.97	33810.46	44040.8	25457.61	5944.33	5704.99	20528.55	7870.95	5631.07	11996.46	48504.32	40881.66	97733.66	52112.65	48778.66	93956.66	59810.91	54461.02	54724.5	30388.33	87214.05	63901.43	63513.81	69520.32	77435.26	55639.77	71416.71	50058.7	64129.53	62213.47	62851.39	63145.71	-
MW0152500	Leu-Ser-Ser	Amino acids and derivatives	Amino acids and derivatives	C12H23N3O6	306.1652	[M+H]+	3.3209039550286	2	-	-	1519.22	1968.5	2037.12	1683.7	821.36	1275.77	699.21	403.8	420.43	892.82	93.8	609.98	2532.58	2800.76	3280.88	1694.82	703.69	2310.17	3191.11	3790.55	1888.21	2388.46	5769.67	1082.86	975.31	3425.73	3037.39	2550.62	694.0	298.75	1748.1	1767.48	1518.7	1883.98	-
MW0155928	Pro-Lys-Ile-Val-Lys	Amino acids and derivatives	Amino acids and derivatives	C28H53N7O6	584.4014	[M+H]+	13.8881979256593	2	-	-	8755.17	4279.28	10118.23	1434.19	10036.44	3980.29	7557.77	352.17	1655.65	6962.57	21456.83	3485.04	17975.76	8067.2	4344.28	55541.59	59704.45	76758.07	44807.2	30382.35	16234.26	35468.33	87373.18	31013.24	38326.04	46591.37	1930.75	53794.02	31908.98	37943.38	8419.62	15727.55	14195.11	14957.06	-
MW0106525	D-Phenylalanine	Organic acids	Organic acids	C9H11NO2	130.0644	[M+H-2H2O]+	2.93222935496829	2	-	C02057	53283.23	75397.19	76261.8	49888.75	37837.75	58695.44	19834.38	22801.11	21600.75	18512.37	4500.72	22912.8	136537.75	77804.79	117990.35	90336.33	39136.18	92382.83	204971.31	139877.38	174281.37	105540.95	150151.04	57980.34	180516.86	163189.74	150321.14	199450.8	78802.17	50500.84	57588.88	52720.27	53125.17	40871.49	-
MW0147976	Cys-Ala-Pro-Pro-Thr	Amino acids and derivatives	Amino acids and derivatives	C20H33N5O7S	488.2117	[M+H]+	10.8377262106507	2	-	-	3496.84	2862.22	3646.49	1857.56	1844.01	1688.65	153.62	927.18	336.96	531.46	725.64	864.19	6497.69	4393.08	11727.25	10773.5	5830.99	8330.2	12657.07	9639.66	6362.15	14604.06	31109.19	14629.61	7886.04	5592.08	23848.69	25464.8	8159.22	11446.23	8728.89	9057.52	9109.11	9230.33	-
MW0149628	Gln-Arg-Tyr	Amino acids and derivatives	Amino acids and derivatives	C20H31N7O6	466.2430000000001	[M+H]+	9.356928800724999	2	-	-	33859.93	12913.33	38928.39	24690.24	20390.45	43621.49	15008.77	37667.23	4639.78	19090.55	15699.77	24708.84	22698.47	12316.82	9304.82	3551.18	13850.17	17000.16	19113.93	15199.29	9612.98	15160.3	23696.96	17912.03	29501.17	43772.96	35787.39	24327.51	31505.77	7113.81	25664.81	25204.8	23996.56	24926.38	-
MW0152846	Lys-Ala-Glu	Amino acids and derivatives	Amino acids and derivatives	C14H26N4O6	693.4002	[2M+H]+	17.3341629211482	2	-	-	93795.52	41119.19	61760.08	69830.03	63374.14	88567.13	35880.48	67961.26	19570.79	64024.21	82867.24	83257.65	56662.56	100530.22	14319.54	32502.42	85127.44	79931.63	25420.51	17340.53	19593.2	22299.51	26707.29	43224.87	28209.61	31763.63	39059.9	23599.44	35944.22	1966.07	45172.25	46807.34	45944.94	42305.36	-
MW0151025	His-Met-Gln	Amino acids and derivatives	Amino acids and derivatives	C16H26N6O5S1	415.171	[M+H]+	16.5011095742586	2	-	-	1190.24	1067.31	592.08	1027.18	166.58	1725.69	303.68	672.47	1006.06	737.21	151.7	1374.46	1682.47	3272.96	2337.67	3940.04	3347.55	2444.31	2727.03	2787.03	2495.87	8494.57	6843.3	1629.47	1141.53	3059.5	10847.29	4419.27	4371.25	1079.79	5018.08	4881.0	4993.47	5020.86	-
MW0150534	Gly-Val-Leu	Amino acids and derivatives	Amino acids and derivatives	C13H25N3O4	354.1379	[M-2H+3Na]+	7.0663598025078	2	-	-	1267.23	1620.27	958.65	1561.09	1199.47	3915.36	1191.53	265.21	2907.17	2052.98	1099.21	236.81	4326.91	2826.38	9472.64	3532.85	8058.31	4640.27	22504.08	12680.01	14407.4	17719.51	19407.5	11617.35	25282.92	22993.04	24058.12	37958.15	45906.89	15197.7	4302.16	4757.86	4465.15	3561.94	-
MW0126941	Vasicinone	Others	Ketone compounds	C11H10N2O2	249.0864	[M+HCOO+2H]+	0.7607535475528949	2	-	-	15827.63	18418.54	9982.01	6808.54	11247.51	11957.3	2622.87	431.38	1847.16	2492.73	854.96	924.32	10154.12	18658.98	28234.47	27706.49	26242.48	37450.66	17317.31	14457.15	10393.29	20739.24	35584.71	26521.24	23288.93	28425.41	33428.43	23088.68	18063.29	11246.16	23538.91	23665.06	23054.54	23665.35	-
MW0152336	Leu-Gly-Ala-Pro-Gly	Amino acids and derivatives	Amino acids and derivatives	C18H31N5O6	414.228	[M+H]+	12.0288954144398	2	-	-	6505.36	3283.88	5033.49	10883.65	9738.76	3942.37	7140.86	3431.37	684.67	7695.18	13458.44	7701.62	4815.51	13519.52	8226.85	1069.83	2229.14	4600.02	6731.78	1809.57	1670.49	11158.54	14977.46	31886.56	3201.21	19253.36	22139.87	25751.87	33328.74	15152.27	10019.9	9674.68	9292.22	9672.59	-
MW0011860	1,2-Dimyristoleoyl-sn-glycero-3-phosphocholine	GP	PC	C36H68NO8P	758.4753	[M+K+HCOOH]+	5.94835574637532	2	-	-	21533.15	28159.16	13001.0	20268.51	189187.22	96435.48	43651.82	41172.26	7450.33	2901.36	5256.03	3511.94	3797.31	1557.53	942.34	16378.68	9459.87	7828.48	7318.88	5642.76	4769.8	3398.19	4149.38	14017.2	968.41	810.64	28737.94	3965.28	13517.34	1346.3	4832.19	4729.27	4995.33	4661.71	-
MW0152322	Leu-Glu-Ile-Glu	Amino acids and derivatives	Amino acids and derivatives	C22H38N4O9	503.2747	[M+H]+	1.6028197840561	2	-	-	11164.53	3917.0	17618.63	11450.21	12643.79	10649.87	6292.44	3398.87	3237.74	5635.92	1385.09	5543.09	2607.59	5615.38	1454.73	513.3	8608.08	18944.9	1094.21	5205.32	1983.1	2337.63	4448.81	15238.12	11959.15	4366.88	8268.61	4476.78	4104.1	3168.74	9102.93	9234.17	9280.32	9038.18	-
MW0104961	3-Amino-2,3-dihydrobenzoic acid	Benzene and substituted derivatives	Benzene and substituted derivatives	C7H9NO2	203.081	[M+CH3CN+Na]+	2.27435621745542	2	-	C12110	150254.13	319583.47	108877.73	120303.31	130960.13	112023.82	16558.6	1516.83	19011.0	23836.86	6530.02	17596.73	129252.54	172679.44	180054.49	187042.51	206699.66	236699.66	93213.99	72724.4	77287.46	113447.13	178025.52	138687.16	50665.3	87265.36	109585.02	72782.39	70403.64	74989.55	159873.83	161259.02	154170.29	162463.99	-
MW0153005	Lys-Ile-Asp-Asn-Glu	Amino acids and derivatives	Amino acids and derivatives	C25H43N7O11	618.3055	[M+H]+	4.991681448377769	2	-	-	2409.49	4501.48	4208.23	3845.6	4035.92	3241.17	1703.97	2155.31	3065.4	2552.21	4342.12	787.55	1830.03	1976.73	2861.78	2496.56	4636.59	217.71	2079.24	3284.41	982.88	2385.54	1951.97	1550.02	118.5	1066.9	48.9	1414.28	2193.6	2554.84	1692.58	1736.24	1330.17	1812.75	-
MW0105882	Asp-Tyr-Met	Amino acids and derivatives	Amino acids and derivatives	C18H25N3O7S1	428.1415	[M+H]+	11.6742948947003	2	-	-	10088.68	29210.53	17686.07	10277.97	3958.74	13739.6	38532.21	47544.95	34294.29	24078.03	11787.69	15819.99	30086.36	29192.12	5438.29	19159.54	2873.54	10060.8	20351.89	3913.06	18844.87	10527.64	2884.79	1506.54	3572.14	758.87	19762.43	5345.15	7649.89	500.23	19723.74	17051.11	20277.39	18994.84	-
MW0156019	Pro-Trp-Trp	Amino acids and derivatives	Amino acids and derivatives	C27H29N5O4	488.2286	[M+H]+	0.238664409371012	2	-	-	56332.86	38016.56	57747.04	55067.3	27630.88	26057.9	7966.89	9468.79	3535.34	21012.77	17048.74	22220.27	53120.3	64190.02	27924.2	11273.22	88690.91	121472.23	41329.96	42786.99	20681.04	47143.44	129178.03	218989.65	61613.55	74901.15	111323.34	111949.6	92510.46	28298.32	58109.82	56742.13	57812.36	56816.73	-
MW0110042	Tris(2-butoxyethyl) phosphate	Others	Lactones	C18H39O7P	462.2587	[M+CH3CN+Na]+	0.956400387989182	2	-	C14446	4428.11	2317.19	1777.81	5709.15	3919.13	2531.93	198.38	5453.13	1939.14	4502.34	4153.32	1389.7	3877.75	6722.24	4855.21	2026.74	12611.84	14326.71	9303.08	12971.69	2099.3	9956.77	17410.15	30036.67	9402.96	17400.02	28131.38	21981.54	22431.05	13470.28	9672.31	9683.49	9816.48	9833.01	-
MW0014461	Alkynyl 4-hydroxy-2-nonenal	Organic acids	Organic acids	C9H12O2	343.1297	[2M+K]+	3.50602488012441	2	-	-	4569.42	4046.25	5334.54	4395.24	5819.67	2224.53	4342.85	4169.37	7987.63	4940.63	5797.57	6013.37	3625.59	3352.03	1649.72	3940.07	6507.15	6361.35	2990.46	7042.13	114.34	206.46	3382.56	3293.94	921.16	2545.3	744.07	2788.63	1334.7	276.47	5670.06	5958.85	2764.35	5749.97	-
MADN0522	4-Acetamidobenzoic acid	Benzene and substituted derivatives	Benzene and substituted derivatives	C9H9NO3	221.0923	[M+CH3CN+H]+	2.38916044999371	2	-	-	1230200.29	1833727.44	962786.38	839821.66	1082097.45	842810.08	323038.19	239552.5	512263.48	406355.81	143878.42	291395.22	1330484.2	1270520.41	2417284.32	1392574.33	1538560.93	2372056.18	1472190.94	1362309.73	1368018.49	1361609.15	2288179.22	1634367.91	1684361.21	1845838.17	2062050.82	1461813.51	1735887.01	1276509.58	1646592.99	1618767.54	1641206.41	1608272.78	-
MW0151652	Ile-Val-Lys-Arg-Lys	Amino acids and derivatives	Amino acids and derivatives	C29H58N10O6	660.4866	[M+NH4]+	1.95399008770319	2	-	-	3822.77	2477.37	6931.58	3138.48	6976.75	2826.64	297.49	1805.82	8754.89	11742.42	7243.82	8051.52	36458.31	29516.67	26956.76	26684.8	33241.64	41833.35	52355.82	54895.91	40452.51	38986.53	60997.98	11137.28	38221.43	44819.98	19550.52	27297.65	21631.99	15989.22	20696.54	19773.11	20364.84	18629.86	-
MW0145419	Arg-Leu-Leu-Asn-Leu	Amino acids and derivatives	Amino acids and derivatives	C28H53N9O7	628.4284	[M+H]+	12.2377785357264	2	-	-	6866.43	265.33	1506.5	1725.31	20828.88	7657.51	2651.1	400.48	1656.89	4116.05	5472.78	1605.01	3633.6	10585.91	10041.25	28813.88	17205.08	31161.31	20322.76	17920.7	10608.51	938.89	38440.09	6632.76	8001.38	17553.19	8503.17	22684.8	13369.98	18541.56	10200.49	8899.17	11608.66	11209.95	-
MW0151159	His-Val-Tyr-Asp	Amino acids and derivatives	Amino acids and derivatives	C24H32N6O8	550.2709	[M+NH4]+	0.30535954225702	2	-	-	1856.93	1984.48	1823.53	691.87	1466.26	1545.47	963.67	108.42	594.06	259.94	143.61	335.7	998.42	2240.45	663.12	484.71	691.26	2515.9	1070.1	2223.76	549.41	1164.83	2002.84	663.57	738.03	1942.37	1365.72	230.41	1920.43	830.38	2860.69	2849.49	2870.83	2561.47	-
MW0108168	Met-Met-Lys	Amino acids and derivatives	Amino acids and derivatives	C16H32N4O4S2	455.2012	[M+HCOO+2H]+	2.3830427751077	2	-	-	33687.76	18215.45	24266.35	32141.22	38569.3	26948.6	16658.06	20157.92	839.74	18434.43	16916.47	2174.9	12574.62	31016.82	4729.21	4044.49	29151.78	43583.09	19022.34	8090.23	14458.2	10524.69	25131.94	47961.34	43242.16	40866.63	31113.64	30456.53	63961.63	20542.58	25668.95	25413.89	26563.98	25715.87	-
MW0002222	2,4-Diamino-6-nitrotoluene	Benzene and substituted derivatives	Benzene and substituted derivatives	C7H9N3O2	231.0755	[M+CH3CN+Na]+	3.29930561242975	2	-	C16396	488.7	906.58	572.16	276.75	153.7	172.37	245.57	136.18	286.99	327.32	104.03	121.39	336.82	31.9	2902.53	1008.06	735.44	2093.7	3717.5	3860.49	2846.78	3071.23	7402.78	2653.67	5737.86	8449.1	7228.98	4902.02	291.37	1323.22	1249.44	1360.21	1570.42	861.6	-
MW0154554	N-methylundec-10-enamide	FA	Others	C12H23NO	244.1912	[M+HCOO+2H]+	0.5163440075506289	2	-	-	5044.21	14811.38	1734.57	14304.82	11953.52	10301.72	55300.65	49571.12	22502.91	37348.91	36177.73	34994.04	28068.27	5704.0	11284.02	4691.75	3568.59	1725.11	18955.8	10373.2	10989.53	9064.91	8397.96	3640.62	4456.77	6221.61	1218.2	7800.29	7212.18	6602.13	10411.43	5864.43	9245.57	9979.64	-
MW0155378	Phe-Tyr-Asn-Glu	Amino acids and derivatives	Amino acids and derivatives	C27H33N5O9	572.2331	[M+H]+	4.40896071818512	2	-	-	65297.65	93094.6	31213.81	62982.74	38677.42	36508.47	26328.5	13067.25	35444.91	41485.17	17137.88	21664.81	24597.55	30516.96	27098.21	36905.34	74802.06	70303.47	21867.44	28630.97	42185.72	17214.76	13318.55	16881.89	29215.53	38808.67	12319.68	3455.83	27642.16	11132.62	46533.77	45673.43	46572.23	45832.37	-
MW0158390	Tyr-Asn-Asp-Lys	Amino acids and derivatives	Amino acids and derivatives	C23H34N6O9	539.2481	[M+H]+	3.40490800375493	2	-	-	5135.17	11656.5	6434.8	5847.37	8943.23	3678.5	2157.08	6082.84	1781.36	7928.88	4223.45	8582.3	6228.21	4822.59	9070.5	4107.8	5718.58	6473.81	2091.32	1109.7	1927.05	3559.05	1593.48	8281.89	8854.24	4286.84	1168.96	1090.92	2356.47	3797.98	8943.1	7549.81	9122.72	9007.21	-
MW0110206	Tyr-Ile-Leu	Amino acids and derivatives	Amino acids and derivatives	C21H33N3O5	476.2397	[M+Na+HCOOH]+	1.16279366352172	2	-	-	25116.31	22415.87	33324.13	25516.75	7213.42	29730.95	17886.74	28252.77	11535.78	16283.54	12638.04	16947.95	36920.95	45019.6	17902.37	13655.2	52522.64	96239.9	50863.25	46492.38	28206.32	42285.97	68351.75	75937.6	32620.74	96651.71	111875.49	74030.85	53403.58	14028.41	47320.56	45732.4	47123.25	46147.21	-
MW0145328	Arg-Gln-Leu	Amino acids and derivatives	Amino acids and derivatives	C17H33N7O5	460.2314	[M-H+2Na]+	2.24299366663526	2	-	-	432499.14	191638.48	511730.52	341171.87	372054.8	539711.59	361402.52	639991.2	198812.15	528713.99	795560.33	484784.2	762199.16	1229267.46	422425.01	322951.89	943592.2	1092072.71	888209.76	801853.17	600392.88	635784.27	1080987.55	1457242.16	1479790.82	1837733.89	1798490.55	1245875.84	1616973.54	384259.91	660331.12	673241.4	673167.11	698146.07	-
MW0155346	Phe-Thr-Asn-Lys	Amino acids and derivatives	Amino acids and derivatives	C23H36N6O7	509.2695	[M+H]+	2.58753822969202	2	-	-	4130.88	16088.49	6867.16	7902.86	4097.81	2533.76	3477.8	6410.33	14283.92	3545.32	1323.31	1433.75	7613.05	12046.65	10940.99	2037.43	3521.76	4581.74	10928.11	11767.33	13548.81	1748.66	3035.03	1396.02	2596.12	3810.54	3605.26	1072.69	3487.81	823.64	7178.17	7627.25	7824.63	7594.2	-
MW0145692	Asn-Asn-Phe-Ser-Lys	Amino acids and derivatives	Amino acids and derivatives	C26H40N8O9	653.2623	[M-H+2Na]+	3.16231253082963	2	-	-	0.07	0.07	0.07	0.07	0.07	0.07	0.07	68.4	0.07	0.07	0.07	0.07	0.07	113.9	0.07	0.07	32.52	0.07	0.07	34.12	112.79	32.12	65.37	0.07	0.34	104.88	216.63	0.07	101.65	5.64	46.02	56.69	52.42	53.29	-
MW0145449	Arg-Met-Gly	Amino acids and derivatives	Amino acids and derivatives	C13H26N6O4S1	363.1801	[M+H]+	3.18774450505543	2	-	-	161399.59	175605.52	203856.18	137079.88	116362.24	140099.86	150120.04	161815.79	63965.27	265245.3	111810.57	192764.89	97086.68	54664.62	62920.26	44420.55	99528.1	138398.01	85090.02	38951.24	70065.77	20090.91	35292.12	144273.0	128591.74	73813.97	72447.66	15685.95	72387.72	31333.16	107536.88	109509.8	108776.89	108742.31	-
MW0109069	alphaS-Amino-2-[[4S-amino-4-carboxybutyl]amino]-4H-imidazo[4,5-b]pyridine-4-hexanoic acid	Amino acids and derivatives	Amino acids and derivatives	C17H26N6O4	379.2117	[M+H]+	2.57208623494876	2	-	-	178955.02	106060.23	253694.0	231753.99	114984.13	200407.27	239097.64	291090.82	69361.43	231057.93	294624.96	230906.22	113024.12	138595.45	32463.12	24127.6	97069.94	157921.93	91156.54	61360.87	66261.32	45992.94	60272.23	140038.04	141822.89	140190.32	114314.23	73646.55	116666.42	34976.39	146754.74	144114.28	146103.01	143473.63	-
MW0155301	Phe-Phe-Glu-Ser-Phe	Amino acids and derivatives	Amino acids and derivatives	C35H41N5O9	675.2836	[M+]+	5.27742088604705	2	-	-	1485.45	941.02	1127.92	519.45	940.78	231.74	444.68	137.59	385.86	716.63	552.13	527.9	744.54	864.78	7840.77	7746.32	3000.67	482.21	3315.54	6584.12	2090.19	8337.75	5403.1	1179.94	2747.4	4842.9	9688.27	7061.1	2896.35	7940.93	903.34	832.18	852.98	557.04	-
MW0123681	Dihydrorhodamine 123	Heterocyclic compounds	Heterocyclic compounds	C21H18N2O3	346.1406	[M+]+	16.7735517025847	2	-	-	2217.28	8213.76	3504.0	5029.95	5070.65	687.96	2484.05	1860.38	2780.31	680.49	431.43	867.88	1080.95	1715.85	3397.85	487.61	555.41	5262.03	3028.28	1967.81	1231.01	1076.24	4003.18	926.23	1254.77	4447.37	2042.71	4001.17	432.28	1666.28	3136.21	2957.9	2891.08	2946.38	-
MW0152230	Leu-Arg-Met-Leu-Leu	Amino acids and derivatives	Amino acids and derivatives	C29H56N8O6S	662.4393	[M+NH4]+	0.227030836014188	2	-	-	8722872.54	7433022.39	9487808.99	14839178.53	8817555.37	2311146.39	2910418.01	5943519.22	4524000.64	6666631.23	3127364.63	3829646.7	5608510.08	2091040.49	4883830.36	6064067.29	4070272.63	2449919.86	5997409.99	3748167.28	3326140.82	5634805.7	3912009.11	2717165.1	6364206.06	4579785.05	4114718.69	3960533.6	3095989.69	5394021.25	280750.13	281423.66	242577.66	298694.27	-
MW0149647	Gln-Asp-Gly-Asp-Leu	Amino acids and derivatives	Amino acids and derivatives	C21H34N6O11	547.2449	[M+H]+	1.62357157652913	2	-	-	14212.23	16562.11	14780.66	18777.86	8073.36	8662.3	1770.64	2991.42	1340.51	3361.66	2672.8	3113.3	12846.81	28707.36	3052.21	10711.22	20460.48	32349.33	5841.19	3654.03	3821.65	7848.21	21048.02	12403.57	11902.73	23593.31	16737.58	5157.02	10712.69	2208.88	15237.66	14354.59	15348.37	13978.5	-
MW0152937	Lys-Gln-His	Amino acids and derivatives	Amino acids and derivatives	C17H29N7O5	475.2526	[M+CH3CN+Na]+	1.47963488635301	2	-	-	2698.28	4656.92	5388.94	13030.23	5107.22	2957.08	1646.8	1883.3	3570.01	2946.32	1061.91	4507.02	2785.95	20197.1	2323.07	1739.16	18195.94	18270.59	6669.64	11812.14	1239.42	7063.14	19245.97	25085.19	19195.89	27199.59	23970.9	21014.96	26856.24	7177.82	11285.66	10628.57	10327.65	10796.8	-
MW0146298	Asp-Tyr-Asp-Asn-Phe	Amino acids and derivatives	Amino acids and derivatives	C30H36N6O12	736.2535	[M+CH3CN+Na]+	1.87760813105885	2	-	-	90261.52	78955.91	114583.29	77432.01	118538.63	129029.56	39754.76	42576.27	68175.43	41229.28	28155.73	57838.86	172711.06	204699.23	248840.09	190382.4	83028.27	131752.81	251717.47	263410.11	184574.5	257240.17	242012.22	160763.85	149162.6	148514.97	225469.52	187386.5	185159.76	110692.43	132404.94	134134.63	128726.07	132670.75	-
MW0106258	Cys-His-Arg	Amino acids and derivatives	Amino acids and derivatives	C15H26N8O4S1	459.1484	[M-H+2Na]+	5.2444713690136	2	-	-	12148.93	11445.19	15318.62	13125.28	2942.04	17172.42	2712.0	7666.76	2220.21	12526.92	6362.07	8426.52	7611.81	6718.05	3767.49	6899.53	4291.1	5545.96	7352.8	3880.73	3673.69	6027.74	7060.04	6131.83	2413.1	8796.17	5057.61	4498.91	3630.11	1664.67	8503.16	8043.98	8473.92	8674.72	-
MW0145520	Arg-Thr-Leu-Glu	Amino acids and derivatives	Amino acids and derivatives	C21H39N7O8	517.3114	[M+]+	4.43765022031063	2	-	-	3176.53	5224.55	4195.93	5760.81	8874.05	3820.1	3145.15	10203.85	7028.07	6311.87	114.61	1821.79	8779.01	5294.12	14985.41	5178.93	1334.79	2443.35	2642.27	3317.81	5006.0	2037.59	978.24	277.41	1581.48	2605.6	1584.65	1882.93	242.31	2033.7	6705.04	6364.4	6461.82	5937.49	-
MW0107077	Gly-Leu-Met	Amino acids and derivatives	Amino acids and derivatives	C13H25N3O4S1	319.1474	[M+]+	17.7735801675283	2	-	-	582.32	1157.74	842.72	645.28	2212.12	663.38	1267.51	524.32	435.27	439.72	799.53	965.08	1425.67	1067.76	1832.14	709.12	759.6	497.71	273.9	158.37	978.83	565.78	619.62	664.83	326.69	378.86	186.29	98.62	151.05	1712.23	1156.49	1182.65	1043.07	1229.0	-
MW0144477	Ala-Arg-Met	Amino acids and derivatives	Amino acids and derivatives	C14H28N6O4S1	377.1959	[M+H]+	2.78405689243755	2	-	-	90720.04	68745.49	132179.13	119821.58	63031.09	109159.95	78363.31	76850.54	16825.63	84580.41	80619.45	93550.39	46649.47	66598.2	12945.68	25533.44	39107.79	84563.31	54506.99	34833.55	35152.29	28990.06	45930.75	56582.47	55092.73	64093.22	50224.96	42674.29	32808.44	15594.44	71387.65	65335.33	68764.0	68399.52	-
MW0159247	Val-Val-Tyr	Amino acids and derivatives	Amino acids and derivatives	C19H29N3O5	446.164	[M-2H+3Na]+	1.58285362774249	2	-	-	6132.8	6499.76	9473.36	7942.79	3283.43	6807.64	4857.76	5957.11	7278.88	13672.1	101150.57	11924.75	9547.82	5823.09	5651.92	5956.48	39576.63	25127.44	3014.7	6788.44	3765.5	12711.06	12905.77	202090.38	24125.31	4923.31	14401.87	22416.51	38965.03	24293.44	13441.99	13777.44	13226.27	11305.78	-
MW0109305	Pro-Asn-Arg	Amino acids and derivatives	Amino acids and derivatives	C15H27N7O5	449.2297	[M+CH3CN+Na]+	5.75321640329726	2	-	-	9980.06	18574.03	10547.03	7369.52	2064.55	15372.04	3838.69	9305.91	559.97	2724.45	1310.89	3184.77	5355.12	5369.49	2770.55	2015.79	8269.03	9349.88	7936.15	7517.87	5162.76	4046.36	4027.61	4186.59	16909.61	14574.71	12802.1	13075.41	1814.26	395.93	6520.32	7976.43	5875.43	2003.0	-
MW0145433	Arg-Lys-Asp-Lys-Glu	Amino acids and derivatives	Amino acids and derivatives	C27H50N10O10	692.3982	[M+NH4]+	3.34007580671858	2	-	-	12842.32	9902.64	17203.77	3713.21	4936.15	12423.09	2374.05	13789.69	1796.96	9522.39	3546.05	4755.63	5229.9	4266.47	2248.66	1647.63	8488.64	2709.41	2434.68	5373.23	3258.12	400.13	4904.98	8720.69	1784.07	8106.0	389.23	2236.23	2171.3	2106.98	6735.09	1551.97	6701.71	6703.26	-
MW0149781	Gln-Phe-Leu	Amino acids and derivatives	Amino acids and derivatives	C20H30N4O5	470.2381	[M+CH3CN+Na]+	4.97695059680265	2	-	-	22054.0	37672.1	23154.57	6960.68	35719.99	14548.71	14303.99	21309.56	8873.82	14293.73	12709.52	14590.42	2698.39	12061.09	12923.98	3296.9	19838.44	18790.91	13312.87	4869.18	3233.45	2379.26	8973.48	18531.81	12300.67	15282.28	24393.02	11922.52	8709.31	14550.36	15137.67	14372.65	14621.14	14558.47	-
MW0158234	Trp-Pro-Trp	Amino acids and derivatives	Amino acids and derivatives	C27H29N5O4	505.2549	[M+NH4]+	0.567339196114062	2	-	-	20526.51	18527.58	27055.94	18296.42	19358.25	19355.02	12270.45	17715.01	9353.92	27180.91	20243.37	17007.84	46004.06	91714.35	46147.22	18384.6	58949.16	83731.42	63964.85	55270.9	23317.92	65094.22	112856.92	164066.81	76215.87	160056.16	211775.25	159710.64	130120.38	49115.45	55088.59	55419.01	54860.52	56289.92	-
MW0150416	Gly-Lys-Gln	Amino acids and derivatives	Amino acids and derivatives	C13H25N5O5	663.3819	[2M+H]+	2.20727755778821	2	-	-	34707.18	3739.35	48381.76	40723.69	5174.14	47647.28	21186.44	38701.14	1720.61	17607.69	6863.95	33400.21	8943.57	19928.79	4704.65	4093.17	22960.61	16205.14	5868.52	4261.57	5644.86	7359.86	4159.24	9788.92	334.83	2975.71	15824.79	2048.02	1921.18	1141.29	10842.51	11173.46	11369.92	11104.03	-
MW0159069	Val-Leu-Leu-Val-Val	Amino acids and derivatives	Amino acids and derivatives	C27H51N5O6	542.3891	[M+H]+	3.78939671432949	2	-	-	6767.5	382.77	2592.08	308.8	12804.08	192.26	197.32	1648.6	7696.43	5913.56	8159.4	9298.07	11490.71	27703.72	19293.77	24877.69	19142.64	30164.95	32733.39	30991.46	27953.09	22028.3	40943.72	13916.93	27003.93	33680.25	10970.21	17534.72	13798.98	15631.17	16515.59	16464.61	16265.46	16524.34	-
MW0150843	His-Arg-Val	Amino acids and derivatives	Amino acids and derivatives	C17H30N8O4	474.251	[M+CH3CN+Na]+	4.76289974933367	2	-	-	61394.36	13319.23	69153.82	43055.42	62157.65	33256.27	18253.32	23764.1	1400.48	12330.26	10294.2	16693.0	69840.18	118883.26	44447.75	17520.42	71163.7	85159.53	55559.62	63372.25	88826.19	71928.61	105952.15	131864.42	76304.87	117312.08	168745.35	85532.69	112167.76	28439.84	73929.67	75612.62	72855.6	75579.91	-
MW0156037	Pro-Tyr-Thr	Amino acids and derivatives	Amino acids and derivatives	C18H25N3O6	380.1813	[M+H]+	2.52175636745733	2	-	-	15455.97	34565.2	28224.8	16297.74	26227.63	31774.92	6692.45	11147.62	10229.88	14377.63	7552.25	4600.44	16536.97	51900.44	51218.44	53619.55	45549.48	44289.29	44787.97	47858.49	37660.04	65371.36	59377.48	43111.52	28148.87	24358.16	60090.65	43508.87	25424.32	23071.24	38698.95	38471.02	38047.55	37921.05	-
MW0151225	HoPhe-TyrMe-OH	Others	Lactones	C25H24N2O7	533.1574	[M+Na+HCOOH]+	1.93565551888132	2	-	-	5032.89	12815.16	31479.73	12819.36	11587.14	16763.83	8858.17	11527.5	9672.74	10326.16	4294.48	11632.67	24794.57	24101.27	52494.7	23307.32	11502.06	28857.86	38186.79	19193.17	20367.75	42722.43	39119.13	29587.72	19139.24	6178.41	38167.96	67451.53	6069.25	35249.31	21566.73	21978.27	23167.18	22453.15	-
MW0158888	Val-Arg-Ala-Glu	Amino acids and derivatives	Amino acids and derivatives	C19H35N7O7	491.2722	[M+NH4]+	5.53116012029917	2	-	-	6618.3	2087.17	8436.74	6320.63	1471.12	4418.77	274.38	5708.85	6316.42	573.02	3088.35	4826.69	5472.04	15795.41	7005.34	3429.07	1921.67	22398.21	11470.22	12515.29	3017.49	9738.74	18520.52	23432.83	12381.69	24923.68	18243.8	29827.27	13527.09	7909.65	6643.92	7616.26	8157.96	7783.97	-
MW0151123	His-Tyr-Asp	Amino acids and derivatives	Amino acids and derivatives	C19H23N5O7	433.1606	[M+]+	3.85606887825376	2	-	-	109488.28	122241.52	49386.01	125235.59	66012.75	91852.02	67699.33	66610.41	53094.73	56971.47	24618.76	29443.51	44775.24	57092.04	53864.17	56035.08	135011.16	89227.87	60184.01	42420.88	60578.17	33751.88	39788.46	38273.96	47829.42	65517.96	58757.63	39203.54	77234.67	77034.85	87626.49	87848.24	89422.24	89147.76	-
MW0149833	Gln-Trp-Trp	Amino acids and derivatives	Amino acids and derivatives	C27H30N6O5	519.2329	[M+H]+	4.21749257781713	2	-	-	7733.29	9030.25	10991.68	2387.13	316.29	6192.98	3983.87	8084.34	1752.69	9198.56	2816.3	3899.08	13612.75	18987.46	6284.99	4629.59	17041.5	16088.08	20833.6	11149.34	7425.06	10347.73	26783.27	28530.82	22631.59	37928.46	49091.4	31159.39	9878.55	5275.06	14812.48	14344.18	14834.58	14534.87	-
MW0145470	Arg-Phe-Thr-Glu	Amino acids and derivatives	Amino acids and derivatives	C24H37N7O8	552.2912	[M+H]+	8.8005158376416	2	-	-	8502.52	10013.73	13195.67	6391.72	14167.68	9912.55	6668.96	5263.61	8862.71	4139.66	3862.79	8594.2	8758.96	15645.08	15801.49	4475.19	2982.61	4252.88	11202.14	11700.0	11533.15	3333.54	6871.04	2985.12	4424.97	3584.65	4790.98	4612.71	6248.28	575.33	6954.0	6915.54	6741.99	6665.9	-
MW0156492	S-Adenosylhomocysteine-d4	Nucleotides and derivatives	Nucleotides and derivatives	C14H16D4N6O5S	389.1368	[M+H]+	2.17874573252175	2	-	-	57363.07	49719.84	32597.45	54221.43	86057.85	26567.94	63797.5	23689.03	41816.41	19296.66	9122.23	12380.34	14039.05	24379.42	11210.61	9833.04	22586.05	57787.44	19638.87	2930.99	38490.24	3576.61	5927.76	2434.03	17360.85	9091.19	8461.51	1554.48	5929.56	2581.53	32590.14	32379.5	33469.15	31347.51	-
MW0158378	Tyr-Arg-Leu	Amino acids and derivatives	Amino acids and derivatives	C21H34N6O5	450.2624	[M+]+	5.1057125476903	2	-	-	9728.72	6878.98	5335.92	3344.49	9840.88	5629.81	4155.02	6557.42	15529.69	3166.38	661.79	9737.31	19343.46	13854.5	26563.92	9394.53	7258.3	8880.0	10989.64	21232.52	29799.17	3428.43	15128.19	11341.76	8876.51	12982.71	18903.94	19241.46	25180.68	25341.18	9681.94	9914.0	10117.9	8657.45	-
MW0155965	Pro-Phe-Thr	Amino acids and derivatives	Amino acids and derivatives	C18H25N3O5	364.1858	[M+H]+	1.08779508508405	2	-	-	3343.86	656.95	14327.79	6623.66	974.35	15549.1	3339.1	8876.24	4525.19	3681.32	517.81	6947.24	26077.7	16731.7	6074.38	16416.51	5213.14	13428.13	16200.44	22061.52	11442.9	24856.93	23557.63	3682.04	7632.92	22567.55	23562.77	15590.08	2526.82	471.07	9259.16	9741.38	8731.81	9737.11	-
MW0146210	Asp-Met-Leu-Asp-Leu	Amino acids and derivatives	Amino acids and derivatives	C25H43N5O10S	606.2833	[M+H]+	1.374937793273	2	-	-	254786.48	190984.92	109051.46	192706.26	203038.4	97778.48	198229.23	98602.62	119675.01	123193.04	80783.57	89094.57	236898.95	203061.0	271192.66	113274.81	102566.46	250154.47	285576.68	284487.91	171425.4	200365.21	154497.7	159403.19	390580.51	375320.0	462233.63	212740.36	345555.62	475626.48	40778.8	39329.98	38946.99	30476.35	-
MW0151058	His-Pro-Asp	Amino acids and derivatives	Amino acids and derivatives	C15H21N5O6	406.1145	[M+K]+	4.85573903768806	2	-	-	4524.25	25762.38	27432.91	8243.74	1388.68	8869.5	33984.83	27744.96	24138.91	26636.02	16168.23	6800.96	53614.34	38961.86	70965.58	39043.53	2891.95	51546.07	150939.32	98158.93	81407.15	104231.61	108825.81	24416.0	93039.18	171976.79	98059.69	176459.21	57345.68	22776.45	31588.39	33428.03	33293.92	35429.08	-
MW0155813	Pro-Asp-Leu	Amino acids and derivatives	Amino acids and derivatives	C15H25N3O6	382.1357	[M+K]+	5.326392564910519	2	-	-	8507.58	14184.82	3171.85	6713.03	9626.13	6925.31	1788.85	2180.47	2641.15	2452.21	2940.51	1469.03	3366.77	5218.44	9197.3	6468.43	5967.94	3355.01	8576.35	7380.69	5198.22	7566.0	6332.2	7838.32	8818.55	6763.35	2778.04	8845.97	7385.31	7890.89	6252.22	6660.8	7081.47	6926.39	-
MW0125777	N-ethylmaleimide	Amino acids and derivatives	Amino acids and derivatives	C6H7NO2	251.1082	[2M+H]+	4.24813542245772	2	-	C02441	1025.38	885.37	1307.49	2011.73	996.73	2118.47	312.92	118.93	284.22	498.94	1070.74	36.06	692.83	673.03	1334.6	2020.51	810.96	3381.08	5036.91	5664.53	3095.02	4614.68	7347.5	2022.21	1409.24	1258.17	1474.86	3740.5	3552.92	4041.65	1471.66	1375.51	1388.84	1190.09	-
MW0153603	Met-Lys-Asn-His-Leu	Amino acids and derivatives	Amino acids and derivatives	C27H47N9O7S	659.3606	[M+NH4]+	5.272714340502031	2	-	-	178276.18	144501.14	265994.61	182807.54	50932.72	212817.0	13275.37	119195.79	108601.66	90725.26	342713.96	158525.46	49222.52	278445.47	126464.18	15271.52	57119.28	53393.91	6866.33	72956.92	33318.68	24568.6	10450.34	73218.55	5606.3	31215.48	18448.21	13234.15	13226.44	16313.37	57379.28	54339.97	31799.56	49368.41	-
MW0151101	His-Thr-Phe-Cys-Ala	Amino acids and derivatives	Amino acids and derivatives	C25H35N7O7S	646.2258	[M+Na+HCOOH]+	0.602590376870489	2	-	-	15179.2	16623.5	20343.92	13266.69	27117.57	17326.97	10973.94	9874.44	21050.94	7973.06	12088.02	9982.16	42537.43	37559.6	40074.61	54322.19	35477.36	15809.1	27417.64	34533.01	29213.42	65311.51	47120.74	37566.65	27371.68	15311.31	45686.44	33358.18	35344.69	33003.48	29461.46	30833.76	28432.59	29150.06	-
MW0153655	Met-Pro-Val	Amino acids and derivatives	Amino acids and derivatives	C15H27N3O4S1	691.3889999999999	[2M+H]+	5.279495896969951	2	-	-	31002.15	27527.7	48786.1	50705.01	12352.5	33264.65	20143.15	56352.52	5482.16	35763.66	55171.54	31578.03	18853.45	34840.44	4383.89	3642.34	2630.45	36201.57	14941.35	3791.95	2414.35	2059.03	8566.13	12995.34	12618.7	1379.49	17774.35	5436.79	4414.82	2794.82	21491.32	19690.3	21315.78	16587.17	-
MW0000303	(1R,9R,13S,14S,16S)-13-ethyl-8-methyl-8,15-diazahexacyclo[14.2.1.01,9.02,7.010,15.012,17]nonadeca-2,4,6-triene-14,18-diol	Alkaloids	Alkaloids	C20H26N2O2	675.3886	[2M+Na]+	2.2879628065794	2	-	-	171262.08	85875.78	192994.82	170252.92	83753.94	257924.73	40833.97	189532.6	22383.31	126205.22	233383.8	148142.24	156166.46	238185.57	39972.09	62030.35	148066.06	163058.39	57770.15	48228.81	44374.77	63108.9	77607.06	153371.04	64125.04	84199.51	101169.53	53637.41	68054.1	9990.02	118401.63	114194.51	111887.88	116539.37	-
MW0156723	Ser-Glu-Ala-Glu-Asp	Amino acids and derivatives	Amino acids and derivatives	C20H31N5O13	549.1812	[M+]+	5.95924939824505	2	-	-	933.28	1762.46	2732.4	433.82	1841.8	2463.49	850.05	684.85	530.05	511.44	1138.82	1325.73	4984.03	1304.74	14145.5	1562.47	734.56	1597.43	14724.35	11249.72	1472.65	21567.17	6878.8	12438.96	5030.23	1128.83	14242.75	37001.89	2849.3	27363.64	5432.6	5443.05	5421.48	5102.18	-
MW0150050	Glu-Leu-Gln-Glu-Gly	Amino acids and derivatives	Amino acids and derivatives	C23H38N6O11	619.231	[M-H+2Na]+	1.11413296239534	2	-	-	28578.07	29728.98	23103.86	17817.86	23842.21	19196.34	7371.89	7742.04	20739.17	10207.77	3549.46	17839.82	28167.09	27613.72	44038.68	37537.53	34915.23	38788.36	37165.3	30953.6	28155.8	29443.15	29543.88	20031.32	20749.49	37528.22	47978.97	17968.98	41304.37	15906.93	51560.25	51734.81	49446.93	53049.53	-
MW0158347	Tyr-Ala-Arg-Asp-Glu	Amino acids and derivatives	Amino acids and derivatives	C27H40N8O11	653.2964	[M+H]+	9.69469402314105	2	-	-	364007.68	407087.37	140105.89	706597.99	410690.33	769674.31	353896.27	657871.87	346165.41	160421.68	157311.49	153762.58	202865.16	286873.25	217356.23	138702.26	90146.5	282950.06	288269.78	120852.44	73634.26	218061.72	96066.25	34557.95	245200.56	43736.81	53793.16	196982.34	62043.9	403453.84	63542.53	63165.73	65669.03	62127.43	-
MW0001652	1-Naphthaldehyde	Benzene and substituted derivatives	Benzene and substituted derivatives	C11H8O	157.0559	[M+H]+	8.50611700492721	2	-	C14090	7595.87	8048.86	7525.96	19083.85	15017.89	10047.72	10098.59	29896.67	19452.09	29835.17	13485.16	11104.44	16766.76	20948.19	26310.07	25308.57	8143.96	23344.89	34734.62	45221.9	27924.95	38361.06	40529.2	13908.69	42182.79	40787.62	33556.86	31692.76	34456.53	15358.97	24014.87	25888.5	25942.05	26870.53	-
MW0149992	Glu-Glu-Gly-Gln-Arg	Amino acids and derivatives	Amino acids and derivatives	C23H39N9O11	617.2697	[M+]+	8.04581308678484	2	-	-	4673.91	6532.47	6588.62	1638.73	852.86	1101.76	6947.24	8251.31	9619.89	3334.22	2461.35	3003.77	22157.76	22129.55	27044.52	4884.83	2625.67	3882.73	14150.26	21369.55	30288.28	5563.22	665.68	3142.5	4402.26	6603.75	15066.94	3618.4	2699.77	1813.71	10217.51	7767.36	9479.97	9231.53	-
MW0146195	Asp-Lys-Thr	Amino acids and derivatives	Amino acids and derivatives	C14H26N4O7	725.3918	[2M+H]+	6.176501319708491	2	-	-	50871.36	10183.13	45159.74	48176.73	4693.41	48867.78	29516.1	68643.66	12170.98	46964.32	73000.65	36714.2	19785.27	31369.71	4261.13	1077.34	11755.54	26831.75	15072.81	11028.82	7177.86	4828.85	12935.13	22602.48	19521.79	22885.19	8095.05	2629.12	11400.46	2518.27	23292.46	22620.81	21839.56	22538.09	-
MW0157736	Thr-Lys-Thr	Amino acids and derivatives	Amino acids and derivatives	C14H28N4O6	714.4664	[2M+NH4]+	3.4466801984146	2	-	-	19400.35	24049.86	4049.3	6638.21	5840.83	2003.35	2225.06	1761.8	2839.91	3035.82	1548.47	2128.28	2693.83	3135.01	3152.01	5105.77	4710.59	925.9	3022.54	546.28	2750.39	2680.57	1784.51	4391.43	789.59	1799.33	1005.93	2867.98	3593.29	1594.83	7177.63	5417.77	7372.61	7473.44	-
MW0156979	Ser-Val-Ile	Amino acids and derivatives	Amino acids and derivatives	C14H27N3O5	657.3792	[2M+Na]+	1.84133727218083	2	-	-	21330.17	16403.51	18684.97	30942.38	18854.52	36184.15	17395.58	27339.43	2927.38	27326.51	42028.76	31503.56	19101.7	34486.65	5017.02	12741.44	28997.27	32118.69	6747.67	7499.15	3543.32	8280.96	12681.19	21984.69	11936.27	13611.08	13475.69	6900.65	13732.37	2109.22	21783.65	21921.16	21237.26	21301.36	-
MW0149758	Gln-Lys-Leu-Glu	Amino acids and derivatives	Amino acids and derivatives	C22H40N6O8	1050.5903	[2M+NH4]+	7.683500321587441	2	-	-	11951.93	20114.24	3073.86	3461.22	1953.41	2099.08	733.36	2908.72	3777.35	3908.21	1522.36	2981.39	112.29	3873.74	54.08	1762.67	17447.31	21970.04	1449.41	270.54	1057.36	1532.32	2437.12	1943.33	1941.43	3497.06	5016.45	1076.64	1755.37	1450.46	6199.57	5614.95	6138.89	6041.07	-
MW0156827	Ser-Leu-Ser-Gly-Leu	Amino acids and derivatives	Amino acids and derivatives	C20H37N5O8	476.2759	[M+H]+	7.68738362824105	2	-	-	7121.69	9751.48	7166.86	2497.97	7511.92	1682.78	7552.87	11174.6	9241.07	8206.58	9780.72	9329.91	2972.26	5018.19	2790.87	6691.27	7527.35	7841.48	8140.3	13105.44	16251.47	5451.17	11474.6	10591.26	4042.84	12059.71	22844.37	17913.32	14356.33	9066.04	10853.6	8925.56	10178.48	10170.83	-
MW0152308	Leu-Glu-Arg-Met-Phe	Amino acids and derivatives	Amino acids and derivatives	C31H50N8O8S	771.2693	[M-H+2K]+	0.278214842170936	2	-	-	155529.97	287580.17	152573.7	112118.87	185210.48	141836.44	34206.36	48725.44	117482.73	48176.77	60227.78	74110.46	203623.08	255640.11	252660.47	261239.04	255974.96	232973.49	182452.42	201260.58	215530.18	325468.78	251427.61	163464.08	156696.29	195956.45	227249.6	159062.73	184073.96	84879.5	331440.5	358041.01	355019.76	357946.63	-
MW0147080	Carapin-8(9)-ene	Others	Hydrocarbon derivatives	C27H30O7	484.2234	[M+NH4]+	2.68202451672563	2	-	-	1904.22	1634.15	194.46	529.41	3898.16	370.65	812.16	4903.76	6378.71	1555.41	2337.41	4002.78	1211.94	1007.9	969.91	36.81	757.29	148.36	614.28	893.64	460.08	456.56	868.51	947.4	1746.23	552.86	2363.38	1811.21	3535.37	632.93	1812.59	1684.0	1672.55	1288.43	-
MW0158141	Trp-Glu-Cys	Amino acids and derivatives	Amino acids and derivatives	C19H24N4O6S1	437.1451	[M+H]+	6.15537964958795	2	-	-	1578.64	3341.17	214.95	817.11	1861.69	1113.53	152.64	124.23	253.01	30.41	128.23	93.12	2341.06	1637.02	4800.75	1052.92	4624.06	3641.66	1708.71	937.21	684.61	712.64	4018.65	627.62	1075.72	1852.35	2038.2	978.7	1677.86	545.13	2468.58	2195.6	2372.18	873.26	-
MW0149948	Glu-Asp-Lys-Glu	Amino acids and derivatives	Amino acids and derivatives	C20H33N5O11	519.2118	[M+]+	6.53674164535102	2	-	-	16662.59	19690.96	29501.27	8469.11	14609.46	16517.05	16483.51	16516.64	6244.93	17972.97	3518.8	19446.52	16764.39	769.44	4506.95	1154.05	3995.38	20979.93	1006.83	2371.36	5675.97	2354.42	10753.38	7674.43	19201.08	5087.41	9777.65	5035.63	8636.37	2768.61	10601.77	10393.78	10555.5	10188.11	-
MW0158133	Trp-Gln-Ile	Amino acids and derivatives	Amino acids and derivatives	C22H31N5O5	445.228	[M+]+	5.45896663731215	2	-	-	4224.86	6792.31	2884.07	462.48	4870.21	2136.31	1657.2	1620.33	1591.12	1755.02	3921.95	2812.56	9770.48	12702.56	14661.14	11290.6	9278.87	10835.34	11380.12	10405.19	5697.81	9472.55	12983.48	11266.52	6129.98	7838.47	10451.29	7412.21	9455.96	5650.7	7191.64	7301.58	6885.9	7171.84	-
MW0103299	(-)-Neplanocin A	Nucleotides and derivatives	Nucleotides and derivatives	C11H13N5O3	305.1486	[M+CH3CN+H]+	20.7500271250183	2	-	-	11143.75	21337.04	9644.54	1311.8	25731.21	6244.94	3829.07	5192.1	5768.32	6128.45	3861.58	4540.08	19253.92	16106.56	63303.83	19944.72	23153.2	10381.94	5141.44	15218.05	7446.79	22859.65	10710.36	10303.26	13434.86	10490.42	19274.66	38016.53	19474.99	52138.98	17138.03	16838.23	17228.9	16389.0	-
MW0014259	3-Oxooctadecanoic acid	Organic acids	Organic acids	C18H34O3	316.285	[M+NH4]+	0.9188454950503909	2	-	-	324067.67	307730.99	357806.49	437151.33	355653.4	277328.81	169617.1	148130.68	219117.47	241113.53	274546.72	235138.63	208113.15	204917.69	209531.3	180928.51	259825.97	223400.92	185565.05	171029.27	189103.29	109041.63	144289.27	198519.78	110800.55	103975.13	75094.39	110004.77	184332.31	138490.71	207672.07	211185.02	206407.04	208822.2	-
MW0155950	Pro-Met-Tyr	Amino acids and derivatives	Amino acids and derivatives	C19H27N3O5S1	409.1492	[M+]+	6.94699312186142	2	-	-	9439.62	4043.93	9614.72	3863.26	11594.52	4141.96	9397.67	9730.41	4627.8	11777.04	4323.47	11287.31	2432.37	6483.35	5402.52	2512.8	5248.51	14051.86	5070.95	1675.85	4478.28	3190.32	4626.65	2115.17	7566.84	4298.54	11146.69	5791.65	7823.4	4798.68	9853.27	9494.23	9168.05	7990.03	-
MW0153716	Met-Val-His-Leu-Thr	Amino acids and derivatives	Amino acids and derivatives	C26H45N7O7S	644.2783	[M-H+2Na]+	8.12725486376634	2	-	-	343.88	9.27	1824.67	993.38	1450.83	912.68	5255.33	8512.71	3198.43	2236.95	950.86	5356.58	1181.37	1077.74	420.51	676.11	267.36	3122.49	1496.22	3737.67	5758.03	1937.46	1416.22	2135.53	1571.87	4685.16	8205.91	299.23	2968.05	2582.41	2749.51	2660.82	2679.65	2584.95	-
MW0109633	Ser-Pro-Lys	Amino acids and derivatives	Amino acids and derivatives	C14H26N4O5	661.3734	[2M+H]+	20.5954088511481	2	-	-	409953.86	141743.83	666625.28	591740.46	80339.23	1174287.01	82403.37	518435.65	29099.67	337621.09	1285576.05	392319.88	176157.29	322542.45	17582.98	55272.97	267422.81	303885.13	37555.6	41830.71	41384.18	14661.63	87744.21	247450.49	22670.21	74743.9	115941.3	38651.65	62410.77	6930.83	51725.45	124623.67	111994.69	113363.81	-
MW0152268	Leu-Asp-Pro-Asp-Tyr	Amino acids and derivatives	Amino acids and derivatives	C28H39N5O11	622.2794	[M+H]+	18.449577477063	2	-	-	16903.8	15316.73	7249.04	5617.23	103251.23	7477.72	10414.4	4530.84	8743.52	6451.89	3294.45	5870.59	12757.94	11139.31	9658.22	5474.94	21241.76	39789.04	19034.41	8274.3	13633.78	5845.28	6591.48	9068.03	6078.56	15515.96	22119.83	11505.3	41933.36	4092.52	17119.5	16352.28	16618.51	16124.89	-
MW0112343	(2R,3R,4R,5S,6S)-3,4,5,6-Tetrahydroxyoxane-2-carboxylic acid	Organic acids	Organic acids	C6H10O7	389.0881	[2M+H]+	11.3836096798536	2	-	-	88242.41	108628.95	95721.14	43310.41	22280.96	82987.49	182875.75	216991.68	97641.76	208205.28	22208.75	126551.67	45697.25	29171.59	13062.7	45846.64	17213.95	48299.22	50065.27	26701.7	21796.78	25193.47	27788.56	10144.1	39616.22	45057.13	45500.92	13300.57	16764.43	4854.83	45811.72	46643.26	45920.9	47231.73	-
MW0149996	Glu-Glu-Met-Ile-Ala	Amino acids and derivatives	Amino acids and derivatives	C24H41N5O10S	592.2676	[M+H]+	6.933915404409831	2	-	-	2634.84	10938.39	7550.64	4044.2	2375.44	9905.73	3640.29	5374.78	5368.92	6514.92	1960.14	3559.08	9975.6	6633.9	7838.17	6083.74	8263.1	4570.51	10589.07	17911.39	16129.82	11759.62	14173.11	5613.88	13015.96	21969.3	22194.12	9318.9	11855.54	4570.1	11830.04	10841.09	12307.95	11759.61	-
MW0158406	Tyr-Asp-Ala-Asp	Amino acids and derivatives	Amino acids and derivatives	C20H26N4O10	524.1969	[M+CH3CN+H]+	4.67101503552267	2	-	-	88812.94	96754.78	95876.27	72819.84	69429.35	88328.0	41015.89	56721.76	55913.55	76550.68	49778.69	74336.57	123264.42	174924.07	142575.54	165991.54	113459.41	105441.45	213701.45	145032.77	134773.34	176066.68	210858.21	170738.63	124552.51	188613.92	179809.97	178773.51	179297.38	144792.33	146111.24	143992.95	142902.77	144377.33	-
MW0144718	Ala-Pro-Phe	Amino acids and derivatives	Amino acids and derivatives	C17H23N3O4	400.1246	[M-2H+3Na]+	5.481042064705861	2	-	-	1759.29	2155.65	3506.27	1066.87	1276.28	1885.74	450.44	1378.07	1484.84	761.04	335.06	1371.86	5030.55	2351.91	2087.12	5954.77	4989.5	5480.09	4875.01	3439.77	5484.88	7319.86	7412.48	4165.24	2764.4	9651.48	7450.69	2388.2	3104.47	3211.25	5705.47	5154.34	5494.51	5459.42	-
MW0155194	Phe-Gly-Glu	Amino acids and derivatives	Amino acids and derivatives	C16H21N3O6	351.1407	[M+]+	4.70793738244879	2	-	-	5946.27	10511.03	11241.9	7865.44	12156.06	10352.71	952.08	1632.27	4407.55	192.28	1876.14	5500.94	3997.0	8092.22	23510.64	5903.45	13138.59	7274.81	8555.29	7085.7	9356.47	31557.19	11172.76	18903.45	9541.45	18852.53	35088.29	32724.0	3544.54	20598.29	11340.75	11580.63	11947.23	11506.69	-
MW0144601	Ala-His-Thr-Lys	Amino acids and derivatives	Amino acids and derivatives	C19H33N7O6	456.2593	[M+H]+	8.67891114505143	2	-	-	108422.72	57839.11	145018.54	129968.11	45144.53	124574.79	43547.04	83191.55	7862.76	96103.19	202227.95	111195.47	40702.98	65240.46	7090.57	7254.48	79724.37	83887.66	26885.69	11107.57	12214.04	20023.37	38448.29	70527.86	34308.31	54022.31	53715.71	36539.06	44310.81	4487.4	57229.25	56172.69	56229.68	56367.59	-
MW0158481	Tyr-His-His	Amino acids and derivatives	Amino acids and derivatives	C21H25N7O5	473.2295	[M+NH4]+	6.89027139497059	2	-	-	66282.52	48201.31	62321.28	51549.72	12340.72	62027.28	41984.06	105461.34	25766.77	85009.93	28154.62	48023.83	58201.28	67682.39	45294.65	18272.92	74589.6	136460.74	112305.16	36633.27	73426.64	87326.78	151761.6	175473.17	84725.81	272358.51	268226.46	153179.14	144475.28	17512.6	72580.65	75273.12	68392.75	61355.5	-
MW0151540	Ile-Phe-Gln-Glu	Amino acids and derivatives	Amino acids and derivatives	C25H37N5O8	536.2668	[M+H]+	9.35802780992981	2	-	-	295.85	2457.9	5128.4	937.89	88.78	6172.72	2557.92	70.25	3434.01	2180.06	402.13	969.32	2493.46	1415.29	543.99	311.87	1506.01	8962.29	69.56	2592.66	2007.43	1665.38	3166.67	4223.27	16287.94	11341.51	4837.85	5983.63	13017.57	42828.12	6554.71	6117.97	6370.3	6487.55	-
MW0158559	Tyr-Met-Trp	Amino acids and derivatives	Amino acids and derivatives	C25H30N4O5S1	516.2296	[M+NH4]+	7.61921763736172	2	-	-	13468.85	11261.33	14212.83	11563.23	13862.26	16945.56	8435.48	9799.67	12827.66	10598.57	9268.2	11070.74	10979.33	12413.13	34046.51	11712.6	17880.09	17270.75	32276.46	26394.82	22696.15	49722.93	54570.38	34562.2	23495.33	44280.71	70794.51	89687.95	32599.65	49852.08	24467.34	24342.36	24052.03	24079.8	-
MEDP2074	Indirubin-3'-monoxime	Benzene and substituted derivatives	Benzene and substituted derivatives	C16H11N3O2	555.1624	[2M+H]+	9.56420988126492	2	-	-	9662.94	7185.73	9894.9	10799.35	8605.05	4057.59	5496.96	1981.65	1194.76	2168.91	1863.06	1555.43	6239.23	3278.98	404.94	1918.2	4778.88	1514.6	5234.27	4395.21	3616.78	6717.64	729.81	2685.16	2043.51	2359.23	1514.38	2125.5	2896.61	2101.51	2763.88	1809.63	2878.37	2482.31	-
MW0137930	Deoxysappanone B 7,3'-dimethyl ether acetate	Others	Ketone compounds	C20H20O6	420.1484	[M+CH3CN+Na]+	5.826829981848871	2	-	-	10670.31	13014.68	1242.72	18637.85	9743.7	3908.6	11304.78	3866.33	14034.31	2273.0	859.38	2993.63	19521.61	25676.81	32402.81	18877.01	10593.74	7757.63	22844.91	18915.07	34878.29	51968.31	19075.58	13268.82	24550.02	22955.12	23037.85	25364.87	8682.4	33123.76	17325.69	17718.22	17149.92	15972.08	-
MW0111223	N-Nitrosodibutylamine	Alcohol and amines	Amines	C8H18N2O	317.2879	[2M+H]+	11.3793010174845	2	-	C19277	48503.71	45137.79	52458.6	70041.93	57022.85	46926.24	25583.19	22213.96	37162.9	37184.97	43085.32	38584.31	32006.64	33734.88	34513.05	30009.34	44213.28	35187.67	31922.99	30546.29	31171.84	16211.07	24844.84	34353.08	19652.41	12732.08	12259.03	16562.47	33022.33	21839.6	34600.89	34612.38	34242.75	34578.15	-
MW0158560	Tyr-Met-Tyr	Amino acids and derivatives	Amino acids and derivatives	C23H29N3O6S1	475.1774	[M+]+	4.27279715389081	2	-	-	296158.65	36765.53	251777.78	238551.98	227099.63	242072.33	216174.72	253972.58	452588.25	407598.45	190299.73	218323.22	515725.97	526975.81	537501.31	455943.57	516938.03	568389.83	541796.77	577945.7	424837.86	655887.13	718638.49	516032.01	302939.13	371922.74	310709.7	391056.47	412126.33	539928.7	486231.5	459671.88	498857.33	483503.81	-
MW0158479	Tyr-His-Asp-Asp	Amino acids and derivatives	Amino acids and derivatives	C23H28N6O10	548.1876	[M+]+	3.27796277316249	2	-	-	17195.1	17267.46	10182.22	7056.44	12290.5	15699.86	687.2	10606.41	5234.46	4390.02	6400.29	4646.42	28196.8	41136.08	31252.15	34908.72	25156.27	19214.6	37253.76	48639.33	40535.19	40044.89	58507.78	28670.95	33501.74	49187.87	80952.41	36223.02	46973.62	13933.24	26929.35	28501.81	27705.07	27553.99	-
MW0106259	Cys-His-Lys	Amino acids and derivatives	Amino acids and derivatives	C15H26N6O4S1	455.1574	[M+Na+HCOOH]+	5.870460873191099	2	-	-	10075.91	3694.76	5075.14	6232.64	3537.82	3804.65	14234.05	5797.15	1504.84	4411.54	1817.43	1548.75	3863.94	1068.06	1179.54	2771.62	3690.35	4916.42	2220.76	1313.78	2496.19	4911.0	657.3	1447.48	3219.98	991.39	1239.75	440.69	5015.48	2016.86	7124.92	6477.91	7042.04	4331.45	-
MW0152855	Lys-Ala-Thr-Glu-His	Amino acids and derivatives	Amino acids and derivatives	C24H40N8O9	585.3095	[M+H]+	10.6206494792324	2	-	-	61907.51	53261.79	68553.49	75690.55	37916.14	66318.18	35944.09	64051.07	10791.55	54486.81	76567.33	61587.07	39469.41	45425.55	17545.0	15555.1	62065.57	60628.3	36546.97	39003.05	16023.78	22115.23	31014.94	43264.77	52855.87	44373.32	23207.27	6615.41	33346.88	14082.82	38236.84	38123.59	39164.4	38376.31	-
MW0144461	Ala-Ala-Pro-Ala-Ala	Amino acids and derivatives	Amino acids and derivatives	C17H29N5O6	400.2173	[M+H]+	0.406227355561713	2	-	-	10832.0	2177.47	3409.62	2245.93	21096.27	12051.76	7114.71	7527.56	9546.91	4698.25	11296.31	10174.35	27331.86	26733.74	28063.97	38082.83	17037.57	33946.1	26368.02	35186.1	26852.07	23318.66	41407.17	15892.04	11998.68	17808.79	3941.49	21613.38	8270.79	11063.24	17935.94	17907.66	18302.07	18188.35	-
MW0157845	Thr-Tyr-Leu-Glu	Amino acids and derivatives	Amino acids and derivatives	C24H36N4O9	609.2172	[M+K+HCOOH]+	3.845159188829661	2	-	-	131103.08	128474.87	110508.52	155854.83	117834.63	67126.74	108545.16	143512.36	177378.18	95297.89	111188.79	140182.69	81976.57	71854.43	51762.36	66553.64	19267.39	81294.65	47536.18	106223.46	124788.52	46416.92	54913.21	55785.95	81553.57	56666.22	16673.3	42412.83	60483.69	72290.9	68013.38	66159.3	66739.41	66813.29	-
MW0063221	1-beta-D-Galactosylsphingosine	Lipids	Sphingolipids	C24H47NO7	462.3504	[M+H]+	10.041604246983	2	-	-	15496.33	7234.38	10939.05	11161.12	5897.71	20076.59	20002.03	26427.96	35075.81	41953.1	42513.53	29208.05	13669.33	11618.35	805.75	28454.73	31672.61	29816.95	54996.49	65162.86	38837.69	47753.38	34359.07	19032.03	21730.43	27086.28	24460.99	42601.36	19723.69	25989.48	23394.14	23302.75	23557.67	23353.47	-
MW0110379	Val-Val-Arg	Amino acids and derivatives	Amino acids and derivatives	C16H32N6O4	372.2432	[M+]+	11.5189016325701	2	-	-	17044.6	40663.9	37976.98	17436.41	10005.49	3560.1	18920.71	22990.41	5331.03	4226.86	47726.52	17926.91	24873.31	45204.42	9285.4	9902.78	87578.63	8120.65	14814.34	16804.68	11854.88	9630.6	20119.29	56206.49	61178.14	43845.22	11763.37	69869.7	140991.74	335715.91	35158.97	34420.84	35094.02	35655.91	-
MW0109089	Phe-Ala-Leu	Amino acids and derivatives	Amino acids and derivatives	C18H27N3O4	332.1943	[M+H-H2O]+	8.65210494751523	2	-	-	427181.45	236285.25	327229.16	369888.87	286283.29	453800.21	255184.91	392597.91	95193.8	351458.72	554429.74	297358.31	350775.42	419463.06	137059.59	166983.8	337563.74	401690.62	173808.3	160809.11	149679.95	171255.42	208497.91	699257.5	197028.25	202058.91	206096.21	161435.16	222741.29	45835.44	344979.08	326112.41	334841.69	349188.28	-
MW0153490	Met-Ala-Thr	Amino acids and derivatives	Amino acids and derivatives	C12H23N3O5S1	681.2725	[2M+K]+	10.0655403454342	2	-	-	460.36	1769.9	1092.23	186.38	2263.57	754.97	289.26	1749.55	1213.67	403.77	715.13	853.77	3579.29	5718.04	6396.86	2686.2	1224.68	890.95	5019.28	3886.49	1144.61	6817.13	16644.39	2370.93	3710.27	24819.57	39394.1	53879.89	4155.42	3073.96	3777.26	4368.95	4282.83	4537.72	-
MW0156692	Ser-Cys-Gln	Amino acids and derivatives	Amino acids and derivatives	C11H20N4O6S1	711.1791	[2M+K]+	5.46263008269408	2	-	-	20492.73	38273.03	34257.05	24410.77	16690.5	33410.53	10760.35	27607.18	33119.21	18996.56	3597.46	26311.75	18833.17	22862.13	3195.15	3229.21	13438.35	17525.52	16189.26	11413.89	11142.84	19704.23	19099.97	26569.86	9637.22	11837.36	6517.19	16953.12	19744.25	2919.52	22703.47	21269.59	22367.27	22818.2	-
MW0105655	Arg-Glu-Lys	Amino acids and derivatives	Amino acids and derivatives	C17H33N7O6	478.2426	[M+HCOO+2H]+	11.588343903772	2	-	-	13125.84	3295.45	11232.46	7285.58	4985.13	13742.64	1487.22	4083.44	1071.28	2295.48	4032.83	2254.12	7694.87	19128.64	3630.32	2085.09	9331.26	17968.06	9802.42	7067.97	4606.83	2050.86	11868.53	28984.11	17255.0	20636.51	15733.25	15624.73	29047.41	3521.97	11056.91	10962.74	9977.1	11001.31	-
MW0158433	Tyr-Gln-Gln	Amino acids and derivatives	Amino acids and derivatives	C19H27N5O7	482.1655	[M-H+2Na]+	5.78217737756917	2	-	-	952.64	2512.94	4940.35	3369.77	4229.24	5922.63	1534.16	434.32	612.44	2786.62	758.48	1261.22	13508.03	11281.51	14882.24	11243.14	10748.41	11300.89	15120.32	23129.89	15553.97	7179.01	20028.31	19568.41	11685.11	8036.51	4217.2	10135.03	12108.73	13638.19	7851.53	7739.27	8000.82	7811.08	-
MW0158711	TyrMe-Ser-OH	Amino acids and derivatives	Amino acids and derivatives	C19H20N2O8	405.1301	[M+H]+	4.64604281093145	2	-	-	38136.07	34219.24	16916.24	22962.05	58902.64	21580.79	68428.97	16961.22	34126.65	19523.68	3247.76	8517.18	18067.78	21168.81	36913.41	31128.89	40309.12	42819.86	10219.92	15069.81	31320.3	29204.95	16732.23	18162.65	6705.08	8442.95	10288.58	17227.23	38166.27	14740.36	42553.04	42229.45	41432.66	41971.55	-
MW0156875	Ser-Phe-Ile-Asp	Amino acids and derivatives	Amino acids and derivatives	C22H32N4O8	544.2174	[M+CH3CN+Na]+	9.92212449627969	2	-	-	5680.41	2802.42	2734.4	3168.92	2415.15	3337.03	3502.06	1472.47	1043.21	2541.49	235.15	342.32	6211.39	5222.9	3540.92	4397.14	8046.05	2914.59	4784.0	4765.99	4010.29	3351.0	6599.76	8634.84	2560.51	1273.99	4258.19	5504.33	5544.57	1713.32	9557.6	10374.52	8718.15	10067.07	-
MW0157725	Thr-Lys-Gln-Lys	Amino acids and derivatives	Amino acids and derivatives	C21H41N7O7	503.3032	[M+]+	10.9466268280863	2	-	-	15775.07	15806.76	12313.79	11027.19	28689.47	12689.29	19537.21	44766.1	16473.75	16820.2	14921.97	14292.38	34272.48	30770.71	59072.69	17782.87	13508.77	20266.61	10537.9	9144.39	23328.81	10613.61	19101.28	15283.01	25109.05	25636.77	64656.57	36590.06	20907.23	44150.21	23816.97	21807.77	23944.39	25146.55	-
MW0058017	1-Tetradecanoyl-2-pentadecanoyl-glycero-3-phosphoethanolamine	GP	PE	C34H68NO8P	614.4474	[M+H-2H2O]+	12.8724376248937	2	-	-	10935.51	2455.13	6880.11	6466.8	35677.34	10024.98	985.05	14001.67	24287.51	15446.33	13085.04	15565.98	53706.68	69734.89	21534.37	55850.13	77737.32	82412.31	140401.09	92272.06	83999.47	71218.98	113316.46	70401.76	52819.89	71672.74	35393.34	68327.75	35169.32	42933.61	43618.32	44522.88	44533.72	45180.52	-
MW0159228	Val-Tyr-Thr	Amino acids and derivatives	Amino acids and derivatives	C18H27N3O6	364.1865	[M+H-H2O]+	2.58142949988382	2	-	-	6954.97	6945.72	11434.46	3295.23	2474.5	10624.35	2012.5	4639.37	2041.84	3440.21	1196.44	4771.93	13739.07	15157.23	6925.18	12136.38	4626.98	10020.32	9995.49	10972.46	9264.99	14999.0	15641.35	5050.13	5584.84	10460.42	13473.66	5142.41	5127.75	2025.1	10726.48	11802.33	11597.75	11478.53	-
MW0146076	Asp-Gln-Asn-Asp	Amino acids and derivatives	Amino acids and derivatives	C17H26N6O11	508.2023	[M+NH4]+	6.918080619304969	2	-	-	697.08	4985.34	7662.94	6081.38	3141.95	5881.17	7692.81	14739.67	17197.82	22453.31	14098.23	12756.61	3194.68	9993.94	5058.23	3883.91	8469.41	2383.87	17174.15	10864.3	2778.35	14890.12	10116.99	11372.54	8080.72	15790.87	12797.71	18344.74	12533.61	11701.76	11580.15	11509.11	11921.82	11155.55	-
MW0110338	Val-Cys-Arg	Amino acids and derivatives	Amino acids and derivatives	C14H28N6O4S1	445.1895	[M+Na+HCOOH]+	6.6172934721248	2	-	-	1522.86	382.54	2728.46	2290.42	1250.26	2258.56	577.46	1682.94	1881.62	2064.35	1045.48	1708.43	2582.18	2016.15	1792.54	5151.8	4014.53	5301.11	4688.56	3968.97	4605.6	4696.22	1425.86	3545.96	3871.92	5463.73	4713.71	7765.41	5386.68	4881.52	3155.26	3945.92	3856.23	4149.64	-
MW0153524	Met-Cys-Asp-Phe-Thr	Amino acids and derivatives	Amino acids and derivatives	C25H37N5O9S2	616.2123	[M+H]+	4.25012339439692	2	-	-	38269.42	25949.23	53730.83	32953.54	38154.73	40782.7	12090.71	45972.98	18092.95	19693.55	49041.98	49955.32	101078.66	121748.7	103910.43	106272.01	49415.67	48614.97	71579.5	109086.75	68224.77	111302.49	106762.14	64872.4	46163.1	46579.54	66831.2	157199.33	29927.14	69263.13	49625.94	47682.99	49916.08	49468.31	-
MW0151382	Ile-Cys-Glu	Amino acids and derivatives	Amino acids and derivatives	C14H25N3O6S1	364.1494	[M+H]+	8.699376449925468	2	-	-	3288.22	1672.31	1918.54	5971.05	8103.52	3478.61	2994.08	5203.58	4212.33	1675.53	4850.75	2287.1	22849.17	9582.16	14175.33	21732.55	7031.76	7219.52	16874.57	12547.14	16343.73	19224.39	15651.58	16557.78	9881.9	13301.56	12576.35	27364.51	22916.65	25283.72	7451.33	8364.03	7863.23	7875.17	-
MW0009592	P-Toluenesulfonamide	Benzene and substituted derivatives	Benzene and substituted derivatives	C7H9NO2S	343.0848	[2M+H]+	15.993419440008	2	-	C14412	12873.31	18506.08	17738.61	8476.74	1232.01	15600.42	26596.81	31681.06	12818.41	26595.66	3011.54	18333.86	9662.56	1707.26	699.4	11139.29	928.47	8388.98	4425.5	638.74	1731.0	1352.27	2099.32	3434.36	6145.98	2728.54	2990.92	740.28	3124.47	498.13	5326.92	5445.72	5110.88	4881.23	-
MW0144478	Ala-Arg-Phe	Amino acids and derivatives	Amino acids and derivatives	C18H28N6O4	393.2269	[M+H]+	11.3985508926362	2	-	-	48553.02	20369.55	42629.24	16524.43	38768.4	39179.36	79551.02	77264.17	24685.91	69164.53	59368.29	89763.65	19160.69	28202.51	8929.83	618.29	14960.16	35348.13	13437.75	12245.03	13575.35	6478.87	11632.79	24055.76	31571.48	33516.57	18916.19	14032.21	31419.1	15087.69	28923.77	27249.55	27337.52	26148.18	-
MW0149723	Gln-Ile-Ser	Amino acids and derivatives	Amino acids and derivatives	C14H26N4O6	710.3987	[2M+NH4]+	17.8414985967339	2	-	-	38734.93	80134.59	40018.49	31083.69	28357.29	43622.72	25917.99	45283.82	14753.36	298585.94	109964.51	180003.99	57121.68	22856.45	5487.05	4394.09	14292.6	90675.57	13712.75	7551.62	7393.49	4665.27	6758.16	26531.13	12109.86	193909.57	7791.83	67465.58	141184.75	1315.86	96983.0	63058.43	110858.42	71158.38	-
MW0110256	Tyr-His	Amino acids and derivatives	Amino acids and derivatives	C15H18N4O4	675.2324	[2M+K]+	1.19428176924993	2	-	-	55072.46	22624.91	27879.55	23992.81	32048.66	26980.46	12936.71	10986.52	34882.38	4309.12	7773.55	11972.39	65425.17	137047.31	139359.37	179636.08	135453.77	103272.59	176334.2	166888.56	195352.42	329520.01	218905.95	141597.14	332346.33	410520.88	733753.6	502512.78	336395.47	418740.2	251613.41	255064.28	242130.72	252114.92	-
MW0158205	Trp-Met-Glu	Amino acids and derivatives	Amino acids and derivatives	C21H28N4O6S1	465.1862	[M+H]+	10.3068363490192	2	-	-	11100.51	8810.26	10334.49	9380.93	3692.91	13024.77	4219.41	7935.37	8649.22	7408.54	6754.39	5423.27	19301.18	28607.38	29949.99	32404.46	26297.03	23557.34	42151.53	32526.94	33468.23	58935.07	46539.34	27137.68	37658.77	52687.63	59618.83	42387.18	36480.31	21099.95	34510.17	34665.73	34862.04	33138.08	-
MW0156765	Ser-Gly-Val-Ser-Glu	Amino acids and derivatives	Amino acids and derivatives	C18H31N5O10	460.2025	[M+H-H2O]+	2.61768643551331	2	-	-	627504.35	569785.85	608345.52	428602.43	435041.04	684576.37	205632.45	479825.17	475957.24	612118.09	357815.83	470698.98	644806.18	1249874.61	1291762.15	1068957.98	899728.32	722031.02	2009055.84	1114391.48	994398.3	1481022.28	1501395.02	1037186.64	788165.2	1488258.82	1508218.65	1299094.78	1231688.44	1027623.23	953826.43	977698.19	977923.25	945603.28	-
MW0168189	Patchouli alcohol	Alcohol and amines	Alcohols	C15H26O	261.1586	[M+K]+	1.27948642244746	2	-	C09705	1773.59	2364.63	1034.27	1604.06	2186.07	1410.56	1459.35	893.96	1737.95	874.31	59.51	548.18	661.43	634.23	936.3	188.66	843.23	3471.53	1041.57	330.59	1344.84	319.14	520.4	190.67	976.54	1084.39	776.03	365.71	842.98	252.37	2237.67	2141.98	1932.33	2137.28	-
MW0144558	Ala-Glu-Gln	Amino acids and derivatives	Amino acids and derivatives	C13H22N4O7	347.16	[M+H]+	11.8057994825449	2	-	-	67924.18	57338.59	30229.0	46093.95	55769.13	14153.31	23991.64	30364.19	38304.15	28049.54	26207.71	19853.88	59359.65	100581.7	16108.32	112292.16	54136.47	77810.47	80310.83	62376.12	52818.86	152003.03	109478.32	45444.39	37056.47	82271.38	126516.17	104036.49	97976.05	97832.25	90451.3	87550.99	81726.54	88689.6	-
MW0153709	Met-Tyr-Val	Amino acids and derivatives	Amino acids and derivatives	C19H29N3O5S1	456.1506	[M-H+2Na]+	9.290172279017119	2	-	-	10051.27	12641.8	16110.25	9785.75	2300.4	6936.81	1766.22	12013.11	4130.9	13040.59	1693.69	5128.83	9181.89	3662.67	778.87	7703.85	2651.86	10293.72	7904.38	6186.71	2263.05	3258.8	3411.93	2062.93	3945.54	1987.83	2752.8	1105.6	2517.18	555.33	4867.05	4479.45	5040.07	4773.1	-
MW0146035	Asp-Asn-Ala	Amino acids and derivatives	Amino acids and derivatives	C11H18N4O7	319.129	[M+H]+	11.1057849825613	2	-	-	32742.06	41548.2	30133.84	23260.7	36404.56	32226.99	13037.64	15607.43	20663.92	9975.5	16093.87	12365.5	54642.51	69074.64	86376.68	106630.23	67388.46	48631.21	49195.73	58516.1	55328.85	120643.72	86997.84	50479.6	43475.8	61234.0	80160.53	104795.11	51293.58	35282.41	62964.4	61500.77	61363.37	62092.05	-
MW0155305	Phe-Phe-Ser	Amino acids and derivatives	Amino acids and derivatives	C21H25N3O5	468.1858	[M+Na+HCOOH]+	19.1159722676171	2	-	-	15867.11	21738.64	33932.28	8204.27	31893.15	30180.39	26361.97	27140.16	19666.55	39524.58	58010.54	40696.96	57822.41	63105.42	49552.93	69562.06	32515.85	28442.7	80520.87	113194.8	72404.57	48442.35	51167.42	75994.1	48261.79	43720.37	51089.5	101875.71	47671.58	57484.74	35696.67	36076.48	36295.21	36006.28	-
MW0155204	Phe-His-Asp	Amino acids and derivatives	Amino acids and derivatives	C19H23N5O6	435.2006	[M+NH4]+	8.82601018818173	2	-	-	21086.27	41310.65	9511.76	15706.69	44284.48	18334.81	17301.76	25666.44	6946.37	18924.71	13697.45	18923.99	20716.7	12560.94	7176.81	4506.63	12674.99	11934.33	3937.11	766.35	7700.47	6913.9	4091.22	16990.72	12760.88	6948.11	22489.05	11528.27	4271.35	14505.84	10568.57	11091.32	8843.99	10933.27	-
MEDP1473	2H-Pyran-2-one, tetrahydro-4-hydroxy-4-methyl-, (R)-	Others	Lactones	C6H10O3	130.0644	[M+]+	3.95284207250768	2	-	-	41063.05	52882.84	42018.36	21854.83	34072.79	30169.69	16184.85	27367.19	25239.09	13741.86	2212.77	16142.8	70646.32	52758.67	103186.05	45741.13	31365.99	67430.65	98222.43	82605.67	79711.87	66720.64	96947.22	47665.11	163131.51	150976.2	109706.11	117271.3	63480.56	25281.42	66105.49	65377.59	65217.11	65331.8	-
MW0011789	1-(1Z-hexadecenyl)-sn-glycero-3-phosphocholine	GP	PC	C24H50NO6P	497.3661	[M+NH4]+	10.104272643408	2	-	-	126671.61	48604.0	83073.38	60171.04	91674.93	111338.75	77435.52	502884.12	140869.96	150166.92	73157.66	101876.25	368372.05	52401.6	419683.1	383654.36	137870.95	131779.61	61059.0	317562.92	144966.3	134839.51	96324.28	111414.15	52456.72	92786.9	230817.33	85992.4	170358.39	235334.96	117443.58	164808.16	149431.29	149672.83	-
MW0153649	Met-Pro-Met	Amino acids and derivatives	Amino acids and derivatives	C15H27N3O4S2	395.1803	[M+NH4]+	9.35302214756462	2	-	-	33738.12	25497.11	21567.77	16964.75	27184.87	41946.23	6368.3	13939.49	15821.36	11113.01	12885.49	10794.53	27550.77	44480.0	47004.76	56634.64	52499.05	32079.32	19374.4	31521.33	29696.4	49291.69	41882.75	40966.83	22706.93	23511.95	44527.17	27315.22	28931.83	24415.02	38169.94	39280.47	38475.44	38466.28	-
MW0158690	Tyr-HoPhe-OH	Amino acids and derivatives	Amino acids and derivatives	C25H24N2O7	533.1519	[M+Na+HCOOH]+	5.05494652666895	2	-	-	11359.52	8404.59	18964.15	17008.44	32856.97	10443.35	2806.86	6769.59	11300.67	2762.73	12854.47	9214.74	124938.37	57414.52	128956.37	78777.31	39452.11	41847.11	80483.65	118347.29	84696.96	135138.11	133751.16	90223.33	49508.57	31106.25	119816.51	325556.84	78696.74	220201.51	33361.54	34182.17	34095.45	33239.71	-
MW0151042	His-Phe-Glu	Amino acids and derivatives	Amino acids and derivatives	C20H25N5O6	432.206	[M+H]+	14.507326280342	2	-	-	2018.05	23329.54	2013.71	293.52	8273.83	2174.96	67.47	112.85	36.9	136.22	63.55	101.82	14289.1	911.61	16539.8	9159.46	273.67	367.79	6364.28	26671.86	41948.77	7702.54	8662.45	1992.85	8954.55	8518.32	194.63	1393.11	9354.25	11017.96	1258.71	3431.21	3336.11	3188.13	-
MW0151222	HoPhe-Ser-OH	Others	Lactones	C18H18N2O7	421.1243	[M+HCOO+2H]+	4.494570857701579	2	-	-	56117.15	32139.84	22336.0	31660.89	56263.1	29187.03	12601.56	23053.33	27025.89	13493.68	37078.4	19391.53	63043.09	91197.66	70916.34	99077.12	145769.04	42171.76	29399.61	50346.35	42585.6	63554.62	46606.31	33087.92	22250.78	25448.37	24745.68	46110.91	27885.31	36540.05	45031.76	44799.07	45709.2	44707.43	-
MW0153186	Lys-Tyr-Thr-Ser-Ser	Amino acids and derivatives	Amino acids and derivatives	C25H40N6O10	585.2888	[M+H]+	6.73624150528402	2	-	-	9989.08	5259.79	7226.18	10355.8	7055.05	8900.17	9156.83	7687.41	4434.43	7090.38	13443.66	9069.23	4613.3	3252.81	865.39	644.32	5561.52	6372.62	3345.99	2409.1	3038.89	5942.24	3343.61	2148.8	7371.46	3517.78	3877.39	863.74	2984.54	1348.94	3592.19	3835.97	3308.14	3640.05	-
MW0152922	Lys-Cys-Gln	Amino acids and derivatives	Amino acids and derivatives	C14H27N5O5S1	446.166	[M+Na+HCOOH]+	12.5213297269808	2	-	-	4619.08	6948.88	13615.49	19120.36	19758.08	17836.03	28102.47	478.79	1712.79	12579.15	7857.41	16606.88	25038.76	11686.93	8198.79	13905.79	13462.65	3266.78	13199.29	2531.31	13450.35	515.94	4485.79	2960.84	1656.81	354.62	3242.46	1245.14	26505.64	1710.08	6409.06	5667.19	7168.97	3517.24	-
MW0155091	Phe-Arg-Gly	Amino acids and derivatives	Amino acids and derivatives	C17H26N6O4	774.4471	[2M+NH4]+	14.4647895998767	2	-	-	281536.67	171400.46	316711.81	495579.55	55432.45	400675.8	61107.23	154221.39	10849.84	70855.54	579747.65	233691.46	95159.38	361485.67	14110.76	1732.49	243272.51	148486.78	14945.5	5060.31	5138.82	18197.34	20667.02	116122.09	27833.54	35448.05	27913.0	5611.36	20017.66	4422.76	46998.38	47450.81	46368.53	47417.43	-
MW0109640	Ser-Tyr-Arg	Amino acids and derivatives	Amino acids and derivatives	C18H28N6O6	501.1415	[M-H+2K]+	7.42069544393502	2	-	-	6721.71	19388.3	48424.01	24628.77	28169.73	22730.87	6859.22	7134.58	8923.85	23553.68	5653.99	34572.24	56252.39	52716.07	37669.2	13376.65	6141.59	14924.81	74143.46	53829.65	18919.51	14178.06	8514.62	20393.13	6116.68	2658.33	6349.27	10749.75	2642.43	10357.96	12299.01	12146.83	12499.6	11351.88	-
MW0121138	5-benzyl-5-(pyridin-3-yl)imidazolidine-2,4-dione	Benzene and substituted derivatives	Benzene and substituted derivatives	C15H13N3O2	557.1945	[2M+Na]+	11.3739787780328	2	-	-	11723.18	13487.73	14659.52	7212.16	13076.27	8646.85	789.51	4585.54	2549.85	1975.2	3328.0	1318.61	9690.3	13712.72	8689.56	17318.1	20660.37	26810.86	11377.3	6798.57	9129.92	14506.85	12587.78	7660.99	5711.98	2659.24	4836.41	8291.21	5375.74	1666.76	13670.07	13589.05	13359.94	14254.01	-
MW0112382	3,4,5-trihydroxy-6-(2-oxoethoxy)oxane-2-carboxylic acid	Organic acids	Organic acids	C8H12O8	259.0427	[M+Na]+	0.543749999977194	3	-	-	14016.84	14351.34	8219.11	18918.78	20088.46	10425.03	23559.87	37739.64	37772.17	40409.55	26273.67	22759.15	31912.67	28115.1	38821.27	27833.07	35982.65	14194.35	78514.52	59556.29	51783.17	56070.2	52153.77	41739.96	79351.26	81211.02	64109.23	92101.96	85551.87	46016.42	40097.36	40626.59	40600.01	40879.39	-
ZINC70451112	D-Mannitol 1-hexadecanoate	FA	Others	C22H44O7	438.3434	[M+NH4]+	0.7042437826658	3	-	-	26705.08	10944.96	11526.09	3744.46	33439.57	30041.68	6970.34	14066.5	17109.58	4286.38	21492.97	17653.16	47251.36	79705.5	76914.95	58082.63	58176.67	74341.89	101774.43	77867.45	48124.0	40364.96	87070.1	32055.5	29683.17	62749.43	29672.28	64083.74	39550.01	52206.73	55765.44	54860.65	55588.99	54788.99	-
MW0141993	2,3-Bis-O-(geranylgeranyl)-sn-glycero-1-phospho-L-serine	GL	TG	C46H78NO8P	842.52	[M+K]+	1.87394607647126	3	-	C20466	260856.35	221382.29	74406.19	86448.59	66650.93	128590.06	10988.67	35746.17	72087.38	114227.09	38560.56	45246.35	59332.77	89357.67	105461.2	105768.64	193947.61	247833.47	130096.87	39958.45	66643.89	57902.43	70132.1	53571.83	71564.81	126377.39	46998.61	43058.34	75722.39	17614.49	134052.46	134265.19	134787.76	133821.46	ko00564,ko01110
MW0149673	Gln-Gln-Trp	Amino acids and derivatives	Amino acids and derivatives	C21H28N6O6	478.2369	[M+NH4]+	2.10165838066221	3	-	-	5388.62	19626.23	8224.42	16182.9	25073.95	9628.24	11040.32	5262.61	10168.64	7256.09	9281.47	5171.14	9185.68	10487.7	9034.97	6047.15	5346.43	8129.74	7806.98	9881.19	8552.61	3127.03	10898.33	8916.52	5796.96	4106.31	2835.68	6930.1	7091.34	4023.67	10965.73	11075.29	10228.22	10363.95	-
ZINC32296280	Ebracteatoside D	Alcohol and amines	Alcohols	C19H34O11	477.167	[M+K]+	2.53783012215697	3	-	-	2737.48	184.62	1150.72	651.07	46.46	692.16	4586.85	10275.02	8273.32	14750.97	9991.51	6078.9	1557.73	1448.26	894.7	774.3	656.84	255.87	1745.98	1548.14	1282.83	864.17	893.11	432.89	417.73	188.93	432.89	1139.4	1451.49	829.2	3301.23	3091.26	3345.27	2807.19	-
MW0166737	(3R,4S,9R,11R)-27-(4-hydroxyphenyl)-3-methoxy-4-methylheptacosane-9,11-diol	FA	Others	C35H64O4	571.4723	[M+Na]+	2.806290817246	3	-	-	1225.44	31086.46	32002.07	31462.69	45682.01	47414.7	49160.72	165568.6	150646.22	300863.64	618182.09	545971.2	236377.75	333750.37	225048.93	168363.76	159484.51	223847.24	159711.83	79128.44	205457.65	202020.01	175787.28	143160.21	163344.26	141153.36	111084.14	171363.8	190314.92	165982.24	102826.75	160915.75	147422.94	178402.72	-
MEDL02556	Salvianolic acid L	Phenolic acids	Phenolic acids	C36H30O16	719.1635	[M+H]+	3.64113089622905	3	-	-	27675.81	17776.3	25484.94	18550.07	8300.17	33088.35	14041.19	27790.75	13298.55	25758.13	23674.44	18524.3	20834.12	9037.65	5071.71	6578.32	4549.46	23231.03	14046.67	9444.12	7575.58	2450.06	6816.1	10277.71	5110.14	2794.38	7896.74	5168.77	2262.61	8496.49	22195.86	20878.44	21659.15	22802.81	-
MEDP0638	1-(9Z-hexadecenoyl)-glycero-3-phosphoethanolamine	GP	LPE	C21H42NO7P	452.2776	[M+H]+	4.25328572383725	3	-	-	13707.9	26772.93	10432.18	10392.85	15168.4	12964.16	23048.39	28212.44	37117.42	23520.37	25631.67	37956.96	67838.69	70808.02	84977.59	36420.5	21825.23	15966.1	36182.01	73736.97	68747.42	37318.9	23466.95	21106.27	30735.14	29590.77	37286.88	26587.31	30810.38	37574.42	45640.18	45027.52	43680.96	44738.77	-
MW0164261	(1E,3E)-6-hydroxy-5,6-dioxohexa-1,3-dien-1-olate	Others	Lactones	C6H5O4-	159.0505	[M+NH4]+	4.45925000001068	3	-	-	54995.31	64126.06	50999.34	68412.05	77693.1	51098.75	79312.96	47266.97	62421.99	44034.23	56564.19	63652.63	44528.0	33326.42	28715.28	29912.14	28965.93	34996.43	13488.27	23407.52	35980.86	15465.17	14238.24	16565.55	25112.16	8537.09	2626.31	10971.97	20896.01	20615.67	38558.14	40065.29	38884.26	39918.72	-
MEDL01878	Methyl dioxindole-3-acetate	Alkaloids	Plumerane	C11H11NO4	204.0668	[M+H-H2O]+	3.53502342747447	3	-	-	31847.44	51701.14	23873.71	23198.41	27422.01	19456.9	6862.15	3438.57	8755.5	7633.21	3998.65	4789.66	33332.61	32993.49	55347.04	35227.72	34313.32	59036.9	38602.42	39476.17	32581.26	35870.24	59698.32	39091.81	43132.17	43679.48	48794.65	38270.05	45683.87	30935.87	44611.42	44342.86	43757.98	44198.5	-
MEDP1990	Polydextrose	Others	Saccharides	C12H22O11	723.1957	[2M+K]+	0.171023030629404	3	-	-	67772.05	101035.53	53819.42	45623.36	33804.1	66588.15	46003.62	150470.26	115205.88	264870.49	200260.58	89264.41	83380.1	152872.21	81851.9	169335.52	117128.77	79703.73	483815.6	261459.77	160592.64	159156.99	399418.9	273163.28	306693.67	208271.38	226765.86	256016.56	189765.97	129063.06	121151.46	128317.88	122674.41	104774.26	-
MEDP0494	1-Pentadecanoyl-sn-glycero-3-phosphocholine	GP	PC	C23H48NO7P	482.3223	[M+H]+	15.6998081081952	3	-	C04230	21615.62	39907.6	28983.29	11369.1	28251.28	15896.38	10096.54	6893.24	11351.68	18546.87	6019.19	13479.33	33631.33	20179.47	25584.08	30861.41	11094.15	11028.06	14382.65	17132.62	7879.8	12570.27	16144.3	19289.05	8730.02	10895.44	13136.22	9364.55	5474.7	10361.03	11776.51	11869.51	11678.62	12241.86	ko00564,ko04148
MEDP1221	PC(O-16:0/O-1:0)	Lipids	LPC	C25H54NO6P	496.3483	[M+H]+	10.817582268757	3	-	-	9963.11	5565.07	18284.34	5405.64	20207.2	12059.64	9058.87	11319.76	9639.78	14144.67	14541.63	22481.4	17098.81	63538.67	40626.45	76364.98	36984.32	52686.39	52494.77	79121.03	39342.98	53402.09	77964.42	21692.78	19267.06	11496.54	12301.73	50233.57	34429.27	29176.78	22485.07	23800.77	24136.87	20953.89	-
MW0010498	(2R,3S,4S,5R,6S)-5-[(2S,3R,4R)-3,4-dihydroxy-4-(hydroxymethyl)oxolan-2-yl]oxy-6-[4-[(3R,6S)-3-(4-hydroxy-3,5-dimethoxyphenyl)-1,3,3a,4,6,6a-hexahydrofuro[3,4-c]furan-6-yl]-2,6-dimethoxyphenoxy]-2-(hydroxymethyl)oxane-3,4-diol	Lignans and Coumarins	Lignans	C33H44O17	735.2495	[M+Na]+	7.2300540671927	3	-	-	254543.22	228920.35	353759.48	286678.82	317057.93	227240.12	147533.25	160565.08	205285.47	61334.85	13687.01	83041.09	403334.31	525430.65	503524.15	439246.97	132190.4	337940.86	663634.47	678533.83	532008.31	751155.34	650361.97	57135.32	411733.97	409890.79	649857.48	594038.66	361667.13	188147.19	322080.83	320087.26	317682.85	327529.37	-
MW0057099	PC(18:3(6Z,9Z,12Z)/20:5(5Z,8Z,11Z,14Z,17Z))	GP	PC	C46H76NO8P	824.5159	[M+Na]+	7.66564737507264	3	-	C00157	9265.68	51894.05	52402.96	53427.9	53472.71	65004.3	44990.52	24642.82	45551.34	41342.05	11660.69	11769.65	26.66	8820.46	35797.63	52251.46	41712.34	20569.06	25174.71	18412.19	12732.68	2715.96	4275.48	16389.38	21202.43	34608.88	11053.49	20106.41	58721.04	33747.8	22439.0	27766.53	27643.99	25906.74	ko00564,ko00590,ko00591,ko00592,ko01100,ko01110
MW0059204	PE-NMe(11M3/9D3)	GP	PE	C43H74NO10P	818.4775	[M+Na]+	8.843391183897179	3	-	-	13940.19	9310.7	7452.93	12189.0	435.07	15763.14	1168.07	5159.45	3881.73	12521.87	5356.61	4098.0	3811.22	242.59	2179.87	1095.6	13441.05	9083.59	1925.37	1643.71	1807.25	1188.4	1477.28	8892.3	2194.61	1663.38	2119.16	544.72	1967.21	1352.25	5699.12	5750.65	4621.29	5879.74	-
MW0131706	3,4,5-trihydroxy-6-[(2-{7-oxo-2H,3H,7H-furo[3,2-g]chromen-2-yl}propan-2-yl)oxy]oxane-2-carboxylic acid	Organic acids	Organic acids	C20H22O10	461.0719	[M+K]+	10.1798790382142	3	-	-	78745.18	69047.02	84252.87	28506.89	19134.62	62905.25	38958.53	38852.85	32414.91	49952.84	18941.6	42360.59	36202.84	15235.27	12615.02	10259.28	29573.82	19797.92	30260.99	9671.16	7749.91	20266.05	18366.88	22111.68	14140.03	23652.62	19046.43	10795.72	16357.52	11589.24	50111.22	51160.64	47249.79	44633.67	-
MW0061368	Pgp(16:0/22:6(4Z,7Z,10Z,13Z,16Z,19Z))	GP	PG-P	C44H76O13P2	892.4996	[M+NH4]+	10.4256650050612	3	-	-	50382.8	56258.57	34457.09	25427.07	23422.63	23294.8	28079.88	18631.15	10032.76	13862.93	16092.07	20264.99	11021.77	22794.39	10406.59	35165.15	39362.01	56692.34	16403.34	6412.01	10898.79	6800.47	17313.34	4542.69	15263.0	23808.52	2750.91	8124.08	20510.66	7437.31	28445.08	27117.44	28355.82	28557.44	-
MEDP2121	Pentadecylamine	Alcohol and amines	Amines	C15H33N	274.2747	[M+HCOO+2H]+	1.3090593624554	3	-	-	919361.25	246904.29	195235.81	1159528.84	1164157.8	688600.44	177753.76	163343.68	108052.03	708615.79	288037.91	447361.69	146277.05	136545.62	134017.45	196403.64	176756.14	147757.12	161207.2	160930.37	148474.63	409941.94	709869.4	519303.39	101163.98	118934.21	107180.38	249804.91	166396.5	704376.17	437617.23	428051.01	421438.35	432223.51	-
MEDP1246	2,4-diacetamino-2,4,6-triphenoxy-D-mannopyranose	Others	Saccharides	C10H18N2O5	247.1286	[M+H]+	1.5988836825187	3	-	C20424	2914.42	5411.56	5154.22	2479.58	2879.79	5200.3	3246.21	3392.62	4157.05	4111.27	1344.66	4070.69	7566.71	13432.89	21210.02	8282.54	10169.61	11565.45	19484.99	18369.88	15015.64	26146.44	24573.19	20965.3	13208.83	24876.11	21939.68	44550.57	21086.19	19949.08	9657.29	9957.04	9704.0	9964.72	ko00520,ko01100,ko01250
ZINC152503	1,2,3-Trimethoxybenzene	Phenolic acids	Phenolic acids	C9H12O3	359.3701	[2M+Na]+	5.31401121250497	3	-	-	2114.31	2938.87	267.03	2350.43	1265.35	5037.85	274.08	5266.49	9101.67	8822.47	16512.92	11473.99	21595.43	9135.95	34271.46	10609.85	9948.33	34014.61	59944.9	38903.54	10259.21	43034.89	26135.13	21355.52	30153.5	23087.72	35321.1	37832.97	26388.83	16695.84	13291.73	22078.15	20569.82	22315.72	-
MEDP1331	LPC(0:0/20:3)	Lipids	LPC	C28H53NO7P	529.3528	[M+H-H2O]+	5.330320647034849	3	-	-	270.3	927.03	262.23	118.03	532.53	34.99	763.04	1991.27	286.2	397.79	151.04	481.17	2262.45	2547.68	4241.24	1122.86	1940.16	956.73	694.54	1475.44	773.46	458.07	20.79	290.63	54.15	282.87	503.09	445.62	686.17	343.79	2092.25	2079.65	1998.88	2018.21	-
MW0147063	Cannabisin G	Lignans and Coumarins	Lignans	C36H36N2O8	693.2399	[M+Na+HCOOH]+	7.42089908096393	3	-	C17911	32310.4	25609.25	27673.13	17398.6	62432.09	15266.08	14593.8	3580.34	17728.86	12905.72	26182.99	8190.17	29770.07	82072.43	74265.7	108685.46	129734.8	42724.09	28365.76	16969.61	27459.13	236670.3	65903.65	108831.59	25719.1	40169.72	66247.44	60984.51	108867.78	138880.81	112736.0	112794.07	122271.39	123659.99	-
MEDP0798	1-Naphthylamine	Alkaloids	Alkaloids	C10H9N	144.0801	[M+H]+	2.18727104751792	3	-	C14790	228625.8	205847.8	317679.92	288497.62	378688.03	250981.05	83883.64	64444.63	61754.88	77014.54	114373.45	133585.29	526088.94	463012.53	631058.79	509416.53	222141.83	309638.14	581072.85	590403.9	412518.52	559932.61	727875.37	652057.19	350027.52	320578.26	644111.02	815383.13	529523.03	698547.78	329939.28	325224.73	321482.65	325750.44	-
MW0062984	PS(22:4(7Z,10Z,13Z,16Z)/22:5(4Z,7Z,10Z,13Z,16Z))	GP	PS	C50H80NO10P	924.5093	[M+K]+	0.0168256635369658	3	-	-	1183.94	1023.02	1236.78	865.19	1264.46	840.6	617.82	44.82	630.69	248.44	287.1	903.66	1456.58	988.97	746.27	1918.0	1984.97	1544.09	565.05	1108.35	739.21	2311.4	1648.56	2580.38	2457.27	3323.09	616.07	1646.47	657.51	492.94	2659.95	2510.68	2588.48	2595.32	-
MW0140334	2-cis,6-cis-Farnesyl diphosphate	Organic acids	Organic acids	C15H28O7P2	405.1288	[M+Na]+	0.0685000000544278	3	-	C19760	129.02	419.87	109.9	133.25	758.68	252.72	103.94	382.84	130.59	258.87	189.12	179.84	486.15	754.64	4400.81	457.71	23.43	1363.03	5275.23	2851.26	3325.47	6480.65	3812.78	2714.95	5198.7	6867.38	6086.72	10524.45	3365.89	6378.71	1496.63	1948.57	1932.21	1870.41	ko00900,ko01110
MW0158727	Tyr-Pro-Phe(Amide)	Amino acids and derivatives	Amino acids and derivatives	C23H28N4O4	425.2188	[M+H]+	0.130831119357025	3	-	-	15574.07	16329.16	19770.56	18517.46	4662.9	18362.27	14897.14	19123.78	1294.25	18838.71	5738.17	17427.65	7877.95	11151.38	847.51	735.48	7256.86	7073.62	7333.92	1503.16	1502.81	1682.39	2394.53	4101.8	4766.38	2912.91	6345.71	271.54	2530.96	432.81	9050.1	8526.18	9066.61	9146.41	-
MW0161839	NADH dianion	Nucleotides and derivatives	Nucleotides and derivatives	C21H27N7O14P2-2	702.0714	[M+K]+	0.185188257112399	3	-	-	5172.69	3221.75	3308.91	5630.22	1801.16	2313.52	1417.96	1240.26	240.98	1222.19	966.85	1562.01	5552.21	7090.19	7667.82	5969.12	4571.21	3719.65	10562.45	10423.76	5322.29	10276.64	9133.98	6885.8	6189.93	12792.28	7024.42	14284.96	3381.27	4259.63	2646.61	2940.86	2722.53	622.67	-
ZINC44359600	6'',7''-Dihydro-5',5'''-dicapsaicin	Benzene and substituted derivatives	Benzene and substituted derivatives	C36H54N2O6	633.3788	[M+Na]+	0.307504284040055	3	-	-	617.42	2809.02	2707.66	371.42	2351.3	2422.8	1433.57	6828.07	3564.68	8170.65	7636.95	3161.23	6345.69	1908.35	3373.59	3839.15	10791.8	342.17	3819.79	1611.07	2085.45	1200.11	2520.56	485.61	7543.99	8719.12	7321.01	5564.39	1167.92	541.7	1309.95	1280.96	1083.05	1384.59	-
MW0112413	3,4,5-trihydroxy-6-[(2-hydroxyacetyl)oxy]oxane-2-carboxylic acid	Organic acids	Organic acids	C8H12O9	275.0376	[M+Na]+	0.330250000004639	3	-	-	783.18	1053.82	211.08	277.79	1143.44	2396.31	4996.84	7411.16	5151.6	6755.07	3320.84	3553.31	2356.67	1534.56	2415.63	806.24	3043.62	3950.44	7726.58	5468.2	5037.33	2844.96	5630.44	2934.94	6451.24	6633.89	2559.14	5610.46	5902.2	1231.25	3192.61	3052.48	3183.04	3161.31	-
MEDP1063	Indole-5-carboxylic acid	Alkaloids	Plumerane	C9H7NO2	162.0544	[M+H]+	2.25380421497334	3	-	-	5333.96	6827.48	3929.67	2899.89	4839.34	3780.2	815.7	1182.34	3032.77	2118.21	1191.53	1749.39	4981.63	6915.4	12854.62	10535.97	11365.56	14117.37	7279.69	11818.02	8827.01	16060.59	13228.0	9739.51	7468.78	11399.18	18398.57	14394.54	11608.34	7642.64	11056.56	11748.81	11398.26	11683.12	-
MW0164565	soyasapogenol B 3-O-beta-glucuronate	Terpenoids	Triterpene Saponin	C36H57O9-	634.4049	[M+H]+	0.40843069153394	3	-	-	789.21	2487.27	8010.56	1094.18	4050.71	4523.03	725.84	864.39	1252.27	382.73	1161.99	2026.56	258.28	902.73	1716.98	1281.54	2755.22	3512.96	1649.43	834.73	1209.97	2444.87	314.9	475.86	2111.76	2703.26	1001.68	533.39	4170.66	1493.86	2327.33	1138.74	2332.47	2332.57	-
MW0130191	2-(3,4-dimethoxyphenyl)-3,5,6,7,8-pentahydroxy-4H-chromen-4-one	Others	Ketone compounds	C17H14O9	747.1225	[2M+Na]+	10.4764413197772	3	-	-	112396.25	98296.25	126492.83	130757.19	17344.87	141453.3	164472.59	282641.93	99514.22	122487.82	10620.03	172873.99	95046.83	111986.22	7520.09	120160.62	1884.87	74830.29	34893.71	44442.5	54666.6	25726.11	30008.64	3839.83	7130.17	18409.96	1252.33	502.67	249.54	756.51	69746.3	73181.18	72288.96	71627.58	-
MW0142712	3',5'-Dihydroxyflavanone	Others	Ketone compounds	C15H12O4	513.1499	[2M+H]+	8.71494765787594	3	-	-	84844.03	129977.53	189513.13	67256.09	76615.87	83695.01	60889.55	60572.97	40040.34	51084.88	12321.91	44796.52	178619.65	114583.03	115889.92	124384.82	48060.24	141469.82	111697.69	114812.61	100471.59	105119.3	125993.55	53145.03	76942.82	53722.72	75674.46	63013.48	36047.36	27933.48	86323.15	87052.26	87001.5	86352.43	-
MW0062301	PS(14:0/18:3(6Z,9Z,12Z))	GP	PS	C38H68NO10P	730.4741	[M+H]+	14.9633500533659	3	-	-	7591.01	7619.93	14066.96	5343.61	10460.82	11313.55	2103.6	4448.55	6982.57	3515.79	3062.97	4847.83	9169.19	16304.06	23416.7	2037.48	3987.05	37513.83	174.56	349.11	4542.15	15637.7	3438.4	5234.3	2791.33	845.26	6090.64	2221.09	18909.93	1196.31	6698.25	6653.55	5738.16	6211.65	-
MW0124292	Hematoxylin	Phenolic acids	Phenolic acids	C16H14O6	320.1135	[M+NH4]+	9.57350895987474	3	-	-	118.75	910.64	229.75	511.23	454.58	54.2	424.62	251.2	783.03	581.45	528.8	810.14	642.35	1566.05	3956.61	2431.27	589.99	2191.98	2016.44	4105.51	993.86	1359.65	7248.87	3144.21	4985.77	4838.73	3774.11	9006.2	1061.82	2660.87	2128.7	2062.07	2026.53	1906.6	-
MW0162665	(1R,2S,3S,4S,5S,8R,9R,12R)-8-formyl-5-hydroxy-4-methyl-13-methylidenetetracyclo[10.2.1.01,9.03,8]pentadecane-2,4-dicarboxylate	Organic acids	Organic acids	C20H24O6-2	361.1657	[M+H]+	0.7215000000826421	3	-	-	15331.11	25690.08	26134.67	20748.73	22830.65	10036.72	15881.89	16777.49	7501.66	24810.04	6360.27	20456.03	6875.16	2798.91	5287.07	2504.41	6080.29	17942.23	16382.97	5932.07	12714.42	2107.7	3094.65	23093.0	15317.8	10964.22	16024.59	4377.07	1700.15	3401.4	8093.76	8172.05	8274.58	7543.36	-
MW0140215	(1R,10aS)-1,4,10,10a-tetrahydrophenazine-1,6-dicarboxylic acid	Others	Lactones	C14H12N2O4	273.0875	[M+H]+	0.73274999991213	3	-	C21409	157.56	2451.77	870.82	82.92	810.39	327.75	813.87	1021.04	344.71	114.76	83.76	64.21	4537.66	1067.71	8680.72	1263.2	630.92	8199.58	15222.34	5941.55	7901.34	10383.97	22294.23	4531.18	19952.88	26789.44	22665.96	13617.74	8661.2	1814.52	5502.35	5168.81	5664.66	5565.0	ko01110
MW0146240	Asp-Pro-Ile	Amino acids and derivatives	Amino acids and derivatives	C15H25N3O6	344.1796	[M+H]+	0.839249999984304	3	-	-	2332.94	2517.09	2044.63	1723.37	2516.82	2876.11	2207.85	1356.56	3487.58	3226.5	2099.78	1449.59	5771.92	4155.9	8241.81	3835.5	3313.52	2360.64	3330.19	3530.95	2016.85	6113.42	9410.99	7227.33	1418.59	6862.35	8911.92	15432.82	7966.15	7799.12	4261.28	4177.9	4353.3	4177.88	-
MW0160964	(indol-3-yl)acetyl-L-aspartate	Amino acids and derivatives	Amino acids and derivatives	C14H12N2O5-2	289.0828	[M+H]+	0.9459999999705809	3	-	-	320.97	1476.49	541.63	842.75	635.82	892.69	175.02	413.24	170.46	60.93	561.31	260.92	1658.11	1211.84	5076.64	2985.87	2097.09	5500.98	5693.42	5535.3	1752.55	8307.0	11400.71	3630.48	4447.95	12293.79	8482.45	8355.78	3267.9	1931.49	2806.86	3001.47	2531.15	2927.28	-
MEDP1046	TRIPHENYL PHOSPHATE	Others	Lactones	C18H15O4P	326.0712	[M+]+	1.35322418501005	3	-	C14235	4400.73	1683.85	4631.67	1251.39	4466.19	1501.2	1667.61	4337.76	893.75	1083.41	2285.87	997.85	1828.46	2912.87	3285.52	2091.68	2428.82	2292.6	931.11	1109.83	1480.28	1332.96	2562.04	1078.32	324.11	631.95	572.85	3102.09	1156.68	624.84	2238.54	2368.03	1910.78	2239.13	-
MW0106864	Glutaminylmethionyllysine	Amino acids and derivatives	Amino acids and derivatives	C16H31N5O5S	444.1757	[M+K]+	1.01208030505674	3	-	-	1112.61	6071.24	2574.39	1989.68	3065.11	2966.99	931.58	1323.14	3051.52	2482.51	925.31	2322.31	7032.93	8957.56	9356.64	9002.63	4462.55	5523.85	8652.94	12403.43	23652.16	18319.43	11842.27	9872.97	15551.75	17133.34	20610.28	19027.6	19533.43	10851.83	8715.76	9036.23	8585.18	7612.79	-
MW0112099	2-Butyne-1,4-diol	Alcohol and amines	Alcohols	C4H6O2	109.0274	[M+Na]+	1.05132499999883	3	-	C02497	1764.25	1801.04	1242.29	3983.42	1627.34	2531.99	3585.17	5002.0	2536.17	7236.02	7948.81	4343.18	4573.33	4780.94	2874.63	5377.16	3375.67	2279.82	4406.29	5881.84	4624.32	3086.88	3165.75	2682.51	3914.41	2590.37	3222.92	3851.61	4416.19	3590.28	2610.25	2626.01	2526.6	2765.58	-
MW0163756	[(2S)-2-azaniumyl-2-carboxyethyl] [(2R)-2,3-bis[[(Z)-octadec-9-enoyl]oxy]propyl] phosphate	GL	DG	C42H78NO10P	826.5233	[M+K]+	16.0815390534049	3	-	-	48666.34	47845.13	15512.8	21568.88	21168.42	2983.67	2563.34	10349.21	14340.39	2609.36	15908.61	12674.02	15539.57	20226.86	32966.31	25252.6	50866.51	54837.37	11246.73	14518.25	15497.1	14610.49	31948.77	21978.54	32667.21	56434.45	23657.38	6184.71	20302.38	7329.8	56730.26	59824.66	61757.44	63117.27	-
MW0114447	2-Methoxy-4-[2-propenyl]phenyl 6-O-beta-D-glucopyranosyl-beta-D-glucopyranoside	Benzene and substituted derivatives	Benzene and substituted derivatives	C22H32O12	489.1918	[M+H]+	1.27675700029181	3	-	-	18050.73	19279.31	10836.85	13327.1	12785.55	7911.66	13776.93	22175.43	32006.8	37464.01	18177.36	16355.29	13216.84	25523.76	28865.76	13798.02	25168.94	26340.65	36683.21	34994.69	29600.45	51557.7	7457.3	40548.91	24376.62	21597.68	30470.51	29253.86	28705.97	33759.29	28110.41	27901.2	29168.82	26054.19	-
MW0104911	3,4,5,6-Tetrahydrohippurate	Organic acids	Organic acids	C9H13NO3	201.1225	[M+NH4]+	1.35825000000978	3	-	-	3139.02	5088.94	4556.02	3663.74	4170.56	3011.96	1823.07	1172.1	2580.38	2270.33	1918.72	882.17	2740.87	4312.26	1911.15	2153.32	1933.68	3491.23	3421.01	3499.9	2736.09	1391.41	4213.61	1607.55	3002.84	1718.35	267.04	3578.53	2436.18	5074.0	2335.92	1905.55	2230.27	2226.52	-
MW0122466	1,3-Dimethyl-2,4,7-trioxo-1,2,3,4,7,8-hexahydropteridine-6-carbaldehyde	Heterocyclic compounds	Pteridines and derivatives	C9H8N4O4	259.0434	[M+Na]+	1.38700000000824	3	-	-	12846.31	8273.1	6019.19	10263.65	13783.64	5276.21	7906.2	4679.81	8394.61	20054.88	14731.61	12620.95	15923.9	25681.27	25007.19	9214.26	27047.81	15345.51	43885.41	31433.21	26670.98	20504.58	26500.5	23282.89	22879.6	24998.92	14093.59	28066.23	38002.41	22819.65	13276.69	14108.37	13665.35	9938.23	-
MEDP1343	LPC(0:0/18:3)	Lipids	LPC	C26H49NO7P	582.3468	[M+CH3CN+Na]+	1.66523320639141	3	-	-	6275.33	16772.3	16224.78	10736.22	12384.06	13745.05	6852.27	9342.26	8452.94	10208.41	6038.5	10432.08	8161.26	9693.52	15828.37	16664.27	12287.9	7063.6	8725.25	4960.87	1577.62	4592.67	13055.15	8946.6	7099.24	4541.12	7473.77	4356.41	8140.66	6256.08	10302.37	10258.38	10639.36	10443.88	-
MW0146708	Bialaphos	Amino acids and derivatives	Amino acids and derivatives	C11H22N3O6P	362.0878	[M+K]+	1.55649999996399	3	-	C06457	1890.86	4214.65	3854.49	1497.31	3465.83	2665.92	712.25	336.82	3210.14	617.97	531.56	547.43	2539.71	1855.11	2245.17	1632.5	1074.78	376.8	5047.01	3799.91	5067.15	1682.27	251.72	1575.74	3695.47	2283.21	3928.58	554.92	1475.82	105.58	1883.78	1357.77	2015.67	1848.76	ko00440,ko01110
MW0129927	[3,4,5-Trihydroxy-6-(hydroxymethyl)oxan-2-yl] 3-hydroxy-4,5-dimethoxybenzoate	Benzene and substituted derivatives	Benzene and substituted derivatives	C15H20O10	361.1118	[M+H]+	1.61749999989524	3	-	-	11903.82	18024.11	18643.61	12284.3	6907.74	27933.96	12986.92	21134.2	14069.81	16223.27	16211.5	16341.63	2282.84	2990.82	5890.03	6242.14	10030.18	2658.26	16271.0	19677.82	4426.28	5625.53	2815.72	3790.07	15818.63	11694.29	6860.69	4405.36	17953.84	4963.16	5131.72	5530.65	5682.0	5726.25	-
MW0154675	o-Benzosemiquinone	Phenolic acids	Phenolic acids	C6H5O2	156.0364	[M+HCOO+2H]+	16.8214226874142	3	-	C05060	710.68	2814.61	1314.31	2307.52	2156.39	725.83	1048.19	700.22	847.22	1816.56	1260.11	694.36	4651.27	3767.86	4560.01	3610.54	4363.41	3986.93	4550.16	4842.59	4099.36	2955.19	2948.15	3748.36	5563.24	2107.1	2608.28	4368.42	5092.52	3263.13	3100.29	3025.68	3108.9	3252.38	-
MW0143662	S-methyl-5-thio-D-ribofuranose	Organic acids	Organic acids	C6H12O4S	256.9642	[M-H+2K]+	1.10406044996125	3	-	C03089	72213.0	137442.12	145310.36	134642.86	117017.18	130985.18	111492.5	108431.96	109107.84	121729.01	133074.56	140707.56	92700.54	93074.15	75587.33	95093.65	96196.02	78444.01	66047.14	81501.83	62075.65	57620.97	55842.08	58909.28	37317.84	40625.81	70172.59	60542.1	43489.68	33175.4	64816.33	69264.06	70055.88	68999.87	ko00270,ko01100
MW0012979	1-Palmitoylglycerophosphocholine	GP	PC	C24H51NO7P+	496.3397	[M+]+	3.07742526134891	3	-	C04102	17671.27	19235.78	18110.99	10899.56	22220.41	13001.48	18205.13	19932.39	24058.5	15063.13	15923.67	22552.74	24497.77	45484.62	48805.44	14582.37	12984.27	13001.06	20164.53	25513.55	39850.49	17921.75	9010.92	14515.78	30911.18	56939.19	117346.49	37643.96	32828.33	22097.26	38565.11	39112.22	36048.81	38202.36	-
MW0161765	coproporphyrinogen III(4-)	Others	Lactones	C36H40N4O8-4	679.2760000000001	[M+Na]+	2.11127465759599	3	-	-	877.57	144.87	1188.21	3337.32	5107.7	1713.23	3358.31	1395.99	282.43	612.39	3101.59	2811.62	1052.28	203.9	66.86	298.62	190.83	323.35	1495.11	141.73	868.83	225.14	202.68	216.78	195.36	79.63	1507.36	236.63	2045.48	215.91	873.41	799.69	897.88	905.44	-
MW0150621	Methyl 4,7-anhydro-2,3-dideoxy-7-phenylheptonate	Alcohol and amines	Alcohols	C14H18O5	305.0776	[M+K]+	3.83214120006414	3	-	-	4988.9	6973.45	3542.98	2780.34	2493.64	3944.6	3983.71	1314.44	5790.55	3956.74	1924.24	3208.07	5121.02	5786.36	5554.24	3868.96	7669.66	9488.6	4909.98	6148.39	7549.83	8750.05	5176.06	5887.88	11756.53	12794.57	16656.25	7521.07	10687.43	10349.38	7060.08	7064.32	7037.24	6891.69	-
MW0150919	His-Glu-His	Amino acids and derivatives	Amino acids and derivatives	C17H23N7O6	468.1784	[M+HCOO+2H]+	14.1374387311438	3	-	-	24767.75	18460.52	27614.93	22362.98	13631.29	22301.78	3579.68	8582.6	3408.06	10387.38	5851.17	7207.22	19434.83	16738.96	9160.99	4885.55	15361.73	27167.01	17376.35	12545.38	8491.73	3100.78	11349.42	15264.61	18987.99	23932.06	6096.46	7352.56	16920.33	1134.44	19440.3	19338.37	19847.67	19807.4	-
MW0161005	(2S)-2-azaniumyl-3-[4-(4-hydroxyphenoxy)phenyl]propanoate	Others	Lactones	C15H15NO4	296.0969	[M+Na]+	2.23000000005413	3	-	-	1369.97	1111.55	261.31	1355.94	475.98	891.46	2777.21	3605.82	8222.2	4455.68	1944.78	5847.39	448.59	1487.42	338.52	663.76	2938.59	410.71	595.61	171.75	1510.4	474.83	709.52	238.25	342.66	1792.24	31.82	23.82	1012.09	285.07	1096.12	1295.63	650.91	870.98	-
MW0157658	Thr-His-Cys-Asn-Gln	Amino acids and derivatives	Amino acids and derivatives	C22H35N9O9S	665.2421	[M+CH3CN+Na]+	12.3479134073801	3	-	-	69651.2	17586.31	151452.97	59801.26	76213.09	107320.25	37702.96	60225.83	24817.61	3516.69	77549.44	31675.05	118304.34	146655.82	118169.01	134704.87	79094.08	56701.78	170110.71	153721.26	116074.4	318444.33	149557.67	139291.21	41612.31	64997.82	251856.21	137755.57	117203.43	69006.54	105488.12	106651.47	111171.81	104323.21	-
MW0149376	Gal(1-3)[Fuc(1-2)]Gal(1-4)GlcSp	Others	Saccharides	C26H45N3O20	783.2724	[M+CH3CN+Na]+	2.17936775513059	3	-	-	763616.14	344850.44	328747.14	257400.68	364568.78	447300.9	72884.72	150179.72	282409.0	201858.99	324956.62	170770.96	459373.82	1303986.24	541961.73	749055.04	551549.79	428982.76	779732.34	914895.36	447671.13	623379.61	543639.06	658590.7	300214.47	283083.52	577387.22	280190.18	385661.85	342842.86	424139.77	421888.89	424610.63	421939.06	-
MW0142517	2-O-alpha-L-Rhamnopyranosyl-D-glucopyranose	Others	Saccharides	C12H22O10	675.2307	[2M+Na]+	3.5871587666454	3	-	C08244	77318.66	87614.62	106101.42	65752.54	93635.48	224204.14	48718.73	64662.33	68559.6	77906.86	10591.74	113496.88	130067.98	99489.5	242578.94	187038.23	167831.85	102393.75	183753.76	196642.22	111819.19	266529.51	196839.1	139328.61	113015.96	165598.52	296526.01	314869.96	240606.12	311319.19	165250.57	168639.27	163184.78	166203.07	-
MW0126657	Termitomycamide B	Alcohol and amines	Amines	C28H40N2O2	454.3369	[M+NH4]+	4.58559074736399	3	-	-	5538.15	3814.45	2259.11	485.84	12662.65	2337.95	1141.38	2266.85	5190.08	5093.45	888.22	4981.59	16740.77	4608.54	14668.66	19473.19	20964.49	24662.99	23636.49	32629.97	17219.7	11542.53	24710.04	9404.56	16736.8	19274.1	6159.02	13911.52	5807.9	12270.15	7917.14	7857.29	7223.18	7455.88	-
MW0168255	n6-(cis-hydroxyisopentenyl)adenosine	Nucleotides and derivatives	Nucleotides and derivatives	C15H21N5O5	418.1135	[M-2H+3Na]+	11.6758956317392	3	-	-	131419.05	182474.28	243052.71	116251.34	84390.12	119287.88	464483.24	427133.17	240737.77	161796.65	27621.32	170790.44	117875.28	24185.85	935.87	22238.4	11561.25	66605.8	17977.94	18215.42	62078.26	71318.4	4285.5	9657.06	11077.47	1485.46	2198.73	2652.01	5342.81	6578.04	52687.55	52863.21	52123.72	52253.89	-
MW0158564	Tyr-Phe-Asp-Arg	Amino acids and derivatives	Amino acids and derivatives	C28H37N7O8	641.2925	[M+CH3CN+H]+	15.1956714409765	3	-	-	5216.13	2758.35	3685.73	1536.29	1851.78	1489.08	1284.65	229.6	1053.14	2149.05	777.23	849.0	1528.22	969.92	2653.06	1454.75	5890.32	2832.81	644.54	474.94	2635.88	1235.4	2161.14	1210.39	590.72	5307.93	3470.22	505.32	3608.9	1137.15	7087.98	6599.84	6700.97	6114.64	-
MW0110365	Val-Pro-Lys	Amino acids and derivatives	Amino acids and derivatives	C16H30N4O4	723.4119999999999	[2M+K]+	9.62915938821244	3	-	-	73805.35	23887.08	72372.13	111629.82	19081.13	41741.93	43319.08	76771.95	7744.12	57859.17	127564.32	69368.03	22430.98	45248.11	6151.43	5135.94	17046.41	23275.66	12903.85	8947.92	7857.24	1549.74	15247.4	28598.7	7568.41	18398.16	24274.78	3409.19	22517.34	354.05	32627.02	30275.35	30614.5	27098.46	-
MW0157601	Thr-Cys-Tyr-Thr-Tyr	Amino acids and derivatives	Amino acids and derivatives	C29H39N5O10S	649.2509	[M+]+	12.5016573867174	3	-	-	4953.26	2037.6	8071.69	4256.99	3517.26	12727.47	2949.84	2319.54	5914.57	2291.4	8212.66	3060.0	53745.62	42348.96	60228.4	79718.36	16474.53	7999.16	67533.03	90206.09	61710.08	139710.15	79232.41	60560.54	23319.79	17671.39	118094.05	148608.17	49827.31	59157.38	19921.05	20346.68	19637.78	20305.4	-
MEDP1829	4,10,11,11-Tetramethyltricyclo[5.3.1.0^{1,5}]undec-4-en-3-one	Others	Ketone compounds	C15H22O	219.1745	[M+H]+	2.66350000003968	3	-	C17501	8182.69	3714.35	3029.4	9065.06	6694.02	7469.49	5122.76	5473.03	5586.33	9198.29	5845.93	2756.58	730.5	1857.82	4999.77	4834.32	4215.96	3868.67	5461.74	8010.12	3282.99	3146.96	4735.08	2909.7	1795.62	4114.1	478.79	4008.71	4480.46	475.25	6329.38	5760.7	6079.47	6344.74	-
MW0154401	Neu5Ac2-3LacDiNAcSp	Others	Saccharides	C29H48N6O19	848.3319	[M+CH3CN+Na]+	6.561550933148191	3	-	-	10795.11	2203.75	11001.75	8060.61	12040.13	13682.84	2596.22	10358.23	3019.8	4320.73	1760.14	8262.1	31234.43	30123.36	35977.69	33831.47	11370.35	32640.85	62883.98	106882.7	20614.02	70347.98	93272.2	81061.17	16719.67	27108.81	113525.18	137811.52	37782.93	36145.51	13575.11	12585.54	14454.01	14829.83	-
MW0155806	Pro-Asp-Asn	Amino acids and derivatives	Amino acids and derivatives	C13H20N4O7	345.1374	[M+H]+	15.6957776523825	3	-	-	3951.95	5986.11	5167.47	2686.42	898.58	2318.0	995.05	25.47	1218.57	2923.71	160.77	325.26	8564.5	564.94	10718.68	4081.2	4134.15	18766.98	8551.45	10278.57	6933.56	15951.16	33561.43	1480.96	6517.03	10943.62	11698.78	19438.28	1147.43	3745.98	5409.27	5190.91	4217.4	5351.33	-
MEDL00515	5-Hydroxypiperazic acid	Heterocyclic compounds	Heterocyclic compounds	C5H10N2O3	185.0314	[M+K]+	2.85549999993862	3	-	C00739	21832.82	10608.1	18956.8	13084.57	15410.26	10694.12	2417.32	9374.64	12245.99	9287.06	12872.86	12695.84	18237.66	20812.64	40357.09	21877.19	28805.95	15703.47	32534.39	39647.23	30969.38	43294.52	44045.68	44769.19	22897.84	12391.25	20369.5	47949.83	36434.13	47035.29	24848.26	27884.82	30027.94	27937.06	ko00310,ko00470,ko01100
MW0144773	Ala-Tyr-Glu	Amino acids and derivatives	Amino acids and derivatives	C17H23N3O7	801.2808	[2M+K]+	10.1593148106475	3	-	-	215720.11	105575.63	258756.76	117922.93	160083.61	113237.7	48104.8	60069.1	98514.93	42253.27	50215.42	39386.89	238041.96	334381.18	289875.41	356222.04	314089.19	281553.78	209624.24	195110.17	263521.31	367362.76	254268.2	176659.33	148026.24	211631.93	335921.94	214770.89	354258.99	132096.7	234703.1	241563.17	239926.34	232197.44	-
MW0109833	2-Amino-5-carbamimidoylsulfanylpentanoic acid	Amino acids and derivatives	Amino acids and derivatives	C6H13N3O2S	174.0757	[M+H-H2O]+	17.3979589975204	3	-	-	503382.15	345455.45	355788.87	522032.97	542782.78	401915.1	558360.43	350102.31	386427.53	232617.14	252344.42	281292.64	320299.9	299152.17	180480.46	282120.5	183403.85	277122.84	41121.63	53787.98	259119.43	84202.18	78643.77	96810.73	135002.18	55908.42	6353.42	57457.13	48608.63	106511.79	272954.73	271914.58	249641.32	270640.42	-
ZINC95919335	3',5-Dihydroxy-4',5',6-trimethoxy-7-[6-O-(3-methoxy-4-hydroxybenzoyl)-beta-D-glucopyranosyloxy]isoflavone	Benzene and substituted derivatives	Benzene and substituted derivatives	C32H32O16	673.1792	[M+H]+	2.92306570797625	3	-	-	63240.04	33982.98	47653.45	91294.51	88088.37	40077.59	48132.74	42804.98	49233.13	54181.38	127316.41	67435.08	62840.62	23614.6	28404.02	85110.21	30072.07	23110.47	43467.75	14629.07	56979.59	41909.64	30390.5	50524.84	34792.81	16264.64	18997.59	53939.62	46024.86	8153.92	58527.48	58578.41	57986.23	58848.07	-
MW0144742	Ala-Thr-Cys	Amino acids and derivatives	Amino acids and derivatives	C10H19N3O5S1	362.0997	[M+Na+HCOOH]+	4.16097117238223	3	-	-	3423.41	4665.38	45385.53	17005.92	11777.3	56856.17	28609.76	129327.64	73040.07	147774.16	185364.47	78912.96	41331.93	49972.11	27604.14	49631.66	51900.74	5481.32	10459.38	63487.53	15217.26	7730.9	89887.05	90102.97	54183.47	68140.23	37176.44	73216.94	60984.35	67486.04	35243.65	37741.37	26229.98	28549.53	-
MW0145884	Asn-Ser-Glu-Asp-Thr	Amino acids and derivatives	Amino acids and derivatives	C20H32N6O13	564.1972	[M+]+	16.6813707131267	3	-	-	5268.52	1494.96	2701.57	5230.32	7602.45	2059.79	3622.11	4328.17	1804.98	1274.58	1617.52	2820.37	1132.47	1281.32	363.03	1030.52	2980.41	784.0	577.72	1118.87	534.47	717.82	81.17	397.93	1138.1	148.21	1390.46	91.38	1786.14	255.07	3927.57	3923.08	3995.86	3991.99	-
MW0145779	Asn-His-Val-Asp	Amino acids and derivatives	Amino acids and derivatives	C19H29N7O8	547.2445	[M+CH3CN+Na]+	17.1717157064775	3	-	-	1571.46	4870.36	4640.29	1380.29	3745.0	3048.57	60.14	807.4	475.41	909.64	757.79	1173.43	7721.31	11148.58	3676.22	3599.97	3626.92	12988.04	6313.04	17073.05	6845.85	8153.77	15874.2	9615.96	13594.89	17100.53	32009.1	28668.84	12775.57	5286.41	6068.76	6134.56	5698.85	5816.03	-
MW0012226	12-hydroxyheptadecanoic acid	Lipids	Free fatty acids	C17H34O3	304.2999	[M+NH4]+	20.5122500000243	3	-	-	9173.49	15373.66	6654.37	7582.21	8274.97	9019.51	9898.94	20169.13	23009.68	12688.85	30889.91	17618.93	9653.95	9295.08	12737.01	13253.22	27507.97	4776.88	15742.73	20333.72	16409.85	17852.79	16433.63	21870.73	19508.56	24626.95	22013.26	39919.69	28073.26	35827.71	17342.16	17041.08	16710.24	17204.81	-
MW0138460	Isobergapten	Lignans and Coumarins	Coumarins	C12H8O4	450.1281	[2M+NH4]+	18.8902621811031	3	-	C18082	1499.19	9485.07	60777.55	22684.78	17965.53	7022.92	35420.41	27746.7	20175.74	19834.69	16514.1	6840.29	48977.18	28358.46	53906.62	17432.73	2154.26	18302.76	66842.66	73616.46	45704.71	49493.75	76669.61	14334.04	35811.39	18336.69	15286.92	99582.46	1181.32	2015.3	12965.0	13770.92	13980.61	12418.54	-
MEDP1322	LysoPC(22:5(7Z,10Z,13Z,16Z,19Z))	Lipids	LPC	C30H52NO7P	637.3021	[M-2H+3Na]+	5.84262774789897	3	-	C04230	490726.37	551768.26	1088649.09	677793.06	640741.72	701248.75	835297.72	527496.3	386945.83	2071480.28	194226.85	295267.7	470732.96	882536.22	708184.99	761811.59	260237.86	335205.88	353616.39	349957.42	479747.78	173962.83	169483.07	157210.18	542774.67	675261.79	309451.76	368640.32	124376.38	278158.94	232813.83	199352.35	213421.45	91725.25	ko00564,ko04148
MW0062986	PS(22:4(7Z,10Z,13Z,16Z)/22:6(4Z,7Z,10Z,13Z,16Z,19Z))	GP	PS	C50H78NO10P	906.4988	[M+Na]+	20.7522653754413	3	-	-	36071.63	14533.59	88462.47	49918.56	132357.85	87048.12	87153.02	60697.37	55842.07	39361.58	30379.42	34873.58	5661.55	40810.92	49821.69	53201.1	56716.75	41578.57	50658.58	49565.65	63148.95	14112.99	45020.0	11196.52	20309.7	20454.72	10524.76	39639.37	40904.45	18352.91	24493.35	29288.12	29153.01	28965.31	-
MW0109034	palmyramide A	Lipids	Free fatty acids	C36H53N3O9	689.4197	[M+NH4]+	19.9567079042113	3	-	-	2243.21	2289.42	2107.33	2332.42	1908.65	1294.26	203.73	1347.71	1034.13	1481.99	813.4	1175.42	1155.58	2232.41	1062.0	925.29	1378.27	1115.2	1525.35	1220.63	1239.98	2114.47	1328.95	1676.19	1802.13	2280.57	1332.39	1629.27	3302.07	1824.4	4280.42	4153.99	4085.18	4261.59	-
MW0155304	Phe-Phe-Met	Amino acids and derivatives	Amino acids and derivatives	C23H29N3O4S1	528.164	[M+K+HCOOH]+	16.8049478507232	3	-	-	28473.86	39145.79	20427.35	28831.46	9222.4	20013.69	53736.81	21434.37	24580.96	41604.28	288.85	26199.98	11601.96	6511.24	6618.61	6559.31	12624.98	20202.55	11162.46	4384.93	2937.22	1240.07	17126.12	16490.72	39359.79	12632.74	14703.17	11313.41	7471.66	32008.52	13132.96	12899.85	13396.42	12054.51	-
MW0114594	Hexapropylene glycol monobutyl ether	Alcohol and amines	Alcohols	C22H46O7	445.3122	[M+Na]+	3.20607686545352	3	-	-	418.82	57.49	335.0	328.16	1342.98	229.55	79.1	344.5	636.48	692.26	922.96	296.89	221.01	1945.33	1573.14	2702.79	712.25	1121.07	5878.85	5321.93	4420.37	2727.35	5177.54	1065.52	2530.04	7656.06	228.13	1663.03	2308.99	653.77	1629.55	1575.1	1711.52	1383.55	-
MW0150522	Gly-Tyr-Thr	Amino acids and derivatives	Amino acids and derivatives	C15H21N3O6	717.2525	[2M+K]+	13.1706896792153	3	-	-	6000.6	8878.07	11109.83	11319.06	11322.55	23624.3	4310.24	5706.76	4144.25	5997.34	15578.59	4624.75	79871.94	95047.91	106650.17	65681.58	71177.35	22844.46	79294.68	34902.43	82448.47	81106.76	45780.99	168315.91	37335.68	44963.27	125942.0	91066.81	95191.67	97987.64	23913.02	42146.17	39701.03	38667.36	-
MW0158307	Trp-Nap-OH	Amino acids and derivatives	Amino acids and derivatives	C30H25N3O6	488.1659	[M+H-2H2O]+	17.721055725326	3	-	-	20567.94	32315.22	24840.23	45807.69	59586.08	21712.68	10001.29	6401.51	7083.69	8719.68	12249.59	13082.04	87189.94	79163.08	121679.19	112876.77	92148.36	87540.59	109382.3	112922.85	91035.44	124782.73	83729.05	103031.66	52243.72	142935.44	75703.86	131132.88	174755.23	145750.22	65006.94	65729.64	65951.68	66913.21	-
MW0158409	Tyr-Asp-Asp	Amino acids and derivatives	Amino acids and derivatives	C17H21N3O9	458.1445	[M+HCOO+2H]+	11.398793032257	3	-	-	39746.78	30609.97	66117.91	47509.81	9941.28	74949.16	16671.16	30248.55	12126.14	55924.01	24466.38	43324.83	28710.01	25343.01	5174.54	30170.07	27191.55	21138.94	48723.72	5667.97	12550.44	24172.21	22295.22	25208.2	12035.51	18123.1	28090.28	20177.61	19319.09	7271.49	32905.45	33011.59	32982.59	33725.49	-
MW0153047	Lys-Leu-Thr-Ala-Ala	Amino acids and derivatives	Amino acids and derivatives	C22H42N6O7	502.3016	[M+]+	16.7263490070014	3	-	-	71835.17	55270.3	53728.42	41844.0	115712.03	68423.4	72921.62	196772.79	64731.1	78205.24	58758.45	86206.36	151194.9	116335.11	206063.21	88283.25	63962.64	83161.79	33600.94	147277.11	137982.32	48492.64	79963.89	125154.8	117037.86	123646.34	264976.85	168581.69	122319.07	208558.68	117813.49	113183.38	114814.99	115275.18	-
MW0130347	CID 131838408	Others	Ketone compounds	C32H24O20	729.1128	[M+H]+	17.1414055576997	3	-	-	26324.75	16234.19	28137.92	26741.81	8454.41	26131.93	36872.72	55211.24	25462.65	29694.49	3483.93	45386.43	16921.7	40703.3	3018.58	25010.44	4534.53	12746.03	8941.51	1550.96	17883.71	7268.5	2601.02	4743.68	4287.37	3006.81	2389.6	279.09	833.1	3538.09	8718.31	9729.55	6225.61	8714.36	-
MW0155144	Phe-Cys-Gly	Amino acids and derivatives	Amino acids and derivatives	C14H19N3O4S1	326.1239	[M+H]+	19.0864269325175	3	-	-	88279.72	72649.02	111543.15	77726.55	78483.55	136033.64	20516.7	39472.51	33627.76	36746.35	49003.27	46731.19	190073.6	274154.2	245336.13	350884.01	217618.55	168322.43	165007.31	218980.73	173642.0	306721.91	250988.78	152428.09	114236.64	134510.67	192766.61	5020.06	121920.39	69534.19	162792.16	165291.05	163393.29	165182.24	-
MW0145405	Arg-Ile-Val-Leu-Val	Amino acids and derivatives	Amino acids and derivatives	C28H54N8O6	616.4593	[M+NH4]+	17.8926581224519	3	-	-	9081.95	1271.59	9709.04	1583.5	12463.29	3080.28	4617.18	1973.18	11108.27	4707.98	11765.89	8771.41	12651.37	44755.54	29162.23	35712.72	41575.5	60863.87	71847.11	67228.58	53351.75	34228.27	76260.5	14710.89	47037.96	59842.72	14882.05	10001.8	3899.6	13093.47	16763.02	15003.03	17481.79	17356.49	-
MW0158453	Tyr-Glu-Asp-Tyr-Val	Amino acids and derivatives	Amino acids and derivatives	C32H41N5O12	751.2774	[M+CH3CN+Na]+	17.6754327328257	3	-	-	79623.58	16755.73	546115.94	325313.74	410405.65	494379.59	122523.32	244010.62	12449.26	129029.07	446825.12	252688.49	877456.91	930345.47	949635.37	783521.77	613292.38	499541.04	1146347.0	1248653.91	876194.88	1399955.36	1217282.62	906671.81	811891.42	837374.07	1953347.9	2302369.65	1426438.15	596889.47	826161.58	819390.24	834164.61	833063.1	-
MW0145847	Asn-Met-Tyr	Amino acids and derivatives	Amino acids and derivatives	C18H26N4O6S1	427.1792	[M+H]+	16.2365342657336	3	-	-	1720.06	2647.43	2088.5	55.29	1099.99	872.5	7.22	176.99	389.68	178.82	106.45	274.14	887.22	1251.87	2476.31	1108.17	1089.52	3534.36	1527.66	1366.5	1069.36	1631.37	2352.86	382.1	483.25	888.51	1092.02	893.16	203.73	312.66	2129.98	1838.1	2158.24	2230.98	-
MW0156786	Ser-His-Val-Lys	Amino acids and derivatives	Amino acids and derivatives	C20H35N7O6	487.2911	[M+NH4]+	18.1194573276809	3	-	-	26260.73	7048.22	22122.97	22499.76	21138.86	29717.61	4928.1	7489.35	1355.46	4088.77	9189.09	7272.93	7571.72	15862.26	248.74	1035.24	11527.86	11727.19	7401.4	9149.14	7628.22	9922.6	8483.5	20972.31	10967.82	21945.09	32843.99	37871.81	24898.78	7332.18	14120.86	14265.35	13579.65	14515.52	-
MW0151505	Ile-Lys-Arg-Asp-Phe	Amino acids and derivatives	Amino acids and derivatives	C31H51N9O8	677.3689999999999	[M+]+	4.23402068491552	3	-	-	162819.4	67381.85	174358.84	131371.22	68086.86	207948.58	45401.57	159268.97	23471.27	142030.44	224054.12	132750.26	71809.49	135712.81	9676.15	17105.56	80628.5	95085.0	19520.66	32640.07	22879.76	13545.75	28704.81	62081.28	35891.27	10797.87	3532.49	8192.0	59175.74	8073.4	42149.36	62413.24	59165.13	58346.98	-
MW0110244	Tyr-Cys	Amino acids and derivatives	Amino acids and derivatives	C12H16N2O4S	351.2927	[M-2H+3Na]+	3.03230461497606	3	-	-	6639.32	3132.34	6012.82	5591.12	3444.44	9027.3	3397.59	4859.13	3149.3	6491.49	8950.19	5510.13	4370.89	3587.21	955.45	551.95	1620.49	3704.43	602.01	3176.91	2338.19	359.69	504.83	638.28	1176.99	350.22	1057.23	1892.87	1372.17	1635.64	2861.14	3072.07	3233.1	3101.88	-
MW0159131	Val-Phe-Tyr	Amino acids and derivatives	Amino acids and derivatives	C23H29N3O5	450.2262	[M+Na]+	19.591485952887	3	-	-	2935.5	5083.27	2923.62	4432.14	6982.12	3445.08	1153.33	815.52	2562.76	3539.88	1284.81	2173.32	3165.51	2010.13	2727.82	1349.06	4784.72	1156.35	2284.42	3240.48	1913.06	3187.01	4016.72	2130.27	1594.43	1999.35	650.1	2463.86	2763.09	3559.06	3185.83	2835.31	3370.05	3485.67	-
MW0106599	epi-Tumonoic acid D	Organic acids	Organic acids	C16H29NO3	584.4735	[2M+NH4]+	15.358135139924	3	-	-	40757.74	49992.23	38155.84	67402.99	62036.24	40840.96	70775.23	38101.56	46961.57	37059.89	50888.83	42462.51	89804.24	103702.75	126937.59	100789.99	111950.23	116675.26	141775.19	130800.71	107057.91	87298.51	122588.98	85739.92	76884.32	108629.32	58377.02	139824.82	129079.94	65803.91	83872.43	91665.46	88953.46	88864.13	-
MW0159071	Val-Leu-Lys-Val-Leu	Amino acids and derivatives	Amino acids and derivatives	C28H54N6O6	570.4212	[M+]+	19.2226189255827	3	-	-	17763.78	6496.26	3583.35	4881.16	35189.77	21346.16	7192.77	5263.78	6719.71	10321.27	30130.55	12074.38	52057.87	60537.49	37422.89	74681.29	81280.23	90809.6	152997.15	104108.38	87435.29	65911.22	150174.49	56249.03	80808.99	87097.67	26867.72	71728.65	21430.52	22804.13	47800.17	47363.68	46948.56	47662.1	-
MW0146310	Asp-Tyr-Val	Amino acids and derivatives	Amino acids and derivatives	C18H25N3O7	442.1780000000001	[M+HCOO+2H]+	1.04288745764768	3	-	-	1298.49	3545.13	648.16	783.15	1281.14	710.47	262.92	71.55	388.15	203.6	119.77	248.17	2095.22	2112.87	3610.35	1929.63	4440.19	7138.52	1725.1	2369.57	2056.67	1968.22	5162.11	1757.03	2076.19	3714.76	4072.95	960.25	2415.27	1396.58	3105.45	3173.39	3250.36	3204.52	-
MW0150332	Gly-Asp-Tyr	Amino acids and derivatives	Amino acids and derivatives	C15H19N3O7	707.2525	[2M+H]+	4.917238937124099	3	-	-	405394.36	126577.82	111159.75	73810.8	229724.56	223558.38	45239.43	55280.19	111555.36	116892.2	85982.14	51165.82	288426.17	311861.26	440776.75	415651.0	530600.37	552172.43	258559.95	375703.81	288512.28	604733.46	454909.87	409692.17	282130.52	293247.87	1466115.61	589396.98	446213.52	545839.4	576175.24	547199.93	582121.4	594125.99	-
MW0013238	20-Hydroxy-N-arachidonoyltaurine	FA	Others	C22H37NO5S	450.2347	[M+Na]+	4.10985837028241	3	-	-	16769.59	7657.16	18543.21	12736.28	18388.9	4913.44	4195.35	10554.54	8191.77	6986.24	4173.81	23606.06	10538.41	11270.34	6809.25	7365.95	21914.28	13671.73	5419.72	4896.02	1935.5	4675.36	2750.61	6344.03	9839.08	11069.69	2827.07	10352.18	4391.93	5510.98	4537.2	3275.76	4978.82	4774.65	-
MW0146237	Asp-Pro-Gln	Amino acids and derivatives	Amino acids and derivatives	C14H22N4O7	755.2689999999999	[2M+K]+	18.9253392998363	3	-	-	314822.67	352547.94	104816.85	164949.92	142819.97	133167.68	46633.17	133956.03	65017.91	71111.39	240492.91	65008.6	110548.25	456072.3	442543.31	172447.03	264989.88	202786.87	344612.87	379948.01	612564.21	522754.95	456869.24	387955.97	562643.0	268625.7	825995.13	501917.33	333762.01	364216.24	207382.25	204802.51	205160.48	203767.98	-
MW0015114	(4Z,7S,8E,10E,12Z,14S,16Z,19Z)-7,14-dihydroxydocosa-4,8,10,12,16,19-hexaenoic acid	Lipids	Free fatty acids	C22H32O4	407.258	[M+HCOO+2H]+	1.82632208324764	3	-	-	9566.66	3621.69	15309.77	11054.17	14084.8	5723.71	8234.01	9078.57	11760.09	8873.91	21002.41	23238.04	39749.42	17026.07	16822.4	17301.44	3795.05	6159.48	46767.63	41012.79	47324.86	26167.53	34210.81	17112.51	34709.89	26971.11	38242.72	45283.06	24541.05	13214.48	20883.01	20721.32	18895.96	20813.09	-
MW0148855	Ecdysone palmitate	Lipids	Free fatty acids	C43H74O7	702.5322	[M+]+	15.0556283421178	3	-	C02681	4139.78	9715.79	851.83	4386.99	4696.64	1284.03	5466.55	11694.69	14343.21	20133.31	12123.51	17851.16	8230.01	2963.6	6434.49	6495.99	4065.96	3599.55	6606.62	8975.5	8845.96	10638.78	4476.85	4263.52	4777.37	2664.02	7062.42	7237.55	4060.33	5588.56	8982.69	10273.18	9555.16	10074.31	-
MW0108161	Met-Leu-Arg	Amino acids and derivatives	Amino acids and derivatives	C17H34N6O4S1	854.5272	[2M+NH4]+	19.8617268050676	3	-	-	2437.99	2392.56	2868.16	4451.11	3220.03	1441.95	2634.54	4737.79	16166.21	5253.04	7458.03	11134.26	1645.88	3362.75	2826.94	2813.98	5184.06	4778.2	1776.49	1687.72	2783.62	2139.58	985.27	4361.97	4550.82	2850.96	2341.99	3063.55	10483.43	7142.1	11523.38	11268.59	11077.83	10415.61	-
MW0151168	His-Nap-OH	Amino acids and derivatives	Amino acids and derivatives	C25H22N4O6	475.1463	[M+H]+	21.1255301431662	3	-	-	4470.02	2005.77	2766.95	2534.62	4881.31	3062.08	1934.42	935.32	752.02	536.63	851.21	877.77	368.37	143.93	587.09	1016.01	356.69	671.43	268.55	432.2	809.72	130.47	234.69	833.18	120.42	406.37	131.62	355.14	509.09	396.45	2343.46	2246.54	1431.62	2045.99	-
MW0151548	Ile-Phe-Thr	Amino acids and derivatives	Amino acids and derivatives	C19H29N3O5	397.2426	[M+NH4]+	4.30300000004991	3	-	-	37552.16	10236.6	39657.67	52306.66	6028.69	44007.11	9255.89	18044.64	4648.91	20441.84	48467.51	21323.8	13298.42	25156.83	4256.69	5301.54	28728.12	21442.96	10873.15	1201.92	793.36	2087.63	12838.97	18751.35	6186.68	14662.93	6892.31	8508.07	15204.71	2479.42	15086.94	14538.0	13039.03	14409.33	-
MW0146180	Asp-Leu-Tyr-Asp	Amino acids and derivatives	Amino acids and derivatives	C23H32N4O10	588.2126	[M+CH3CN+Na]+	17.8178630967244	3	-	-	13048.73	14307.06	7520.96	3423.58	5351.8	5495.82	857.43	733.98	4314.84	6144.47	3562.19	5484.32	8108.28	25546.66	21547.19	33506.72	28381.94	16126.64	10104.74	6591.58	15570.28	9000.23	25647.7	14995.68	28020.67	16106.21	19763.34	2446.02	9327.75	5299.89	19643.97	20805.99	21485.77	21938.05	-
MW0155868	Pro-Gly-Leu	Amino acids and derivatives	Amino acids and derivatives	C13H23N3O4	362.0872	[M-H+2K]+	4.62241381740114	3	-	-	4506.86	8004.72	4758.59	3217.89	5433.87	4475.35	7846.32	8905.64	6579.21	4542.07	935.37	4638.89	3964.35	4636.39	4894.95	2141.99	634.09	538.76	2330.54	1748.7	4771.08	721.49	969.24	244.96	1955.0	672.94	373.84	896.39	1021.19	226.24	2537.94	2794.96	1746.92	2874.29	-
ZINC33833878	9-(1,3-Benzodioxol-5-yl)-5-methoxy-[1]benzofuro[6,5-f][1,3]benzodioxol-8-one	Benzene and substituted derivatives	Benzene and substituted derivatives	C21H14O7	442.3379	[M+CH3CN+Na]+	19.2812010455507	3	-	-	2628.83	2699.38	2924.1	3599.37	586.28	500.34	761.02	537.42	3213.96	2084.35	1807.81	5015.13	5751.44	4823.0	9536.0	8960.98	7233.85	7614.45	2211.07	5897.56	2858.49	4103.44	3679.54	1719.22	841.58	1447.12	765.4	2406.94	462.71	623.3	2450.51	2053.12	2469.84	2369.43	-
MW0131708	3,4,5-trihydroxy-6-[(2-oxo-2H-chromen-3-yl)oxy]oxane-2-carboxylic acid	Organic acids	Organic acids	C15H14O9	677.1415	[2M+H]+	1.13353083665664	3	-	-	9296.71	10441.89	13739.47	7426.09	5319.91	10273.61	5457.7	10325.38	8409.93	7136.72	966.11	1904.47	12369.84	2797.84	8205.7	9882.14	3526.04	4359.33	15452.22	10189.67	11132.4	4901.82	7439.55	2198.99	6013.84	9586.14	3713.24	1782.04	3550.9	1410.28	5805.36	5821.1	5622.36	5991.02	-
MW0145925	Asn-Tyr-Asn	Amino acids and derivatives	Amino acids and derivatives	C17H23N5O7	486.0824	[M-H+2K]+	4.75232020706349	3	-	-	12480.89	11872.75	10253.02	4709.12	5760.65	25387.86	4946.03	18309.22	17471.81	6381.55	12393.29	16594.91	16585.8	14486.54	2308.15	12102.08	5677.11	8105.76	4509.57	4928.42	3332.1	11783.64	1409.51	4453.16	20555.35	2812.24	5159.09	148.16	2188.11	1216.93	7537.18	8060.0	7603.04	7110.4	-
MW0155387	Phe-Tyr-Leu-Leu-Tyr	Amino acids and derivatives	Amino acids and derivatives	C39H51N5O8	718.3943	[M+H]+	17.5359093515733	3	-	-	5690.76	1888.77	3944.74	4880.02	3852.79	3739.26	1780.99	3653.33	5662.08	1541.59	3563.49	3088.16	5286.62	8942.07	2575.76	3200.57	3609.63	2557.06	903.76	2861.74	3226.71	896.53	1596.02	549.65	2878.16	2777.16	2320.84	1093.26	2976.01	1958.27	5267.25	4765.21	5184.11	5233.61	-
MW0145933	Asn-Tyr-Ile	Amino acids and derivatives	Amino acids and derivatives	C19H28N4O6	485.1178	[M-H+2K]+	8.03019607241817	3	-	-	34901.25	56072.94	68914.37	24213.39	35505.3	26747.59	12396.66	13992.57	4537.67	16568.8	10660.44	17423.95	44515.4	78515.8	21072.62	48965.51	19578.14	78301.15	57491.45	55337.57	26643.8	31569.63	79757.43	44881.97	11451.27	11545.86	27252.94	38234.45	9011.48	10301.74	21259.35	22863.5	21844.29	21738.71	-
MW0136456	6-{4-[3-(3,7-dimethylocta-2,6-dien-1-yl)-5,7-dihydroxy-6-(4-hydroxy-3-methylbut-2-en-1-yl)-4-oxo-3,4-dihydro-2H-1-benzopyran-2-yl]-3-hydroxyphenoxy}-3,4,5-trihydroxyoxane-2-carboxylic acid	Organic acids	Organic acids	C36H44O13	731.3284	[M+HCOO+2H]+	1.55661601614719	3	-	-	10652.52	3216.18	5103.4	18738.6	71516.54	2147.24	32356.43	7273.36	21586.08	2627.93	1020.76	7558.43	26334.46	7751.73	19670.66	3797.72	2292.23	2615.79	6419.34	4638.59	27589.25	1530.86	2276.72	621.66	2731.43	1005.13	761.64	650.45	364.34	5046.89	8704.96	8394.73	8502.86	6810.05	-
MW0157030	Ser-Trp-OH	Amino acids and derivatives	Amino acids and derivatives	C14H17N3O4	460.1245	[M+HCOO+2H]+	19.2170520879654	3	-	-	19858.19	24542.62	30032.43	24548.89	10239.78	32024.53	79722.78	120048.12	63819.43	40698.33	11138.53	84456.02	12594.17	3872.18	1879.31	13636.22	228.43	14694.18	10732.93	7826.45	13736.33	3436.76	2410.47	2156.0	33646.38	11379.52	11219.88	4425.24	17260.51	11394.82	18453.86	18508.81	18004.5	18292.95	-
MW0144692	Ala-Phe-Ile	Amino acids and derivatives	Amino acids and derivatives	C18H27N3O4	350.2048	[M+H]+	12.963648709956	3	-	-	82632.9	56178.17	108468.29	110002.22	49971.85	105511.72	52948.3	90478.87	22136.45	61523.1	111998.98	96750.24	60505.86	77921.8	5966.8	26385.74	79460.78	97043.51	28493.25	30104.14	24614.29	27587.3	40942.25	72509.6	38481.08	48810.76	53305.32	34995.72	36794.27	2727.91	62256.6	59844.39	62310.43	61631.16	-
MW0132350	3,4,5-trihydroxy-6-{2-hydroxy-3-methoxy-6-[1-oxo-1-(2,4,6-trihydroxyphenyl)propan-2-yl]phenoxy}oxane-2-carboxylic acid	Organic acids	Organic acids	C22H24O13	497.1319	[M+H]+	4.65407841593071	3	-	-	2562.7	5407.97	5045.53	3069.85	846.93	5504.47	5561.32	5480.38	2218.39	6342.15	1094.54	7863.08	1003.37	1461.72	812.21	1947.26	1361.37	438.08	791.73	1449.29	666.14	822.1	1894.68	921.65	685.53	1429.25	1215.44	1295.98	1023.11	799.69	2613.94	2746.28	2708.26	2858.66	-
MW0157685	Thr-Ile-His	Amino acids and derivatives	Amino acids and derivatives	C16H27N5O5	416.207	[M+HCOO+2H]+	23.0933857665282	3	-	-	15542.9	17607.92	12286.14	20711.96	13946.03	27369.42	2559.12	8723.53	2370.03	4936.01	7170.93	1460.52	14965.97	25030.84	2802.51	9604.5	36857.83	10721.91	11230.62	4030.51	3366.18	6313.45	6212.89	8000.3	16032.71	7261.39	7979.73	7604.95	15467.98	480.19	14074.31	14063.16	14083.49	13155.86	-
MW0106894	Glu-Asp-Lys	Amino acids and derivatives	Amino acids and derivatives	C15H26N4O8	803.3022	[2M+Na]+	2.32947263601384	3	-	-	30555.98	20304.75	26337.83	12105.26	27433.32	19738.63	15979.59	32999.9	11524.31	9448.78	23031.93	8301.51	45243.37	43410.45	22398.37	19762.89	129950.01	61102.66	50020.62	21178.86	20879.58	40875.46	48215.19	132412.19	50116.32	137978.65	86073.4	26973.84	28557.57	45287.46	28279.84	29246.11	26612.08	29006.84	-
MW0104632	2-amino-4-({1-[(carboxymethyl)-C-hydroxycarbonimidoyl]-2-{[9-hydroxy-3-(2-hydroxy-4-methoxyphenyl)-8,8-dimethyl-2-oxo-2H,8H,9H,10H-pyrano[2,3-h]chromen-10-yl]sulfanyl}ethyl}-C-hydroxycarbonimidoyl)butanoic acid	Organic acids	Organic acids	C31H35N3O12S	718.1426	[M-H+2Na]+	2.71341660536935	3	-	-	1127.73	2125.36	2275.78	734.58	992.52	2738.3	892.72	1907.37	486.14	4066.48	1397.57	420.09	726.32	165.48	248.8	2004.04	1594.55	781.61	514.54	254.33	59.15	828.61	514.57	1302.68	174.26	415.9	1526.6	453.24	781.26	3766.37	1965.43	1815.3	1753.04	1948.49	-
MW0167049	(2E,5S,6E,8E,10E)-5-hydroxydodeca-2,6,8,10-tetraenal	FA	Others	C12H16O2	231.0776	[M+K]+	5.07450000000631	3	-	C22087	2202.64	1843.72	1173.71	430.96	1498.23	2364.87	162.7	347.89	2282.19	1007.83	242.37	130.79	546.93	1408.86	6242.17	730.69	4154.4	1668.86	4148.87	4537.85	1428.94	4663.05	4842.52	3523.37	8474.93	13734.79	10142.82	8926.75	6045.95	764.8	3039.88	3070.73	3008.26	2870.81	-
MW0151153	His-Val-Phe-Gly-Glu	Amino acids and derivatives	Amino acids and derivatives	C27H37N7O8	632.2447	[M-H+2Na]+	1.01076972814233	3	-	-	40215.96	51045.05	38349.42	14451.12	79091.24	33216.44	13860.33	5289.68	51895.53	15032.21	9279.74	14687.35	33358.17	37248.36	44907.38	41428.37	64283.78	64307.52	49591.2	42483.05	52593.39	54295.79	57326.91	36044.82	45938.89	68229.24	77588.18	35444.77	57848.33	20959.22	82852.22	77142.61	59026.89	78132.36	-
MW0147881	Curcumin diglucoside	Steroids	Steroid	C33H40O16	692.2310000000001	[M+]+	2.5521104290794	3	-	C17750	30100.44	23263.86	31676.56	18888.44	26599.8	31318.92	10880.91	15867.95	15603.92	12866.98	8695.98	9855.82	27702.5	39319.85	30148.41	41334.77	42350.28	44189.68	62152.95	55054.6	32769.01	91015.45	51631.91	16478.68	61446.26	109514.12	85854.06	6861.48	71724.22	53848.54	52311.62	50085.71	51796.45	52081.7	ko00945,ko01110
MW0159223	Val-Tyr-Lys-Val-Leu	Amino acids and derivatives	Amino acids and derivatives	C31H52N6O7	621.4096	[M+H]+	21.6111780851333	3	-	-	752.27	888.17	133.54	1922.76	2016.11	918.82	586.51	648.74	908.67	2604.75	1130.84	2800.19	2946.05	988.91	246.01	4869.37	3590.34	2693.39	1933.13	7447.69	7458.59	7019.64	6523.9	932.29	108.56	640.4	255.96	80.44	3752.47	3753.58	1579.69	1588.73	1284.76	1492.1	-
MW0139960	Wuweizisu C	Lignans and Coumarins	Lignans	C22H24O6	453.1503	[M+Na+HCOOH]+	1.23267527156617	3	-	-	92424.99	86474.97	81958.45	45762.91	92079.33	91234.09	13131.65	39381.34	61855.48	29216.24	50312.2	24644.41	110831.36	135727.91	131365.12	180934.24	144352.68	100750.63	43478.15	61591.84	115746.68	138971.69	94336.86	98172.75	42098.93	54759.89	84105.79	54927.94	123859.55	44662.2	110577.09	114226.91	109656.51	114297.04	-
MEDL00680	3-carboxy-4-methyl-5-pentyl-2-furanpropanoic acid	Organic acids	Organic acids	C14H20O5	291.1162	[M+Na]+	5.18474999992691	3	-	-	539.06	298.58	530.9	104.45	288.19	222.96	25.86	84.32	513.37	72.09	448.01	110.73	233.44	294.49	647.04	420.31	310.01	966.91	97.51	2037.2	1489.03	1755.04	5441.43	854.49	3146.21	6278.77	6200.93	4326.94	1897.3	372.68	748.23	789.71	788.94	715.58	-
MW0134972	6-(4-{3-[2,4-dihydroxy-5-(3-methylbut-2-en-1-yl)phenyl]-2-hydroxy-3-oxopropyl}-2-[(3,3-dimethyloxiran-2-yl)methyl]phenoxy)-3,4,5-trihydroxyoxane-2-carboxylic acid	Organic acids	Organic acids	C31H38O12	602.2439	[M+]+	11.7357225616853	3	-	-	27701.42	32995.94	15591.13	21626.82	20811.28	12998.87	10475.42	6160.71	12816.29	14953.83	5876.19	7702.5	11003.35	11085.94	9592.54	16827.32	29994.08	28835.56	11137.12	9478.71	12939.57	7595.14	5585.01	9541.54	9697.1	14747.21	1739.39	4673.13	13866.44	4806.4	18972.78	18826.4	18843.9	19002.35	-
MEDP1574	3-Methyloxindole	Alkaloids	Plumerane	C9H9NO	130.0646	[M+H-H2O]+	2.1240204799966	3	-	C02366	118741.17	152215.7	76650.93	77266.51	91490.41	76798.07	24268.82	11337.19	36370.12	28151.77	14255.5	16657.72	132368.87	112851.14	195820.35	127450.44	126067.04	206516.8	139608.04	132703.55	121655.8	132143.69	228585.04	133102.35	141689.72	175620.33	174347.01	132524.19	184094.18	139143.07	136627.73	132583.0	131353.55	128164.45	-
MW0061718	PI(18:0/22:6(4Z,7Z,10Z,13Z,16Z,19Z))	GP	PI	C49H83O13P	949.5329	[M+K]+	5.34823548535626	3	-	-	902.74	1125.9	1021.44	1948.24	495.44	981.84	715.31	1004.04	335.14	234.07	442.22	212.25	939.75	611.68	703.09	597.09	437.28	475.58	503.07	399.07	1462.22	572.8	331.98	397.21	289.57	559.85	226.97	211.37	600.26	182.12	1001.0	1078.8	1077.52	686.01	-
MW0151330	Ile-Arg-Ile-Ile-Val	Amino acids and derivatives	Amino acids and derivatives	C29H56N8O6	651.388	[M+K]+	5.35866198380809	3	-	-	8493.92	19168.1	10533.84	24682.24	2231.01	33624.41	11831.31	22301.68	31346.34	61871.94	39269.68	33609.87	38148.33	25340.9	8966.87	37439.81	41031.53	25013.43	14047.32	11864.34	15706.25	24298.64	29108.37	27300.95	27405.98	32596.49	49990.41	12200.72	13817.25	22248.07	7287.91	6895.87	6898.51	5546.06	-
MW0152856	Lys-Ala-Trp	Amino acids and derivatives	Amino acids and derivatives	C20H29N5O4	488.2183	[M+K+HCOOH]+	20.8224168033381	3	-	-	588.84	453.67	505.31	1422.58	1470.52	251.71	261.53	431.48	730.24	512.12	436.87	313.43	1277.87	113.57	759.12	2317.06	583.1	625.28	2289.55	641.36	571.71	3487.6	2228.59	2840.35	98.81	468.35	1078.52	2782.74	3110.42	7353.63	1133.25	929.87	1275.77	1183.58	-
MW0151619	Ile-Trp-Val	Amino acids and derivatives	Amino acids and derivatives	C22H32N4O4	485.2368	[M+Na+HCOOH]+	2.1886272411528	3	-	-	6443.32	15939.37	9765.67	1776.85	6330.9	4381.88	986.46	8230.14	16451.81	6048.75	1491.48	12077.22	3697.01	954.77	6123.0	1011.72	4210.88	3544.26	3212.35	810.13	573.94	6633.17	5091.77	9712.1	647.01	2399.35	9868.15	3283.81	4485.2	714.15	5988.67	5587.62	5588.66	5688.94	-
MW0145420	Arg-Leu-Leu-Pro-Ala	Amino acids and derivatives	Amino acids and derivatives	C26H48N8O6	586.4159	[M+NH4]+	22.3518557867249	3	-	-	10758.75	1822.48	3908.78	1302.84	19074.7	8160.32	4064.58	1061.09	6485.01	5753.7	9692.84	14566.16	32648.22	32828.08	28458.17	40210.88	29000.48	49986.95	40357.4	42045.43	35997.16	22571.04	61005.66	19482.49	27912.97	38609.33	4616.78	28837.46	14435.62	21108.41	17817.2	18422.12	18763.54	18487.26	-
MW0154359	3-[(4-Hydroxy-3,5-dimethoxyphenyl)methyl]-4-[[4-[4-[[4-[(4-hydroxy-3,5-dimethoxyphenyl)methyl]-5-oxooxolan-3-yl]methyl]-2-methoxyphenyl]-3-methoxyphenyl]methyl]oxolan-2-one	Lignans and Coumarins	Lignans	C42H46O12	806.3058	[M+CH3CN+Na]+	16.8920244668702	3	-	C17683	34330.94	20881.48	37956.82	17306.82	9440.43	45737.92	6611.26	24985.98	2662.8	19793.68	1318.75	15212.49	36922.74	23905.81	5485.44	3807.83	5053.45	18429.31	11019.59	5886.75	6136.45	5646.71	2284.07	7403.25	9369.06	13171.53	14778.18	7140.09	7829.74	2442.48	6812.35	10131.96	9200.15	10363.66	-
MW0165093	1-archaetidyl-1D-myo-inositol 3-phosphate(3-)	GL	DG	C49H97O14P2-3	1010.5872	[M+K]+	5.51362144031018	3	-	-	403.77	537.4	109.52	617.76	571.55	409.62	983.01	1167.16	1622.23	248.47	1723.46	1034.99	2017.13	991.8	1733.26	105.14	248.48	1654.26	699.1	1419.15	861.45	1990.66	622.97	254.96	690.98	846.78	363.49	352.62	2263.17	1184.57	1347.23	1364.7	1245.27	1462.26	-
MW0149677	Gln-Glu-Asp-Glu-Arg	Amino acids and derivatives	Amino acids and derivatives	C25H41N9O13	675.2665	[M+]+	22.3851072898117	3	-	-	4443959.35	2503881.47	2435139.67	4250933.5	9999205.44	3559310.0	12392024.38	3582600.49	4552806.65	3603031.21	3493765.0	3993463.35	3147210.19	1996697.34	2106997.2	2352093.82	4932552.58	5728552.88	3364481.94	1539526.02	3698795.98	1417272.57	1547456.91	1469550.55	1362406.28	1556597.41	3329220.75	1025331.96	5321272.49	1815395.56	4935338.36	4894293.45	4835600.05	4852971.32	-
MW0144625	Ala-Ile-Tyr	Amino acids and derivatives	Amino acids and derivatives	C18H27N3O5	748.4527	[2M+NH4]+	17.0078533017487	3	-	-	35071.1	41341.47	15625.07	14197.31	27132.49	15678.85	7081.43	1192.45	13858.49	11337.63	6484.2	12372.07	11764.77	15229.8	8243.02	10104.37	27258.24	27766.75	8551.83	1680.55	6530.45	10318.99	10495.16	8544.76	2499.47	11096.57	3736.88	4360.99	18689.39	6829.03	13158.82	12704.66	12255.87	10762.7	-
MW0150188	Glu-Tyr-Gln	Amino acids and derivatives	Amino acids and derivatives	C19H26N4O8	438.1736	[M+]+	8.691638009091081	3	-	-	3129.21	8806.67	7031.94	7775.68	7617.75	4035.26	5943.02	3098.83	1046.88	7068.88	1529.67	3579.85	3195.21	1266.59	2869.92	276.58	2519.22	312.15	2763.11	1156.01	2414.33	1927.06	8666.98	4924.85	7302.72	3322.16	3270.69	2539.1	2231.34	3179.12	4681.3	4630.95	4695.2	4015.83	-
MW0168281	Dioleoylphosphatidic acid	GP	PA	C39H73O8P	718.5293	[M+NH4]+	21.0351852947938	3	-	-	3287.47	4562.11	2328.3	5407.56	1099.42	1006.03	885.92	1894.31	4913.29	4930.3	5569.06	6734.99	3707.63	818.61	2412.72	1917.46	754.78	839.06	1414.31	2892.2	1999.87	3555.12	775.22	858.26	925.79	453.53	361.08	1461.32	1343.14	1428.95	2657.81	2945.04	2808.34	2953.34	-
MW0144727	Ala-Ser-Gln	Amino acids and derivatives	Amino acids and derivatives	C11H20N4O6	305.1498	[M+H]+	5.711249999933441	3	-	-	360.75	102.73	282.03	140.95	241.77	543.14	273.42	93.41	552.41	180.97	92.46	98.0	609.68	162.81	250.62	275.46	459.77	1053.47	949.54	662.37	699.52	499.79	1155.71	728.91	935.92	1794.3	1930.99	1944.94	1154.14	2453.92	718.08	555.05	677.27	684.52	-
MW0113559	6-[5-(2-{[3-(3,4-dimethoxyphenyl)-1-hydroxypropylidene]amino}ethyl)-2-methoxyphenoxy]-3,4,5-trihydroxyoxane-2-carboxylic acid	Organic acids	Organic acids	C26H33NO11	620.1446	[M+K+HCOOH]+	0.37986336876934	3	-	-	2621.44	256.46	458.29	1042.62	564.43	883.35	13406.8	16782.21	9102.62	6578.12	407.28	2706.89	3973.23	3809.52	1462.72	4052.48	954.94	255.87	2574.61	2527.15	3648.42	1826.35	1499.72	280.31	794.46	2975.99	388.24	4522.81	2497.98	1544.52	3148.13	3055.91	3332.32	1412.78	-
ZINC33832250	6-[(6,7-Dihydroxy-2-methyl-3,4-dihydroisoquinolin-2-ium-1-yl)methyl]-2,3-dimethoxybenzoic acid	Organic acids	Organic acids	C20H22NO6+	390.1844	[M+NH4]+	5.7185000000004	3	-	-	934.03	1289.87	585.16	472.5	1816.99	1263.47	633.1	374.72	654.91	939.74	590.51	142.01	2844.02	304.05	1962.42	2205.36	1259.8	1306.69	2970.71	2768.13	1154.39	4624.0	3916.78	3197.28	121.71	4076.97	3738.85	8805.83	5714.0	4948.51	1976.06	1909.24	1937.66	2041.92	-
MW0150115	Glu-Phe-Tyr-Leu-Gly	Amino acids and derivatives	Amino acids and derivatives	C31H41N5O9	672.2775	[M-H+2Na]+	23.798013800971	3	-	-	14069.41	7621.83	14906.11	11229.34	5239.36	5524.64	2632.12	1836.06	3450.32	8993.53	11017.06	7182.59	3165.17	23922.74	15952.31	1021.23	29132.24	29832.05	41470.89	35340.66	490.33	41828.83	74886.04	71430.86	53399.15	79070.03	61653.12	81885.92	24203.74	5379.67	12464.13	13396.45	13900.65	13017.86	-
MW0146113	Asp-Gly-His-Ser-Thr	Amino acids and derivatives	Amino acids and derivatives	C19H29N7O10	516.1927	[M+H]+	22.8454542134811	3	-	-	116829.71	78286.35	127198.66	132969.05	131624.24	91010.39	229273.5	136314.71	179281.5	100046.48	95082.34	132446.08	83145.98	79979.09	27710.62	57553.43	42761.93	43984.43	21362.9	27176.9	44296.98	25705.68	16420.21	8791.96	22608.08	18958.83	6092.92	10864.25	21907.98	11780.07	97109.57	101328.02	89645.48	103221.21	-
ZINC34486303	2-[(2R,5S,7R,8S,8aR)-5,7-dihydroxy-8,8a-dimethyl-2,3,5,6,7,8-hexahydro-1H-naphthalen-2-yl]prop-2-enoic acid	Organic acids	Organic acids	C15H22O4	305.3032	[M+K]+	4.35568420002141	3	-	-	90.4	338.4	358.59	212.0	2888.03	345.3	703.31	769.12	3423.72	2245.91	3218.55	1140.76	465.69	1408.51	1866.9	2548.57	5896.53	2322.24	136.5	2116.86	2202.94	995.83	2299.9	1280.48	3253.12	3106.06	2071.37	4293.87	3421.1	5276.39	2306.83	2353.77	2121.45	2050.97	-
MW0159178	Val-Thr-His	Amino acids and derivatives	Amino acids and derivatives	C15H25N5O5	728.4113	[2M+NH4]+	2.45425959776553	3	-	-	16594.89	2410.0	16484.33	16446.13	2607.79	12891.46	4684.24	4796.93	6898.84	7048.82	23186.16	5326.83	3857.43	734.11	175.04	168.94	2015.78	4424.3	1067.29	827.08	564.16	1201.12	868.4	1450.23	1686.16	1510.96	201.43	837.56	907.45	1788.89	3508.31	3503.42	3174.01	3373.25	-
MW0146080	Asp-Gln-Gln-Ala-Glu	Amino acids and derivatives	Amino acids and derivatives	C22H35N7O12	589.2234	[M+]+	15.8193689278021	3	-	-	21750.34	12643.22	36534.08	16649.04	11779.44	51147.48	8542.89	27128.53	11524.02	13758.03	19469.44	53730.43	43417.97	50001.49	52819.89	46530.2	40251.29	96791.71	27971.39	35595.74	15362.76	114551.95	161321.84	103243.28	85488.83	31135.75	231403.04	58902.23	20932.08	21955.72	27973.6	25596.89	27976.93	17826.61	-
MW0104577	2-amino-4-({1-[(carboxymethyl)-C-hydroxycarbonimidoyl]-2-{[1-(3,5-dihydroxyphenyl)-2-hydroxy-2-(3-hydroxy-4-methoxyphenyl)ethyl]sulfanyl}ethyl}-C-hydroxycarbonimidoyl)butanoic acid	Organic acids	Organic acids	C25H31N3O11S	650.1678	[M+Na+HCOOH]+	2.53492589463295	3	-	-	26564.56	6667.0	18435.12	62684.76	15189.42	35264.64	11964.38	16187.77	3754.95	42487.94	78983.78	49490.64	26020.28	58603.24	76735.78	42590.1	45222.48	35693.23	179046.99	120603.16	4454.83	194735.99	356802.68	60819.94	37058.43	59971.46	156844.27	267279.51	138649.91	74449.53	32640.18	39705.61	40721.1	35963.21	-
MW0145268	Arg-Asn-Asn	Amino acids and derivatives	Amino acids and derivatives	C14H26N8O6	403.2132	[M+H]+	6.13948284428871	3	-	-	10217.16	14447.78	2912.52	7172.67	14564.36	5111.21	12688.18	12219.33	16639.97	8147.67	4226.41	8570.21	5526.09	4490.32	8775.77	4686.72	4624.9	3397.03	5579.18	9216.34	11151.98	2196.5	2612.13	1111.92	7566.62	953.8	1685.28	1772.97	1996.6	5465.02	7290.3	7612.36	6957.97	7520.97	-
MW0151059	His-Pro-Gln	Amino acids and derivatives	Amino acids and derivatives	C16H24N6O5	447.14	[M-2H+3Na]+	11.0983315110648	3	-	-	4258.49	6574.31	7205.56	6734.99	17753.98	8737.03	1893.76	2562.97	4604.17	1748.97	2817.92	5297.46	32312.68	25011.75	38876.54	39335.42	29691.86	20443.47	18646.17	56869.29	24662.38	46735.06	89530.93	70411.11	18862.36	21404.88	70089.3	45337.21	42696.03	36907.67	25190.57	24567.64	23990.12	24518.32	-
MW0155930	Pro-Lys-Lys-Val-Gly	Amino acids and derivatives	Amino acids and derivatives	C24H45N7O6	528.3522	[M+H]+	2.05426079597228	3	-	-	3930.45	11724.12	3168.35	1537.48	4328.5	4684.25	3602.09	7979.68	6880.97	5469.71	576.99	1435.18	10090.61	13064.7	22268.69	7337.88	6488.97	7423.25	734.55	7423.24	4079.01	2971.06	1480.53	2050.73	2017.84	4816.99	4837.91	291.61	548.54	839.31	9715.78	9802.43	9923.59	9690.82	-
MW0147988	Cys-Asn-Ser-Ala-Arg	Amino acids and derivatives	Amino acids and derivatives	C19H35N9O8S	567.28	[M+NH4]+	21.5744711423875	3	-	-	43512.99	32296.09	34810.5	38225.23	19046.21	35678.42	24918.28	30930.11	23058.74	39622.12	39774.72	42276.07	29987.33	22159.27	12130.81	12581.42	23791.1	22682.54	20335.34	21897.87	18868.58	8576.19	15574.22	24425.04	16706.45	28172.59	13867.94	3403.52	17043.44	9858.86	17513.38	18825.79	18863.55	19480.37	-
MW0144459	Ala-Ala-Lys-Ser-Asp	Amino acids and derivatives	Amino acids and derivatives	C19H34N6O9	490.2256	[M+]+	23.448222510875	3	-	-	19862.96	21429.64	29295.09	19160.36	19134.66	13571.89	22021.69	10601.01	3326.91	17149.58	4870.07	28105.47	12440.61	21171.01	21663.21	5952.79	8354.04	21384.76	25741.3	17483.03	15426.03	28802.88	34992.8	40979.13	26248.88	50378.81	48101.93	58224.81	55188.65	14369.69	26427.2	26026.81	26479.44	26388.72	-
MW0158655	Tyr-Tyr-Thr-Glu-Phe	Amino acids and derivatives	Amino acids and derivatives	C36H43N5O11	722.3192	[M+H]+	22.3477626730999	3	-	-	4229.54	5409.1	4497.18	2834.61	17218.78	4232.28	2532.29	1430.23	2903.19	1545.03	340.18	1120.57	1600.2	4685.28	9009.41	829.22	3065.97	4192.67	6837.56	6162.96	6776.7	6355.97	4108.46	1490.37	5391.0	8106.04	19428.77	2112.77	9378.9	1365.1	5509.39	5680.84	5663.62	5568.34	-
MW0126738	tetrahydropteroyltri-L-glutamate	Others	Lactones	C29H37N9O12	704.2604	[M+H]+	5.60862144033378	3	-	C03541 | C04144	11758.38	8281.92	18997.74	13601.34	16303.36	16821.77	5480.78	4064.25	6940.75	15297.19	16881.48	3510.65	120860.14	85878.13	100722.61	127306.19	48508.65	5177.77	113661.06	248148.83	179695.75	300888.27	214778.52	231674.31	121710.2	145583.09	379919.62	535564.06	111195.58	366320.45	51296.81	53487.69	45071.51	51657.29	-
MW0152375	Leu-Ile-Glu-Glu	Amino acids and derivatives	Amino acids and derivatives	C22H38N4O9	617.1284	[M-2H+3K]+	18.3576636531335	3	-	-	56507.83	55505.63	61773.27	66254.19	54093.61	66950.15	123710.6	211893.54	102502.95	125413.05	22608.87	88531.11	77996.68	58832.31	22872.54	56742.34	24962.34	38166.23	99067.48	43659.37	67589.49	23742.74	1642.79	1767.09	33496.94	29344.07	1827.51	3654.87	30406.54	1504.79	50895.37	50727.06	51704.63	51229.28	-
MW0112688	3,4,5-trihydroxy-6-[5-methoxy-2-[(E)-3-oxopent-1-enyl]phenoxy]oxane-2-carboxylic acid	Organic acids	Organic acids	C18H22O9	765.2614	[2M+H]+	1.3916596440084	3	-	-	361716.41	260702.97	375956.03	327914.2	431805.24	482320.19	112815.16	161877.6	93441.4	130139.17	328290.94	244998.3	547553.72	791219.82	616210.59	884586.93	599704.81	403301.1	444162.75	557914.13	429254.37	684638.35	617278.21	414535.27	265797.47	137521.48	453255.37	402074.73	338399.28	233116.26	424838.87	420980.95	417845.35	421237.68	-
MW0127611	Epigallocatechin-3'-glucuronide	Flavonoids	Flavanols	C21H22O13	483.1121	[M+H]+	6.307780702455849	3	-	-	6138.33	4462.45	1183.82	1411.31	3813.11	4398.73	3395.93	5362.12	3758.62	5297.47	3937.83	3149.18	10484.22	3465.64	7148.02	8432.25	2315.89	18106.5	8586.28	4281.55	3035.91	8942.66	18399.54	9373.0	14324.82	15739.57	15879.61	8609.95	6764.81	1110.41	7672.9	7439.86	7938.21	7078.31	-
MW0130007	2-(2,4-dihydroxyphenyl)-3-(3,7-dimethylocta-2,6-dien-1-yl)-7-hydroxy-8-(4-hydroxy-3-methylbut-2-en-1-yl)-4H-chromen-4-one	Others	Others	C30H34O6	473.2232	[M+H-H2O]+	14.3599781082644	3	-	-	1503.7	3132.47	1716.28	927.86	3689.87	871.13	560.89	545.96	1511.65	2510.39	1499.33	2029.6	7695.69	14030.0	31688.91	15994.59	23219.16	16734.12	28117.05	27273.81	21963.04	38851.82	30472.64	34206.65	21072.53	33651.34	53256.25	67824.44	40568.76	36773.91	17893.76	17734.75	17576.11	17724.65	-
MW0142174	22-Hydroxydocosanoic acid	Lipids	Free fatty acids	C22H44O3	357.3487	[M+H]+	19.3813218299965	3	-	C19623	2103.15	794.78	94.36	396.49	7144.32	1675.22	925.91	1629.08	1374.87	4341.84	2933.76	3166.79	3131.69	2168.39	4845.15	1975.81	4219.9	5397.77	7310.76	6819.45	1761.35	4492.15	6686.89	4646.07	4116.8	260.22	3309.68	9298.72	760.9	6089.91	3573.06	3490.69	3680.16	3142.48	ko00073
MW0126923	1-Cyclopropyl-3-(3-(5-(morpholinomethyl)-1H-benzo[d]imidazol-2-yl)-1H-pyrazol-4-yl)urea	Benzene and substituted derivatives	Benzene and substituted derivatives	C19H23N7O2	382.2012	[M+H]+	6.69225000009988	3	-	-	1608.86	4321.29	5532.38	9628.95	3855.44	3019.14	3492.9	4031.79	13646.41	5581.49	4809.71	32669.75	9045.87	13003.48	12708.98	2373.14	13095.77	18222.86	10027.76	14339.85	6290.35	4922.9	21294.15	27187.65	19211.21	22346.08	31554.33	25674.98	23548.25	11889.74	11903.43	11709.4	10579.12	11788.51	-
MW0109308	Pro-Asp-Arg	Amino acids and derivatives	Amino acids and derivatives	C15H26N6O6	386.2017	[M+]+	24.4163037025658	3	-	-	9678.55	3131.15	4450.28	974.02	21754.42	9424.03	5065.75	4189.49	6595.89	3547.51	3992.19	11780.68	25360.8	21827.49	20371.03	37713.16	17691.86	36235.66	21503.96	30430.18	18381.29	20955.25	31918.33	14386.64	9459.66	16329.58	10259.01	19811.44	11125.12	11697.01	16586.23	16597.25	16354.02	16517.96	-
MW0146218	Asp-Phe-Gln-Lys-Lys	Amino acids and derivatives	Amino acids and derivatives	C30H48N8O9	665.3446	[M+H]+	23.8195161709368	3	-	-	1392.21	7035.39	4441.93	6084.66	2066.38	13719.24	417.83	1788.31	777.55	1864.21	6439.95	1269.58	1393.1	12542.3	592.66	2722.85	9515.54	6563.38	1347.69	1154.26	1006.75	1961.35	2075.78	6916.8	679.35	3116.36	3331.09	810.57	2519.73	102.82	7420.96	7826.72	7440.58	7117.32	-
MW0109126	Phe-Phe-Lys	Amino acids and derivatives	Amino acids and derivatives	C24H32N4O4	517.1564	[M-H+2K]+	8.883766294262179	3	-	-	1826.28	2165.07	1177.45	113.25	586.87	1022.42	571.32	2588.26	1788.9	285.66	445.68	1860.09	4186.32	3090.34	15259.34	3132.6	5227.14	4370.48	7976.95	9101.01	8007.92	23751.11	18655.96	8097.68	12026.04	10120.39	33936.83	54795.28	12252.96	37933.34	5573.7	5359.35	5398.02	5121.2	-
MW0110311	Tyr-Trp	Amino acids and derivatives	Amino acids and derivatives	C20H21N3O4	333.1444	[M+H-2H2O]+	14.0366568975026	3	-	-	142702.39	88158.55	121172.54	88894.71	131339.49	135613.08	37466.06	65706.19	93140.61	61789.48	44540.13	34157.73	183364.0	234420.69	230844.7	306478.89	226403.09	219522.94	206695.87	199468.16	228320.19	347405.41	249652.88	209924.94	196142.42	231631.09	343978.45	231905.73	235223.56	164328.35	166697.63	173586.88	160117.62	176935.02	-
MW0110057	Trp-Gln	Amino acids and derivatives	Amino acids and derivatives	C16H20N4O4	703.2565	[2M+K]+	12.613911526553	3	-	-	33209.54	19082.72	37907.62	37346.44	14702.79	15861.65	14754.39	3204.38	4632.52	15320.79	21473.17	20594.57	252411.14	97557.43	341045.34	219189.84	61192.76	35214.97	403198.52	608856.27	295359.21	704937.51	474019.23	177027.65	296198.96	266665.66	551189.23	1341317.21	241011.39	581702.85	111208.39	107114.32	107265.07	102422.11	-
MEDL00395	LPE(17:1/0:0)	GP	LPE	C22H44NO7P	488.2708	[M+Na]+	4.26408538677589	3	-	-	12865.31	4317.24	8733.09	1707.4	26468.21	15399.58	5195.19	6513.59	10193.52	5957.07	10380.13	11266.71	27851.96	30842.66	32588.31	44616.29	33305.58	37234.61	33215.22	39149.62	32068.58	22652.31	46473.74	18707.31	11310.92	22563.7	3422.52	22823.07	16736.63	17501.05	22184.8	22523.49	22184.01	21759.65	-
MW0053689	Glycerol 1-(9Z-octadecenoate) 2-tetradecanoate 3-phosphate	GP	PA	C35H67O8P	669.4466	[M+Na]+	7.183098155821249	3	-	-	51.45	708.09	645.61	1644.91	1197.28	2903.19	441.82	1698.14	4339.5	2632.58	7066.89	3677.55	4084.99	3000.66	3254.24	4073.56	2695.97	5359.43	1344.98	2721.36	4789.68	2884.33	3247.08	2829.64	2205.58	1089.79	2442.87	531.66	334.91	1414.96	1897.46	1797.65	1686.94	1943.75	-
MW0132411	3,4,5-trihydroxy-6-{3-[(1E)-3-(4-methoxyphenyl)-3-oxoprop-1-en-1-yl]phenoxy}oxane-2-carboxylic acid	Organic acids	Organic acids	C22H22O9	448.1667	[M+NH4]+	12.1271855149514	3	-	-	149661.33	218858.0	133709.28	114659.05	116674.71	177506.84	45336.15	84435.08	62482.08	95319.77	66985.39	70019.28	122986.61	158028.47	82369.49	162837.4	113010.06	106279.2	92236.63	89504.7	84314.97	85919.1	65144.94	68720.84	66731.66	56533.43	33772.65	32535.74	72994.73	68538.76	125325.17	119601.88	125740.09	124755.64	-
MW0165303	3,6-anhydro-L-galactonate	Others	Saccharides	C6H9O6-	178.0498	[M+H]+	7.28275000000167	3	-	-	757.98	1225.65	1800.19	2344.94	4008.73	1450.81	1190.57	419.43	1085.41	169.86	1228.45	1533.98	9234.71	3497.02	11928.04	4087.96	2992.75	4587.69	7260.1	6224.84	13277.16	16380.46	5073.83	3083.26	7392.18	12658.58	10986.26	13789.37	5251.82	11702.17	5651.89	5064.78	5989.28	5654.53	-
MW0145713	Asn-Cys-Met	Amino acids and derivatives	Amino acids and derivatives	C12H22N4O5S2	733.2395	[2M+H]+	24.6602948130594	3	-	-	7331.62	10056.92	18201.45	24308.76	39811.38	24994.69	7550.04	7069.84	8824.55	4359.79	1315.38	10845.65	19313.45	2728.14	11664.18	66964.06	25654.07	18086.37	25239.9	17348.43	18609.87	9811.19	2255.43	10452.16	4783.11	8263.07	10207.09	12397.5	24173.56	12331.06	32763.03	40635.8	39423.93	39320.87	-
MW0108152	Met-Glu-Arg	Amino acids and derivatives	Amino acids and derivatives	C16H30N6O6S1	501.1512	[M-2H+3Na]+	7.150572147828701	3	-	-	6696.47	6567.71	4610.31	4909.91	2095.25	3482.84	2141.95	3401.98	3788.05	1512.47	1112.87	1133.93	19437.99	3053.46	9942.17	8153.78	3916.58	894.79	6882.19	6310.9	7256.37	8362.68	16323.68	2167.18	3090.85	5361.51	6745.39	6743.55	4398.54	3244.14	5455.18	6874.52	6998.02	7523.34	-
MW0144588	Ala-His-Glu	Amino acids and derivatives	Amino acids and derivatives	C14H21N5O6	749.2660000000001	[2M+K]+	6.621662691619131	3	-	-	172027.0	54195.11	134009.27	169283.18	113178.59	189526.73	25083.59	41143.14	29210.13	20014.56	115052.69	87564.74	375273.73	419897.3	577733.92	505885.32	410709.45	235799.69	413390.43	717034.07	696044.5	768927.13	621385.32	466138.66	286954.79	433667.62	671370.62	597129.25	1069689.39	388556.83	377567.89	366171.13	380836.86	368524.89	-
ZINC14685592	(8E)-N-isobutyl-9-(3,4-methylenedioxyphenyl)nona-8-enamide	Alcohol and amines	Amines	C20H29NO3	408.3682	[M-H+2K]+	15.4741005855393	3	-	-	21664.76	26361.32	22043.55	13677.3	27792.64	22454.28	10832.49	19308.32	19014.13	18225.97	20622.73	17484.11	39328.14	49152.3	52499.97	44548.27	43487.12	46870.29	65305.79	70180.02	39912.64	35333.74	52403.17	34475.44	32509.63	51583.19	32784.23	65671.97	28038.47	35229.16	36703.46	35106.08	36868.1	35823.77	-
MW0127761	(10-hydroxy-8,8-dimethyl-2-oxo-9,10-dihydropyrano[2,3-f]chromen-9-yl) (Z)-2-methylbut-2-enoate	Others	Lactones	C19H20O6	362.15	[M+NH4]+	7.47125000003734	3	-	-	2609.56	2940.37	3599.1	5843.15	634.09	5312.15	1854.59	1360.86	858.26	341.02	1432.75	1599.24	6149.55	3694.31	4660.74	4814.79	3275.61	2357.68	2899.79	4830.1	3719.67	6713.01	3284.98	5849.67	167.07	3242.8	2476.66	12944.59	3519.83	5881.03	2729.67	2046.48	2705.0	3093.5	-
MW0107916	L-N5-(1-Imino-3-pentenyl) ornithine	Amino acids and derivatives	Amino acids and derivatives	C10H19N3O2	255.174	[M+CH3CN+H]+	14.54385165502	3	-	-	47139.67	26381.24	55829.91	55590.75	31742.42	54017.07	32857.57	47059.65	15850.96	40956.26	59447.52	43338.63	25303.55	38916.82	10699.74	9560.95	31162.17	31825.29	7274.05	7456.15	11179.25	7035.52	15833.96	18597.2	7720.71	10208.77	7169.82	6928.98	11066.3	3179.46	29563.13	31596.56	27550.74	30898.99	-
ZINC34565105	(7abeta)-1beta-[2-Methoxy-2-methylpropyl]-3aalpha-methyl-7-methylenehydrindane-4alpha-ol	Alcohol and amines	Alcohols	C16H28O2	329.3172	[M-H+2K]+	10.0359083474189	3	-	-	630.51	1299.08	388.64	216.74	803.09	2382.63	1253.73	750.52	1800.02	1249.96	960.15	2217.35	698.02	3384.27	6440.46	5074.47	3568.53	2050.37	8459.42	3727.51	4967.85	2618.89	2616.25	1616.1	2614.93	2043.48	1481.18	677.32	523.82	1126.08	2011.0	2189.75	1788.42	2009.57	-
MW0142762	3-[4-[(3-Carboxyphenyl)carbamoyl]thiazolidin-2-yl]sulfanyl-6-(1-hydroxyethyl)-4-methyl-7-oxo-1-azabicyclo[3.2.0]hept-2-ene-2-carboxylic acid	Benzene and substituted derivatives	Benzene and substituted derivatives	C21H23N3O7S2	532.0519	[M+K]+	33.9530421979126	3	-	C12017	2758.91	3107.61	3540.65	348.22	2613.19	1982.18	2124.08	308.85	370.46	1298.05	100.1	301.42	20536.76	16934.87	44606.15	16842.08	8934.57	14497.26	28461.41	29814.26	14011.06	29194.25	35213.78	22103.57	24644.98	18283.39	20902.96	27064.88	22417.17	25238.17	14300.29	14372.32	14356.35	14139.61	-
MW0139218	Osthole	Lignans and Coumarins	Coumarins	C15H16O3	244.1081	[M+]+	1.37827651251143	3	-	C09280	904.92	4136.58	1418.64	186.63	500.31	1571.47	41.96	1544.98	2482.8	1451.18	339.3	116.92	2939.85	1753.06	9033.46	855.26	679.86	4400.33	7286.06	5503.89	3121.51	4787.8	6983.26	2201.83	11830.76	12416.14	5900.84	4956.45	1954.46	915.3	2522.96	2677.53	2685.16	2369.75	-
MW0163163	[(Iminiomethyl)amino]acetate	Others	Lactones	C3H6N2O2	125.0337	[M+Na]+	7.681250000004519	3	-	-	6003.93	11778.47	13927.25	10803.03	3652.35	7712.98	8133.41	6759.41	4401.19	9691.74	3523.13	6554.13	17584.61	12860.13	17300.9	11170.49	5989.16	23044.87	20455.89	27537.3	13634.15	16179.16	47068.69	14819.13	18118.66	21254.28	20200.63	28438.83	10660.65	2717.21	13605.98	13571.0	13292.2	13435.89	-
MW0135657	6-{[(2E)-3-(2,3-dihydroxyphenyl)prop-2-enoyl]oxy}-3,4,5-trihydroxyoxane-2-carboxylic acid	Organic acids	Organic acids	C15H16O10	425.0734	[M+Na+HCOOH]+	15.6274736251956	3	-	-	1617.47	6267.59	3242.3	4315.96	382.81	1830.21	1071.06	524.15	616.88	2330.47	483.61	1363.85	1122.74	834.37	186.26	1412.24	10020.87	1560.79	887.79	267.29	364.9	370.37	392.76	586.89	669.3	685.1	236.85	388.09	85.91	291.11	1257.36	1217.92	1171.37	1023.83	-
MW0144576	Ala-Glu-Val-Asp	Amino acids and derivatives	Amino acids and derivatives	C17H28N4O9	433.1921	[M+H]+	7.800522456670961	3	-	-	436.88	628.46	844.36	797.53	1061.11	793.46	969.99	562.45	830.16	747.27	924.13	1263.09	827.79	1484.4	2045.24	1625.13	1073.65	2166.01	2935.1	2106.21	2152.9	2824.46	3329.08	2158.42	398.02	2847.41	2757.26	2128.05	1521.89	2883.81	2076.44	2462.73	2304.02	2461.94	-
MW0006925	4-Dodecylbenzenesulfonic acid	Benzene and substituted derivatives	Benzene and substituted derivatives	C18H30O3S	344.2289	[M+NH4]+	9.902708322471199	3	-	-	276318.84	310495.13	222566.13	278869.94	331634.27	220923.72	319132.3	290301.55	526957.69	470762.94	411721.92	374729.66	255324.01	129158.55	355203.15	346811.09	566886.04	276145.32	878568.87	742955.66	535164.88	373706.66	313843.79	499723.73	1019007.14	321652.67	594358.01	598422.8	177031.84	140100.02	244622.5	230101.21	241799.0	249139.22	-
MW0013880	33-Deoxy-33-hydroperoxyfurohyperforin	Others	Ketone compounds	C35H52O6	591.3691	[M+Na]+	8.11146044630834	3	-	-	805.26	260.77	253.41	525.08	1878.77	1008.32	614.37	1065.44	400.77	1153.62	480.37	2678.2	2341.59	944.23	3864.35	3669.43	1790.79	2281.27	2098.98	2540.91	3628.2	1234.43	5343.06	1416.07	3093.82	3716.16	1465.39	1088.96	2876.31	1015.03	1780.99	2487.95	3025.31	2639.63	-
ZINC64232	3-Benzo[1,3]dioxol-5-yl-N-phenethyl-acrylamide	Alcohol and amines	Amines	C18H17NO3	334.2952	[M+K]+	9.905531332492501	3	-	-	2834.18	3657.05	2654.04	6281.28	5711.96	3073.19	2688.77	2009.62	3903.91	5088.37	2068.26	1433.63	2919.83	3557.69	3191.21	5165.7	1393.46	1402.34	9798.25	7427.75	5514.8	5868.41	2454.21	2377.13	5949.77	6941.4	6247.72	10066.24	2709.85	21568.43	5806.67	5764.35	5518.5	5960.71	-
MW0126734	Tetrahydrogambogic acid	Organic acids	Organic acids	C38H48O8	699.3035	[M-2H+3Na]+	18.2523812522445	3	-	-	2049.94	103.42	448.05	1263.39	845.13	317.81	974.59	76.04	287.36	764.27	1106.68	990.53	636.78	79.45	384.0	304.62	830.17	445.7	12.13	35.53	147.04	92.68	64.88	108.66	51.83	101.38	262.65	11.44	269.48	338.51	1624.81	1639.97	1636.51	1493.47	-
MW0150200	Glu-Tyr-Tyr	Amino acids and derivatives	Amino acids and derivatives	C23H27N3O8	588.0613	[M-2H+3K]+	10.8445659451453	3	-	-	2539.95	2766.34	4049.97	7948.66	633.45	1753.89	39251.04	26572.7	43190.91	42299.11	44387.98	32227.91	3937.19	10533.2	14874.37	9326.84	15411.19	18586.17	25447.13	15179.62	11211.48	19533.01	22650.95	15350.37	21101.39	22214.68	23235.96	20725.56	16983.02	33282.96	28395.64	28372.84	25722.29	28255.89	-
MW0158270	Trp-Trp-Val	Amino acids and derivatives	Amino acids and derivatives	C27H31N5O4	556.1918	[M-2H+3Na]+	2.20218585061297	3	-	-	39311.41	46632.59	34302.82	24803.07	34814.08	30376.89	4290.67	6316.63	22253.39	8945.76	8643.06	4938.81	34376.77	46221.83	48274.32	50487.78	55999.81	42069.08	33022.19	30588.14	24973.47	35013.54	24075.42	21140.57	1484.74	13088.01	36057.95	19335.56	20229.35	10643.95	51496.36	54001.46	53253.23	54559.51	-
MW0147813	Coumermic acid	Lignans and Coumarins	Coumarins	C27H21N3O10	616.1257	[M+Na+HCOOH]+	12.4121995114058	3	-	C12479	171510.91	144027.53	210529.05	216594.49	139402.23	200427.69	451771.12	555422.63	322805.37	396489.68	69151.12	250055.09	218628.52	170661.63	85445.52	178329.91	64421.44	117223.68	255845.86	119825.47	198859.61	88638.47	39528.91	5883.93	118786.88	84059.35	28255.85	14322.83	65557.74	768.82	156954.99	162204.0	160799.89	161630.46	ko01110
MW0158105	Trp-Asn-Ile	Amino acids and derivatives	Amino acids and derivatives	C21H29N5O5	546.1042	[M-2H+3K]+	6.623489044999781	3	-	-	6434.21	3968.2	7555.25	3608.12	2620.59	12112.82	1967.52	8499.21	7972.81	7279.8	7781.25	13262.34	6959.35	6889.93	1888.03	3897.46	4216.4	3903.68	588.89	1076.75	1160.41	3130.17	1594.21	2419.58	2496.86	2317.95	1734.25	309.9	184.14	877.16	3618.35	4305.25	4164.65	4089.84	-
MW0009811	Sulfinpyrazone sulfone	Benzene and substituted derivatives	Benzene and substituted derivatives	C23H20N2O4S	459.0818	[M+K]+	8.62162535281221	3	-	-	235.79	800.01	154.64	90.95	304.33	1217.54	115.42	418.63	357.84	833.88	421.98	498.7	1392.41	2045.11	1322.96	2187.53	3063.64	673.29	1004.8	636.5	1436.4	827.46	1960.98	82.46	162.48	499.6	665.91	468.13	2274.35	1532.93	1317.82	1555.22	1221.45	1398.79	-
MW0159132	Val-Phe-Val	Amino acids and derivatives	Amino acids and derivatives	C19H29N3O4	727.4246	[2M+H]+	24.1710114747489	3	-	-	56333.92	13391.57	35045.92	31411.17	55427.16	13573.91	21413.48	38971.05	7838.79	24355.08	52232.63	40718.73	22279.41	16447.23	6591.75	5281.22	30134.43	25631.07	13322.29	7857.69	9284.68	6983.54	6442.42	19896.09	9427.77	8815.0	2574.3	8031.92	11657.54	4277.35	18872.6	20361.35	20565.58	21010.67	-
MW0012973	1-Palmitoyl-2-oleoyl-sn-glycero-3-phosphate	GP	PA	C37H71O8P	751.4231	[M-H+2K]+	21.6922543213989	3	-	C00416	14081.4	3391.57	10239.46	2938.0	2424.61	2349.73	4956.62	1120.54	2173.95	6532.51	13255.31	9000.56	1459.82	7930.44	3551.25	1945.3	3040.93	549.79	1843.47	1150.47	1771.48	801.46	3353.26	1299.38	2819.72	106.54	643.64	1834.75	1190.76	3088.92	2748.93	2855.99	2943.44	2923.28	ko00561,ko00564,ko01100,ko01110,ko04070
MEDL02608	Licoagrochalcone D	Flavonoids	Chalcones	C21H22O5	337.1391	[M+H-H2O]+	11.015425632479	3	-	-	22810.8	27865.46	19752.22	16189.32	58135.1	16415.43	12848.71	9821.84	20102.02	12237.81	12765.51	11423.27	37095.71	47189.65	159174.76	51588.39	48685.5	52829.92	30088.16	37147.04	51700.67	84890.86	47855.89	32756.54	34176.64	65754.95	59896.45	114061.38	51548.23	105639.91	48687.49	48549.26	45865.04	48200.57	-
MW0154202	N-acetyl-beta-muramic acid 6-phosphate	Organic acids	Organic acids	C11H20NO11P	396.0712	[M+Na]+	9.00600000008467	3	-	C19770	556.53	844.83	991.01	1555.75	198.47	522.69	4336.25	3034.18	2558.78	1264.8	165.65	2119.97	2071.6	322.89	304.94	444.75	230.21	771.13	487.31	424.4	1803.49	530.38	19.93	248.48	115.5	161.6	621.58	84.7	168.97	158.18	963.77	902.7	973.02	973.36	-
MW0152400	Leu-Leu-Leu-Pro-Gly	Amino acids and derivatives	Amino acids and derivatives	C25H45N5O6	512.3558	[M+H]+	21.9669583799354	3	-	-	1248.66	758.2	1070.38	616.66	2152.9	1578.17	1082.14	4492.92	1906.25	1240.82	1840.21	437.38	6347.88	6076.87	8945.46	3139.84	4512.02	1126.64	774.17	5765.68	6259.48	841.79	738.52	2909.36	867.98	2050.92	1706.1	653.03	2139.13	972.57	2932.58	3336.24	3189.64	3401.79	-
MW0131713	3,4,5-trihydroxy-6-[(2-oxo-2H-chromen-8-yl)oxy]oxane-2-carboxylic acid	Organic acids	Organic acids	C15H14O9	694.1554	[2M+NH4]+	16.4081075886677	3	-	-	51276.01	29257.67	42779.77	34403.61	15395.27	42494.74	28780.54	53189.04	17894.37	50749.73	13171.78	38228.06	17065.95	9694.13	3152.31	18123.74	764.28	16148.84	32784.68	14557.62	7652.53	8721.53	13193.56	9526.87	14905.98	21324.5	14451.6	13880.43	14905.04	10482.0	16707.84	16794.52	16452.61	17403.55	-
MW0152431	Leu-Met-Gln	Amino acids and derivatives	Amino acids and derivatives	C16H30N4O5S1	457.1449	[M-2H+3Na]+	11.0839430341394	3	-	-	6634.07	6395.38	5047.38	5508.38	5841.41	4936.0	2787.02	2846.44	6285.76	3491.2	1757.31	1205.58	10079.37	8358.54	14232.23	11775.09	10980.18	13325.93	20762.84	21431.69	17563.15	13808.03	21051.4	12964.74	25908.62	26525.31	21000.26	23266.46	31118.71	12956.77	12910.31	12880.45	12537.71	12406.3	-
MW0150845	His-Asn-Ala-Glu	Amino acids and derivatives	Amino acids and derivatives	C18H27N7O8	533.2017	[M+CH3CN+Na]+	10.9269115008895	3	-	-	648950.38	851276.04	859096.57	626971.24	617618.02	583709.44	581793.11	698955.28	229115.12	1121148.55	261391.26	700826.52	582963.98	289012.81	233721.12	233063.45	401574.39	585473.54	357842.27	237994.81	329669.08	132196.74	273831.59	634968.14	667588.0	339496.53	394967.67	227983.19	308521.69	195968.02	457653.21	459024.47	458966.07	456260.19	-
MW0113508	6-[4-(2-{[3-(3,4-dimethoxyphenyl)-1-hydroxypropylidene]amino}ethyl)-2-methoxyphenoxy]-3,4,5-trihydroxyoxane-2-carboxylic acid	Organic acids	Organic acids	C26H33NO11	604.2131	[M+Na+HCOOH]+	19.8084119764484	3	-	-	143645.59	178466.92	116199.69	92221.8	144339.8	124341.8	31726.18	21907.25	67670.0	25831.28	14704.73	48797.69	139378.94	112245.49	122240.2	175622.53	220007.6	174468.05	138474.77	131423.71	172703.93	168868.96	104180.12	92292.93	126309.8	124479.35	176639.97	68902.23	163062.92	47089.94	171610.98	176757.8	167858.08	183104.52	-
MW0160060	Vitamin K epoxide	Others	Vitamin	C31H46O3	489.3376	[M+Na]+	9.23021170837565	3	-	-	1119.56	1023.05	1927.74	1518.26	713.2	1958.22	284.89	53.37	2587.64	1302.8	2108.58	544.74	6013.92	5850.15	3734.33	4594.14	3970.74	7389.86	10557.6	7517.88	8423.47	3563.38	6403.6	3056.38	1650.6	6582.91	1741.74	4389.55	1883.93	1466.33	3818.78	3800.19	3211.67	4014.67	-
MW0151526	Ile-Met-Ile	Amino acids and derivatives	Amino acids and derivatives	C17H33N3O4S1	773.4464	[2M+Na]+	21.3120423581542	3	-	-	27400.13	4832.94	26470.33	23123.52	15989.61	26422.64	9868.51	20209.57	4906.64	17132.04	27631.01	14442.72	10700.74	11488.34	1518.18	6830.04	8802.15	14900.83	5571.24	3718.26	3839.22	9231.5	7771.6	5994.84	16732.2	6225.29	3365.42	4746.45	1127.38	1571.21	6297.02	7409.94	7934.18	7536.65	-
MEDP1374	Clupanodonyl 肉碱nitine	FA	CAR	C27H54NO5	589.224	[M-2H+3K]+	13.0651161627539	3	-	-	31027.47	24678.96	46329.15	2966.51	2629.04	56782.34	5590.53	23909.25	22654.51	3421.65	6596.01	63880.91	48019.71	55556.26	51087.62	54518.03	52904.42	150714.42	28076.07	37250.7	16458.71	118751.7	3156.66	110676.72	82085.3	36060.21	214720.59	48827.14	19151.08	17609.66	42176.77	40910.49	37809.43	39283.1	-
MW0135343	6-[1-(3,4-dihydroxyphenyl)-3-(4-methoxy-1-benzofuran-5-yl)-1,3-dioxopropan-2-yl]-3,4,5-trihydroxyoxane-2-carboxylic acid	Organic acids	Organic acids	C24H22O12	502.1011	[M+]+	16.0846649430539	3	-	-	10761.12	9313.88	10230.53	13375.11	3385.06	6127.17	740.58	2258.44	309.33	4259.58	5242.56	5033.85	1124.35	735.88	1276.38	3907.85	14225.31	10226.14	1205.62	3595.67	3824.19	2236.44	2713.76	13865.63	527.96	2808.81	1570.3	647.98	700.5	321.96	5963.26	5854.67	5877.96	5968.05	-
MW0146085	Asp-Gln-Met	Amino acids and derivatives	Amino acids and derivatives	C14H24N4O7S1	785.2834	[2M+H]+	8.25596691354326	3	-	-	328950.16	413961.97	301314.2	216808.11	306262.84	469360.31	34610.65	198015.29	195148.53	39406.67	94017.8	79036.67	317629.46	450923.71	418281.59	698398.27	903583.26	486826.25	637295.04	293142.98	377415.23	460636.33	404408.55	237875.87	311561.96	420173.12	802262.05	691515.6	344084.93	78700.46	498207.46	496078.52	490288.46	480107.07	-
MW0145738	Asn-Glu-Ile	Amino acids and derivatives	Amino acids and derivatives	C15H26N4O7	375.1861	[M+H]+	9.62675000010904	3	-	-	3413.82	3723.74	2451.02	2383.83	5061.35	2507.78	2110.48	2215.84	1118.36	1447.4	2463.55	2015.53	6460.36	6306.64	5242.79	4007.49	3097.63	4547.35	6613.57	7396.73	6425.38	9318.13	5322.01	9231.08	2191.06	8298.92	8698.32	10012.55	7381.11	11140.62	5417.21	5487.33	5525.62	5395.84	-
MW0011824	Derwentioside B	Benzene and substituted derivatives	Benzene and substituted derivatives	C22H26O11	489.1421	[M+Na]+	9.62818994656004	3	-	-	11259.93	2918.53	18969.99	12984.4	4852.95	11916.13	8624.2	5633.96	2848.3	860.9	24871.98	7404.96	10084.68	6135.31	880.02	722.76	2968.89	3568.7	1019.15	2122.43	1541.3	6327.21	1459.15	2823.51	17347.48	1488.16	2095.14	1465.99	3099.59	2748.09	2990.72	3015.16	3311.31	1385.79	-
MW0149768	Gln-Met-Met	Amino acids and derivatives	Amino acids and derivatives	C15H28N4O5S2	834.316	[2M+NH4]+	11.8969810269503	3	-	-	12274.34	16664.48	16983.97	6780.64	9282.44	6696.35	5450.97	4712.53	3006.11	4585.93	8185.19	12540.96	36335.68	58712.05	113221.98	77180.59	34628.13	9383.71	101378.45	140957.96	51439.72	326820.14	158224.17	119845.87	77796.49	85016.94	237990.46	210065.06	36162.34	75906.24	32711.3	33029.33	31502.62	32392.56	-
MW0084028	TG(22:0/22:0/10:0)	GL	TG	C57H110O6	723.2491	[M+K]+	14.3309579428931	3	-	-	85758.78	110566.39	139148.7	78150.17	117573.13	52416.04	36485.92	78603.94	78214.19	38420.05	38236.15	79318.14	169792.68	266924.14	316733.03	185749.08	128961.49	213755.37	246789.27	269727.61	256078.2	333626.59	280418.28	182934.0	232902.32	260221.5	200916.65	323526.44	215661.41	250943.44	182160.96	186790.1	186478.44	182349.45	-
MW0156814	Ser-Leu-Asp-Cys-Asn	Amino acids and derivatives	Amino acids and derivatives	C20H34N6O10S	568.2296	[M+NH4]+	10.5679823400701	3	-	-	24225.29	15399.91	13088.59	13177.06	33109.88	12516.41	21146.07	7056.94	13874.99	10303.05	9008.37	5487.24	11186.87	3596.15	14736.28	24387.06	10106.29	14447.62	7699.85	5104.05	3390.6	16582.83	9152.36	16072.81	6450.32	7047.33	6954.69	2274.24	8992.32	3427.99	19047.85	19077.23	16829.94	19614.43	-
MW0166908	(L-threonyl)adenylate	Others	Others	C14H21N6O9P	466.1398	[M+NH4]+	10.6300741342487	3	-	-	2727.68	1609.57	1653.98	3762.77	4285.22	2096.35	5168.21	6814.79	5694.18	5074.7	11101.94	5161.95	3419.59	1843.6	1053.78	4149.62	1768.87	2426.86	691.78	507.25	802.62	538.56	667.35	760.47	410.49	633.22	476.89	259.74	646.02	86.53	1126.25	1226.11	1274.85	736.38	-
MW0112394	Quinol glucuronide	Organic acids	Organic acids	C12H14O8	371.0281	[M+K+HCOOH]+	20.5035630574457	3	-	-	12110.3	9855.11	14724.54	15126.91	24280.32	7795.43	16812.81	18858.34	4685.84	4822.34	1662.25	3116.52	38401.03	6889.07	11388.27	16368.25	4961.86	8538.32	9468.74	27322.12	42730.39	9523.22	12831.71	55.23	6004.99	1537.16	11307.5	2568.21	3379.58	99.72	11361.34	12089.31	11627.66	12030.28	-
MW0153803	Methyl acetoxy-6-gingerol	Others	Lactones	C20H30O5	718.4612	[2M+NH4]+	23.6541481847399	3	-	-	276692.86	291305.55	179681.06	477663.28	327704.85	65346.49	52414.76	117046.03	81456.06	164778.01	154673.98	132512.28	118786.6	145365.11	237450.14	120048.99	83593.27	35190.9	308778.05	402871.36	164755.03	236834.56	86674.94	92617.68	278216.98	166171.78	30616.7	354024.93	30017.89	371222.29	33077.65	41958.48	42096.08	40302.0	-
MW0062488	PS(18:1(11Z)/22:2(13Z,16Z))	GP	PS	C46H84NO10P	880.5435	[M+K]+	11.0331355294033	3	-	-	458.4	240.09	600.2	244.66	1842.38	490.7	613.71	433.51	310.61	419.36	889.32	89.05	310.87	319.54	168.41	16.78	183.96	505.34	463.26	499.16	372.68	119.68	642.59	521.98	1112.65	922.8	1829.93	3705.37	3040.91	691.19	1361.76	601.05	1152.11	1274.45	-
MW0149383	Gal1-3Gal1-4GlcNAcSp	Others	Saccharides	C22H38N4O16	614.2164	[M+]+	24.6404367714281	3	-	-	3306.51	4247.91	2525.58	2532.64	2032.92	1687.79	210.65	359.4	426.59	285.29	332.23	414.01	2370.21	2248.92	3950.05	2663.57	4747.47	4965.57	646.65	1691.63	3221.99	4522.04	2017.35	2617.66	1132.67	2243.13	236.32	768.55	962.93	2582.15	3472.78	4583.54	4275.74	4624.59	-
MW0159204	Val-Trp-Trp	Amino acids and derivatives	Amino acids and derivatives	C27H31N5O4	558.2175	[M+Na+HCOOH]+	19.0375876875929	3	-	-	2316.82	1420.83	2394.81	862.81	564.79	1894.12	544.1	2226.61	2674.98	3038.36	546.34	2059.65	2475.72	2259.86	2989.4	225.73	1876.9	11319.76	603.97	2063.07	297.9	7654.24	16317.8	3209.47	20527.65	11964.88	32473.44	4254.18	2071.44	1867.85	4650.46	4515.29	4257.34	4479.53	-
MW0134125	5,7-Dihydroxy-2-phenyl-8-[3,4,5-trihydroxy-6-(hydroxymethyl)oxan-2-yl]-6-(3,4,5-trihydroxyoxan-2-yl)chromen-4-one	Others	Ketone compounds	C26H28O13	615.1135	[M-2H+3Na]+	24.9095053852539	3	-	-	8294.16	9310.96	9102.0	9967.1	6301.57	12511.58	18945.06	27140.85	11698.4	16192.61	1107.49	9611.8	7687.47	5634.83	1815.52	8405.24	1546.3	1666.78	5941.66	3710.81	5076.83	1693.96	946.37	985.36	990.49	1970.31	903.42	354.35	645.63	864.29	6502.94	6981.25	5772.01	5124.57	-
MW0146205	Asp-Met-Glu	Amino acids and derivatives	Amino acids and derivatives	C14H23N3O8S1	462.1069	[M+Na+HCOOH]+	21.309984511851	3	-	-	4107.49	8267.21	4882.11	1568.5	1581.29	886.58	3940.64	1574.35	6461.42	3516.61	1937.27	822.07	13656.19	4422.56	12021.96	2635.85	2405.91	30035.71	30966.26	17780.01	17545.97	27857.95	28131.35	5794.74	26343.03	46091.25	27445.16	18500.53	6309.93	1539.75	5864.88	6407.29	6169.74	6206.42	-
MW0012984	1-Phosphatidyl-D-myo-inositol	GP	PI	C11H19O13P	408.0937	[M+NH4]+	11.6802499999835	3	-	-	39430.8	23952.52	36427.28	32044.31	19676.69	34243.99	17904.93	29674.53	18465.65	27908.32	30739.4	26971.0	27241.57	27709.72	5042.27	31812.99	43409.55	28766.06	13662.28	28962.88	22490.55	10334.51	8728.88	22050.15	5551.14	4954.13	11975.69	3206.35	24426.29	16607.88	31135.36	30288.33	30471.89	28882.23	-
MW0151163	His-Gly-His	Amino acids and derivatives	Amino acids and derivatives	C14H19N7O4	413.1538	[M+CH3CN+Na]+	14.6285935424245	3	-	-	5812.73	6637.28	3193.46	2546.39	2542.7	1969.69	689.42	1524.07	1578.9	1143.65	1925.93	2457.0	6904.26	4886.02	8235.85	6999.84	3810.3	10759.61	3685.91	3785.65	3419.9	5765.29	9347.6	1612.59	4495.48	8124.41	6248.97	2526.04	2105.19	2366.09	9149.24	9162.08	8956.8	9100.45	-
MW0123471	9H-Pyrrolo[1',2':2,3]isoindolo[4,5,6-cd]indol-9-one, 10-acetyl-2,6,6a,7,11a,11b-hexahydro-11-hydroxy-7,7-dimethyl-, (6aR,11aS,11bR)-	Organic acids	Organic acids	C20H20N2O3	375.0917	[M+K]+	22.9798609224474	3	-	-	29222.16	12546.45	13977.05	21456.7	17298.23	19211.37	16296.71	18909.21	5870.24	16167.29	20766.85	13229.79	9795.59	17893.15	1433.8	16421.73	21823.26	17036.94	3825.34	4870.91	10832.78	9160.4	11595.56	12505.22	8190.16	9371.81	5567.86	5886.26	6796.66	17234.17	20360.73	20469.49	19985.94	19486.48	-
MW0149209	Flavonol 3-O-rutinoside	Flavonoids	Flavonols	C27H30O12	511.1369999999999	[M+H-2H2O]+	24.1394356618297	3	-	C04194	6871.14	24038.4	26092.0	9337.34	12102.5	13842.71	8530.11	5257.43	8113.98	5468.15	939.68	6245.95	21589.58	17278.29	13702.83	16798.04	2648.43	18400.45	10593.57	11514.94	10606.27	8233.48	7708.86	5614.29	4657.53	2754.23	4052.55	2706.12	665.38	1148.75	12035.26	11391.65	10325.69	12444.43	-
MW0118979	Piperonoyl-essigsaure	Organic acids	Organic acids	C10H8O5	455.0298	[2M+K]+	20.2630369475962	3	-	-	57195.95	48162.35	69788.18	66691.76	40803.67	74630.75	50281.56	62864.16	19581.66	63775.03	66456.85	55726.22	52148.63	50646.8	10451.68	54322.91	58305.45	44550.42	45879.13	31663.86	23196.88	32431.67	37078.34	45275.57	20649.92	31250.02	33744.03	32150.71	32173.65	22454.36	52382.39	50939.56	51882.21	49247.65	-
MW0146051	Asp-Asp-Asp	Amino acids and derivatives	Amino acids and derivatives	C12H17N3O10	386.0699	[M+Na]+	15.6197878175135	3	-	-	3100.36	2706.33	3320.37	4069.38	6210.58	3014.48	1029.4	564.81	1920.82	2092.29	490.3	735.92	579.91	1121.76	1603.09	4146.56	1243.32	1826.31	1525.16	592.22	934.24	2589.54	1649.45	510.14	542.99	231.28	593.53	57.43	31.06	130.15	1808.63	1954.92	1929.35	1985.17	-
MW0149951	Glu-Asp-Ser	Amino acids and derivatives	Amino acids and derivatives	C12H19N3O9	721.2394	[2M+Na]+	21.5385526571764	3	-	-	107564.93	103657.07	142555.35	88286.18	278799.24	126765.36	21532.99	38104.03	42780.89	31918.33	38079.85	47550.84	239630.05	420735.46	325451.79	209613.6	155803.94	129464.41	278916.68	193203.12	225922.5	374829.04	262438.83	200022.75	125971.43	268404.61	102830.07	118952.95	154458.63	153639.81	190752.53	196157.78	186555.95	176073.49	-
MW0061843	Pip(16:0/22:5(4Z,7Z,10Z,13Z,16Z))	GP	PI-P	C47H82O16P2	1003.4797	[M+K]+	12.637374030642	3	-	-	1226.77	1730.12	621.13	846.8	1406.36	1089.19	1115.87	2265.85	4867.56	2242.77	3896.8	2618.82	3096.95	1175.18	1870.53	1376.8	1475.47	3396.04	1294.49	1706.13	1113.14	1823.51	1108.78	151.49	3129.68	538.58	1984.8	1776.22	1199.17	7196.42	1223.42	1373.3	1406.2	1497.26	-
MW0130222	3',5'-Dimethoxyflavone	Others	Ketone compounds	C17H14O4	582.2012	[2M+NH4]+	19.8238265059126	3	-	-	121704.79	125504.16	162377.26	110076.04	132110.8	125519.13	60897.56	85907.07	149172.81	93137.89	129127.09	162085.26	71938.21	71707.22	63149.82	41187.87	57465.19	81698.17	37579.56	47075.39	38843.65	42933.2	95240.64	79108.36	51252.9	38349.37	23946.99	44449.52	37056.39	47242.72	69379.3	67648.3	66807.12	67731.92	-
ZINC14650628	4-Methoxy-9-[[(Z)-3-(hydroxymethyl)-2-butenyl]oxy]-7H-furo[3,2-g][1]benzopyran-7-one	Benzene and substituted derivatives	Benzene and substituted derivatives	C17H16O6	317.3253	[M+H]+	24.218458499945	3	-	-	4844.94	2431.18	4446.14	1176.99	5745.84	4773.12	734.01	4191.58	2519.2	2526.83	3478.04	4798.2	2163.37	11832.6	2330.39	5297.58	4560.77	3167.09	1123.9	3541.78	3401.45	2534.16	3244.07	2559.86	545.84	2869.58	4070.36	765.76	1808.9	1114.75	3428.59	3159.53	3347.96	2745.4	-
MW0103615	N-[3-[2-(2-aminoethylamino)-2-oxoethyl]phenyl]-2-[4-[[9-[(2R,5R)-3,4-dihydroxy-5-(hydroxymethyl)oxolan-2-yl]purin-6-yl]amino]phenyl]acetamide	Nucleotides and derivatives	Nucleotides and derivatives	C28H32N8O6	615.2065	[M+K]+	13.0482844310609	3	-	-	24706.65	17158.25	31038.88	25102.73	40871.13	24831.34	2680.77	20108.05	17076.51	9055.59	48864.91	12774.54	55100.04	72839.64	41029.51	38842.69	32502.66	25348.22	75897.73	127743.53	41379.74	74049.62	48439.1	28944.67	30478.27	20591.39	33714.61	70437.01	18900.05	51636.28	30352.61	29576.86	30403.29	30023.01	-
MW0050458	[(2S)-1-hydroxy-3-icosanoyloxypropan-2-yl] 22-methyltetracosanoate	GL	DG	C48H94O5	789.6867	[M+K]+	13.1521739130324	3	-	-	1741.2	1130.85	708.34	885.32	1206.33	1182.38	1080.71	370.98	696.95	746.93	588.78	183.79	140.23	1936.92	564.05	3718.69	4691.37	1282.7	2122.01	3581.35	5773.39	4295.78	849.14	3645.16	1622.96	538.55	2995.93	2867.88	1127.73	4164.18	2191.05	2337.09	2223.95	1938.3	-
MW0001612	1-Hydroxy-6-methoxypyrene	Benzene and substituted derivatives	Benzene and substituted derivatives	C17H12O2	271.0783	[M+Na]+	13.1757500000163	3	-	C18261	9129.91	9971.88	6761.06	9391.83	11468.25	6823.07	8296.79	7868.87	8882.05	1540.18	3532.49	6912.84	8086.33	7666.99	7367.75	6480.95	4954.74	6140.43	6912.47	7511.06	8161.28	5549.44	1246.56	902.08	4108.58	2810.35	3304.73	758.65	7638.49	6708.51	8378.67	8534.35	8366.86	8523.01	-
MW0144518	Ala-Asp-Phe-Asp	Amino acids and derivatives	Amino acids and derivatives	C20H26N4O9	467.1628	[M+H]+	22.9940752112068	3	-	-	9346.02	10131.2	12753.87	6937.33	10480.22	15500.01	3671.39	5025.16	7904.23	1953.3	5299.34	4406.96	10393.59	14249.26	20791.86	33760.12	26012.72	21597.0	9555.44	11066.75	19111.3	26684.39	13916.12	8575.0	7089.38	10900.12	22534.42	19288.66	16142.71	16819.69	19585.97	19108.22	19241.03	19313.71	-
MW0151688	Isoleucylthreonine	Amino acids and derivatives	Amino acids and derivatives	C10H20N2O4	703.2273	[2M+Na]+	22.866941699897	3	-	-	18159.39	17951.05	28526.79	16328.05	58205.56	36376.65	8608.38	10495.14	12512.93	5582.42	11819.31	8953.18	45447.02	70864.81	87814.2	103052.2	123306.53	57690.35	105940.26	67258.52	69114.57	146091.54	143134.05	131764.31	82600.05	110737.22	581595.84	394224.94	238415.42	368097.83	130211.94	134782.79	126039.36	131124.91	-
MW0148614	Di-trans,poly-cis-undecaprenyl diphosphate	Organic acids	Organic acids	C55H92O7P2	965.576	[M+K]+	13.8456042881898	3	-	C04574	1211.88	786.89	1165.84	2079.42	1730.05	1687.02	1533.77	1108.32	35.72	628.47	162.67	578.37	1496.5	377.4	1309.17	659.48	1244.51	1408.97	667.09	1024.79	431.1	1681.37	1040.76	686.86	168.86	463.91	1367.08	407.92	168.13	120.49	1872.9	484.2	1760.4	1718.79	ko00900,ko01110
MW0137868	Daphnin	Lignans and Coumarins	Coumarins	C15H16O9	339.0717	[M-H]-	1.8718012950103	2	486-55-5	C01421	39047.98	28576.06	58338.62	27132.89	6324.98	66015.36	5198.17	48988.15	26170.0	45918.86	20950.7	52217.41	15992.31	3050.18	2971.9	39026.77	21980.47	9259.19	9907.52	10385.96	5790.34	7257.59	12542.52	22567.78	9043.49	7612.69	6204.66	4740.91	8348.58	6247.3	13287.55	13327.59	12900.2	13151.4	-
MW0124225	Garcinone C	Others	Ketone compounds	C23H26O7	413.163	[M-H]-	6.093839494243309	2	76996-27-5	-	155336.87	306073.5	156298.13	143092.62	151068.53	140607.44	187066.12	110376.28	116423.81	371724.27	215349.46	106023.43	672912.98	751624.21	988846.64	432364.38	656883.1	792762.45	2017993.56	2014809.17	791941.74	924059.88	2106996.96	1353244.34	818310.95	842739.05	173243.47	1610297.5	645659.25	1863265.9	786772.46	781781.01	781268.55	754775.95	-
MEDTP02544	5-(6-Hydroxy-2,5,7,8-tetramethyl-chroman-2-YL)-2-methyl-pentanoic acid	Organic acids	Organic acids	C19H28O4	319.1908	[M-H]-	0.4756126799065901	2	7083-09-2	-	513042.7	364840.65	539090.94	634073.06	407381.69	432319.11	442855.88	397253.72	156673.54	386705.36	509365.67	398012.72	226493.72	274483.79	74612.06	58664.74	208285.24	307248.16	108600.12	86416.96	90945.66	49306.34	81738.38	151479.52	114635.5	113209.13	47383.66	49087.04	106277.98	29125.41	263484.14	263897.23	258681.97	258474.14	-
MW0110123	N2-Tryptophyllysine	Amino acids and derivatives	Amino acids and derivatives	C17H24N4O3	453.1654	[M-H]-	0.077063385131142	2	51790-14-8	-	65891.35	81872.61	71149.16	43553.89	168246.68	39244.31	36868.55	64254.38	81802.8	27926.17	22494.83	54720.95	70068.86	83631.55	94598.22	58935.64	22780.14	23224.79	29758.27	34859.47	52875.67	62895.78	13912.23	15011.52	32007.86	25117.79	5844.17	67295.54	33777.94	27545.55	56189.31	53411.36	55994.03	54944.93	-
MW0053761	Glycyrrhizin	Others	Hydrocarbon derivatives	C42H62O16	821.4003	[M-H]-	5.54491475078217	2	103000-77-7	C02284	55372.3	14953.39	68676.91	46986.5	54239.43	40584.66	12834.26	21112.16	9764.74	9597.19	16666.88	17396.83	31769.26	4398.68	3407.99	21169.32	18118.76	16954.26	6276.24	23494.6	45301.62	39983.59	17459.07	2162.5	6946.89	13215.41	315.84	3665.31	3139.86	698.96	10978.93	16758.99	14973.75	15204.42	-
MW0126258	Propyl pyrazole triol	Alcohol and amines	Alcohols	C24H22N2O3	385.1623	[M-H]-	11.0132927224527	2	263717-53-9	-	50022.04	29621.7	34450.39	37728.99	56913.31	39033.39	34811.82	46892.83	37868.94	38315.91	67154.55	34641.7	28656.98	30188.48	11525.6	21781.49	30780.45	51034.61	13665.35	11215.71	12245.63	27134.5	11909.51	19465.97	16819.27	15252.3	9381.56	6343.62	18604.27	20605.18	33351.58	32742.58	33195.75	33262.76	-
MW0053472	(1S,3Z,5R,7R)-3-[(3,4-dihydroxyphenyl)-hydroxy-methylene]-1-[(2S)-2-isopropenyl-5-methyl-hex-4-enyl]-6,6-dimethyl-5,7-bis(3-methylbut-2-enyl)bicyclo[3.3.1]nonane-2,4,9-trione	Phenolic acids	Phenolic acids	C38H50O6	601.3617	[M-H]-	12.2359966146292	2	78824-30-3	C09929	33862.44	40127.06	16425.24	10681.8	25909.45	19022.78	7744.71	14461.27	22422.49	12250.93	20454.4	17553.93	55552.05	47442.24	70081.3	48934.4	37535.81	63880.27	87690.72	94787.5	37301.9	23821.57	56092.03	16603.62	9086.94	14325.76	896.01	19799.22	12479.14	18289.93	19568.07	19007.7	18307.19	18683.65	-
MW0139445	Psoromic acid	Organic acids	Organic acids	C18H14O8	357.0612	[M-H]-	1.87735807003264	2	7299-11-8	-	437494.51	429997.01	572749.7	522593.73	271844.69	460960.54	505037.01	680278.82	297101.55	520876.97	103803.32	541575.56	501030.39	406164.33	261274.35	406078.4	484541.97	427081.41	570477.57	421065.26	380274.21	396547.71	343915.94	86822.78	364247.6	423339.09	76193.51	154238.19	110427.32	5648.79	421556.88	422499.29	411234.53	414037.69	-
MW0010461	[8]-Dehydrogingerdione	Phenolic acids	Phenolic acids	C19H26O4	317.175	[M-H]-	0.371796827494109	2	77334-08-8	-	62562.78	40879.94	68112.1	73599.35	42219.5	53763.06	49969.49	69096.04	15897.89	57808.21	79113.85	59885.45	33140.7	44348.65	11186.09	8773.51	28093.68	42929.92	19808.54	13593.9	15012.78	10209.0	15567.47	26342.52	28249.86	24189.57	5216.27	14149.15	19170.59	5450.24	38593.34	38170.25	37505.09	38226.31	-
MW0112732	Isochlorogenic acid A	Phenolic acids	Phenolic acids	C25H24O12	353.0873	[M-H]-	4.08020606258219	2	2450-53-5 | 89919-62-0 | 879305-14-3	C02733	129027.01	98741.81	95184.47	141562.12	86198.77	151039.79	42873.34	65098.44	15115.06	71838.19	103024.22	67754.01	80073.46	71923.92	7891.41	53236.7	66169.76	109798.39	36894.7	74617.08	58984.79	4631.86	30336.17	87125.7	50820.78	16789.17	11619.79	27984.27	58773.7	40285.27	87166.71	85767.25	87161.72	85854.01	-
MW0153228	Lys-Lys	Amino acids and derivatives	Amino acids and derivatives	C12H26N4O3	381.1727	[M-H]-	12.0129460874807	2	13184-13-9	-	31851.22	163915.42	82251.56	52530.82	61086.5	64678.29	24960.37	7366.66	19137.28	20237.62	2138.51	18700.31	164384.16	90609.9	207917.08	98836.71	121364.58	121000.52	40575.85	174312.59	196783.97	363545.68	880194.21	349310.32	123158.99	160644.54	21139.63	373085.77	94826.5	403952.44	146148.4	141016.5	146311.33	136379.97	-
MW0141695	Arachidonoyl LPA	GP	LPA	C23H42NO7P	457.2331	[M-H]-	4.78787399184414	2	799268-65-8	-	103883.25	67177.36	115583.26	120342.62	124298.86	99460.26	78135.13	87865.89	61487.77	107747.18	82352.95	56896.91	101283.14	163440.91	114572.67	33505.06	132923.25	196785.18	165636.0	154679.99	169993.4	176652.04	239476.21	341872.62	276620.34	402732.32	374347.31	382442.6	424192.97	219169.32	201887.27	201375.07	197939.97	197562.52	-
MW0139619	(2S)-2-(2-hydroxypropan-2-yl)-9-[(2S,3R,4S,5S,6R)-3,4,5-trihydroxy-6-(hydroxymethyl)oxan-2-yl]oxy-2,3-dihydrofuro[3,2-g]chromen-7-one	Lignans and Coumarins	Coumarins	C20H24O10	483.1524	[M+CH3COO]-	1.49365220491517	2	20320-81-4	C09309	142394.29	176828.7	88717.38	65743.86	132725.85	90604.8	22867.96	67208.75	116795.49	63836.84	24208.8	51311.5	58931.48	66265.96	79101.21	80666.18	105089.52	92264.52	28967.87	36715.27	44150.99	50747.62	36592.22	28560.36	40972.21	73046.85	5241.67	45661.45	43641.08	18297.97	106482.28	106011.45	106092.96	104878.99	-
MW0103634	Nadide	Nucleotides and derivatives	Nucleotides and derivatives	C21H27N7O14P2	662.1015	[M-H]-	3.27238294959827	2	53-84-9	C00003	24836.29	20173.82	21403.0	20316.83	23791.33	18539.41	13540.6	15009.11	13655.72	12575.2	7868.74	9249.33	15691.84	9221.1	25371.95	22315.41	16316.18	19107.82	14615.13	19434.48	15426.43	14633.23	15745.0	12128.77	8015.44	12955.05	6054.88	9795.07	15300.38	8739.14	13647.76	14044.98	13633.85	13176.57	ko00190,ko00730,ko00760,ko01100,ko01240,ko04148
MW0109176	Phe-Ile	Amino acids and derivatives	Amino acids and derivatives	C15H22N2O3	385.1399	[M-H]-	8.28898422000179	2	22951-94-6	-	13745.53	11238.34	21626.94	25621.38	55881.43	17084.91	33500.64	13168.36	19971.21	10052.19	3554.17	14708.13	17830.33	18867.91	24600.06	10475.16	12111.85	11019.63	19120.86	12133.1	33044.12	16875.99	11028.58	2784.35	12536.02	10862.3	9015.7	10129.96	15176.67	9243.21	14795.45	14337.69	14596.5	14728.49	-
MW0143316	5-Hydroxy-1-(4-hydroxy-3-methoxyphenyl)octan-3-one	Phenolic acids	Phenolic acids	C15H22O4	531.3012	[2M-H]-	10.8776656156176	2	77398-90-4	-	3165.45	2347.05	2393.52	510.0	885.54	2624.78	352.26	4756.87	859.75	817.74	2584.39	791.02	1631.99	263.81	401.13	720.23	783.79	1517.77	362.56	1067.09	500.33	512.13	113.9	76.19	577.58	30.87	163.28	526.56	87.78	236.93	2521.79	2857.83	2465.32	1608.48	-
MW0169603	Osajin	Flavonoids	Isoflavones	C25H24O5	807.33	[2M-H]-	11.3601850562213	2	482-53-1	-	13301.57	13647.17	14214.01	12637.61	30156.86	6274.81	23123.5	14666.41	1543.76	26347.63	3690.56	14627.34	5297.8	2008.41	1386.89	871.36	3062.92	4666.92	873.27	231.51	2328.83	2926.18	833.68	5277.31	7251.39	3023.72	33.97	3093.5	3547.83	451.64	5586.53	5314.43	4925.93	5348.92	-
MW0010092	Zinniol	Benzene and substituted derivatives	Benzene and substituted derivatives	C15H22O4	265.1482	[M-H]-	9.585271162393381	2	17811-28-8	-	7162762.11	8500117.77	7388259.43	6068871.2	6242848.85	5950146.01	5693910.95	10593603.54	8536423.4	6309126.23	7362145.57	6037200.45	7257272.42	6160119.83	7733217.27	7840488.19	4791688.41	4729435.54	5841930.26	8722854.15	6363781.14	4685268.0	6125898.64	4581697.46	6911332.01	4481566.6	389450.81	4363670.05	1702803.44	2229915.59	5859189.12	6085501.19	5924782.1	5769924.5	-
MW0000457	Tetrahydroalstonine	Alkaloids	Plumerane	C21H24N2O3	351.1625	[M-H]-	20.1530240924797	2	83-45-4	C11682	4233.57	22330.35	11436.54	2374.5	7746.33	5617.21	5645.71	3042.62	2986.58	17475.14	8817.81	5457.64	72515.1	52084.14	137147.97	43740.8	57610.74	82824.02	36160.27	84331.41	41620.34	73140.8	183655.69	79428.87	54138.77	39280.76	2394.75	94708.01	17177.19	61915.84	45898.26	46237.24	45628.13	44610.13	ko00901,ko01110
MW0117270	Pac-1	GP	PA	C23H28N4O2	391.2112	[M-H]-	4.57243262758311	2	315183-21-2	-	154328.31	123251.93	166665.02	224177.49	108786.04	165437.99	112159.35	131408.53	33938.75	121404.03	199065.65	140096.06	74773.23	96263.78	22135.77	23194.13	73808.67	102761.56	46056.9	36611.26	38798.8	22749.19	35446.77	72312.8	56902.56	71745.96	17657.57	33522.72	56736.0	17833.92	94433.49	91791.08	91419.56	94770.52	-
MW0124506	Isorhynchophylline	Alkaloids	Plumerane	C22H28N2O4	383.1886	[M-H]-	21.7134115325734	2	6859-01-4	C16980	105096.39	305107.69	115963.58	155444.71	172999.73	185316.45	148479.42	197645.34	98502.64	247191.74	329192.45	144989.04	644332.63	460026.49	626764.23	1223442.22	553231.88	861384.18	688989.45	537620.33	484585.26	679058.17	661165.02	560686.2	513708.57	616220.67	76413.65	838708.83	245991.95	1202530.06	464033.98	449788.28	444180.19	466610.71	-
MW0115748	(R)-Mahanine	Alkaloids	Plumerane	C23H25NO2	382.1495	[M+Cl]-	16.6927097698988	2	28360-49-8	-	118580.07	90742.5	105475.02	116260.99	95668.23	110106.16	107516.56	97255.68	48307.93	99723.75	113976.54	97164.32	72342.62	80089.95	27919.3	24754.53	56643.32	73082.95	46885.48	35205.4	40219.95	26441.57	31895.1	49423.58	68674.7	112061.56	32850.38	40026.48	57781.14	15089.72	83573.07	83475.99	81102.55	80104.2	-
MW0000289	(1S)-((2R,4S,5R)-5-Ethylquinuclidin-2-yl)(quinolin-4-yl)methanol	Alkaloids	Alkaloids	C19H24N2O	355.1976	[M+CH3COO]-	22.9454048175626	2	485-65-4	-	67774.23	68108.86	57627.29	46239.35	88578.3	61223.64	50849.61	89735.59	91299.6	67368.34	69521.28	48769.31	60208.76	54613.01	49514.3	49576.58	41724.58	51739.09	64520.43	86577.99	49647.02	30588.03	47336.87	28393.48	40692.19	42688.86	3129.85	40075.87	16513.72	14703.71	61030.01	61776.29	63262.3	57153.81	-
MW0129464	Angoletin	Others	Ketone compounds	C18H20O4	299.1318	[M-H]-	4.823971587484269	2	76444-55-8	-	11114.78	16594.73	12116.58	6353.25	5550.05	8421.79	434.48	27.45	189.96	285.97	158.61	129.27	2308.01	4999.27	9399.39	2948.19	3210.51	5602.85	5793.7	10258.22	9079.29	8920.66	22351.13	7739.21	19455.65	14052.78	110.83	14440.9	9393.72	1127.73	5182.65	5362.79	5448.72	5068.08	-
MW0153108	Lys-Phe-Tyr	Amino acids and derivatives	Amino acids and derivatives	C24H32N4O5	455.2219	[M-H]-	17.7357424299982	2	63958-93-0	-	29459.8	489.31	205.13	3395.44	2265.07	8286.82	20494.32	45481.49	48901.89	79220.29	75146.59	111554.41	101199.78	57837.08	74441.14	81723.59	61902.38	81626.88	45415.61	40083.35	53784.19	88194.56	75599.47	66970.45	104647.89	63019.19	55642.55	40364.52	36409.15	54557.91	70387.83	78268.58	77500.0	71248.97	-
MW0138674	kaempferol 3-O-[alpha-L-rhamnopyranosyl(1->2)-beta-D-glucopyranosyl]-7-O-alpha-L-rhamnopyranoside	Flavonoids	Flavonols	C33H40O19	739.2102	[M-H]-	4.84251577345469	2	162062-89-7	-	63130.57	75481.82	52179.6	63137.65	63352.15	62539.28	29850.93	20947.22	22957.66	24322.34	30690.33	27870.49	74247.61	83729.28	84634.8	121594.3	89062.5	85836.2	31775.16	48508.15	49634.13	81957.44	47646.4	37506.77	40108.73	38254.63	5976.93	33243.24	23157.53	28479.3	65681.22	63279.5	62198.27	64433.64	-
MW0110314	Tyrosyltyrosine	Amino acids and derivatives	Amino acids and derivatives	C18H20N2O5	465.1409	[M-H]-	14.9871088586932	2	1050-28-8	-	21601.58	89651.96	30474.46	24110.22	39103.69	39792.96	4368.64	19143.73	22209.53	39671.46	25585.31	26223.67	21342.89	28845.03	9664.08	27568.12	39390.73	19367.9	10965.84	27171.91	14139.31	13933.18	16548.84	31582.46	5546.33	20893.01	7952.36	21290.3	12113.53	5221.42	33886.96	33740.56	32317.21	33878.5	-
MW0139710	Silicristin	Flavonoids	Flavanonols	C25H22O10	463.1042	[M-H2O-H]-	0.722772844034618	2	33889-69-9	C08717	112713.83	82075.66	109042.99	101145.98	90524.36	79057.2	97837.15	70841.14	39822.63	71485.12	85555.53	74719.93	50811.29	57026.04	24049.27	7851.26	39955.24	56843.09	30539.27	24747.03	28852.1	3702.18	20774.46	32885.61	35057.31	37054.76	11176.1	6420.81	25828.3	7566.69	64780.21	65034.97	62537.22	64359.44	-
MW0109750	S-Phenyl-N-acetylcysteine	Organic acids	Organic acids	C11H13NO3S	477.1206	[2M-H]-	8.216461879533389	2	4775-80-8	-	15701.97	14804.75	19103.54	17629.33	14260.45	14113.68	16106.81	17224.63	7448.87	14514.55	16214.44	12858.9	11183.79	15708.38	3168.47	4713.69	7651.69	11113.54	5315.39	5549.65	2924.74	1327.85	5254.91	6527.47	3858.33	5066.57	3427.93	3768.55	12526.79	1171.47	14189.79	13608.84	13528.04	13464.05	-
MW0137948	Didymin	Flavonoids	Flavanones	C28H34O14	593.1863	[M-H]-	2.45133210931394	2	14259-47-3	-	68258.06	106860.77	83852.86	40856.07	60859.46	47279.26	69499.97	44324.7	17388.47	83188.01	1855.62	32790.89	52895.09	32316.39	42823.71	28427.15	32839.63	59445.19	21937.55	15262.67	42270.67	26436.44	33013.56	34061.83	58649.01	40007.01	6032.55	8968.88	15715.0	11543.2	55200.87	54833.49	55341.98	49183.63	-
MW0011993	10-Deacetylbaccatin III	Benzene and substituted derivatives	Benzene and substituted derivatives	C29H36O10	543.2256	[M-H]-	4.659655021054911	2	32981-86-5	-	198644.05	156822.37	171071.6	182431.03	192216.19	178140.09	849054.51	1176178.75	1028458.86	1117697.76	1250566.96	1049554.17	255543.69	174876.12	220531.99	171164.32	220444.11	234895.43	365587.8	261126.51	369476.67	230066.63	219886.67	255906.27	653738.49	253184.19	17220.79	260790.78	258004.75	153754.01	419117.44	406038.94	420210.11	401982.8	-
MW0112811	3-Galactosyllactose	Others	Saccharides	C18H32O16	503.16	[M-H]-	7.45197569356679	2	32694-82-9	-	15527.57	8460.95	21848.43	15996.91	9913.49	11484.52	25313.39	48475.69	56652.92	110729.21	23248.58	42276.39	10249.79	15650.76	13508.98	5537.89	22678.71	40172.59	23015.41	5872.33	10261.11	12424.84	118755.72	21032.61	12427.91	14214.66	5705.39	11867.0	9486.94	11652.29	14725.65	15905.33	15109.57	15143.77	-
MW0000104	7-Ethyl-10-(4-N-aminopentanoic acid)-1-piperidino)carbonyloxycamptothecin	Alkaloids	Quinoline alkaloids	C33H38N4O8	617.2642	[M-H]-	10.7713214544616	2	181467-56-1	-	26604.13	20085.7	33513.52	19387.06	24189.51	28066.02	23006.92	9088.84	17533.17	15637.12	27212.36	18820.1	18475.77	11744.09	19011.23	11871.23	38106.9	16053.17	17358.42	15400.94	13577.61	20423.47	15280.6	18896.86	12493.74	11166.71	662.79	11857.91	14215.8	11793.23	13687.22	12952.54	13131.33	12442.31	-
MW0004168	3-Phenoxypropionic acid	Benzene and substituted derivatives	Benzene and substituted derivatives	C9H10O3	317.0537	[M-H]-	8.77562592748404	2	7170-38-9	-	85529.88	170182.28	185567.51	49196.76	68222.45	87710.92	29807.07	36062.82	29732.54	33150.69	29231.41	33716.63	167520.45	93728.31	149635.19	164385.96	228287.24	129290.68	59815.37	60715.4	68966.7	191081.6	236947.3	116842.49	64067.73	222251.08	413139.12	298982.35	91237.37	176402.43	115622.45	121951.46	121356.7	109523.41	-
MW0133044	3,2'-Dihydroxyflavone	Flavonoids	Flavones	C15H10O4	313.0711	[M+CH3COO]-	2.81596465242728	2	6068-76-4	-	345193.51	280738.49	408213.64	276436.16	101787.59	414895.46	268057.18	256044.79	106579.23	368954.8	365373.15	212728.11	107749.57	76883.25	28383.61	220929.13	268459.33	248717.16	127076.16	66593.27	52471.33	55246.54	106982.72	251353.69	43191.85	171871.87	320366.0	166639.95	181480.94	201865.01	218652.02	205304.73	191613.15	207549.01	-
MW0114088	cis-coumarinic acid-beta-D-glucoside	Phenolic acids	Phenolic acids	C15H18O8	651.2174	[2M-H]-	2.52755463305488	2	2446-60-8	C05839	832.23	844.39	912.94	954.2	2454.12	800.59	1198.64	976.8	1912.21	49.6	138.41	268.83	1070.88	1097.94	1911.56	693.46	2175.21	442.02	1410.73	1226.44	5374.62	5467.51	2540.19	1573.92	1433.06	3135.98	337.88	2500.97	1437.31	32.88	2395.35	2317.83	2305.88	2219.92	ko00999,ko01110
MW0015605	Agnuside	Phenolic acids	Phenolic acids	C22H26O11	525.1348	[M+CH3COO]-	2.14402343872897	2	11027-63-7	C09765	10047.07	12429.47	10456.79	6791.3	5921.82	13510.9	15333.22	7784.62	35800.05	19982.87	7113.89	2515.49	13933.52	12576.53	26540.69	3900.32	20258.85	19338.45	27183.72	9579.27	17679.12	29638.14	19295.37	21659.03	15228.37	22039.89	3636.49	27877.02	21359.32	10671.97	16358.37	13528.28	15734.87	16453.94	-
MW0138673	2''-p-Coumarylastragalin	Flavonoids	Flavones	C30H26O13	593.1295	[M-H]-	1.58718753444594	2	137018-32-7	-	795544.12	1196723.88	1105731.86	485425.39	442014.51	629278.97	857940.12	483726.3	534267.7	719755.85	162156.01	606941.78	448761.32	429166.97	205996.25	221099.01	443207.55	474016.79	707786.01	193390.68	256934.53	357591.93	394704.38	326223.37	455096.39	538790.1	1006714.5	280239.27	342908.31	141607.68	541999.63	531197.69	534183.72	530930.89	-
MW0143978	7-Keto-dehydroepiandrosterone	Others	Ketone compounds	C19H26O3	301.1802	[M-H]-	2.66218839755084	2	566-19-8	-	344142.29	291857.1	453667.04	372351.76	297640.5	333817.9	298163.22	379019.68	118217.32	299841.6	458406.3	352284.95	198919.96	265524.79	74817.23	71125.52	215227.33	243267.56	140300.0	104696.96	111377.47	81134.45	97444.21	157889.16	147192.97	166698.11	59755.38	88882.72	125612.92	41162.25	229489.12	226073.29	227592.98	222873.24	-
FDATN00282	Neohesperidin dihydrochalcone	Flavonoids	Chalcones	C28H36O15	611.1975	[M-H]-	1.66504212340673	2	20702-77-6	-	55773.45	51211.09	79822.64	25018.12	13009.26	103735.09	35619.14	99814.03	103470.4	74143.56	32414.72	61934.71	125318.51	73128.69	180163.67	23333.03	23949.97	134250.75	91585.48	140008.08	100041.23	205889.51	203739.84	77706.05	336533.27	163080.71	14086.77	45693.61	30637.47	13431.87	129966.27	128798.13	127362.99	129162.2	-
MW0108922	Tiglylglycine	Amino acids and derivatives	Amino acids and derivatives	C7H11NO3	157.0766	[M-]-	4.68919323004968	2	35842-45-6	-	54809.79	81017.17	42862.97	36417.76	44901.22	35126.48	6713.51	4992.22	12408.32	8748.97	4427.83	8271.77	49218.24	50755.4	70459.59	58788.61	99113.42	91420.67	60899.32	51395.01	46482.38	56008.24	80425.96	65803.86	49033.78	59838.14	6869.15	47428.1	51708.22	37915.08	70300.59	68942.14	69044.57	70053.13	-
MW0159412	Xanthosine 5'-monophosphate	Nucleotides and derivatives	Nucleotides and derivatives	C10H13N4O9P	404.0611	[M-H+CH3CN]-	2.74754325908545	2	523-98-8	C00655	179425.39	162382.01	162545.04	156804.09	108811.22	266466.82	10157.75	130792.05	5178.71	58292.03	83470.11	30219.8	538217.97	599297.78	721717.88	817777.21	564760.23	410177.55	537427.69	639266.91	535146.51	1180394.95	623206.36	506136.62	398323.75	495536.16	86030.06	683022.48	396535.31	300980.9	518251.6	514511.93	509511.82	511703.4	ko00230,ko01100,ko01110,ko01232
MW0119221	3',5'-Cyclic dAMP	Nucleotides and derivatives	Nucleotides and derivatives	C10H12N5O5P	372.0714	[M+CH3COO]-	0.7814446550469258	2	1157-33-1	C00968	641921.62	965353.09	1044169.56	548514.6	314498.38	700127.37	1961225.8	2066718.65	1655910.11	1429261.25	243263.31	1138106.93	779087.11	301451.71	257666.39	621012.31	187266.18	322682.71	588547.83	284405.09	569927.05	189823.1	127799.29	103309.25	337259.18	184855.94	24342.11	117259.67	97183.89	152920.27	417169.26	419165.91	418422.88	417132.67	-
MW0168807	Baicalin	Flavonoids	Flavones	C21H18O11	427.0629	[M-H2O-H]-	6.089697774423901	2	21967-41-9 | 31564-28-0	C10025	96305.57	85401.16	55582.28	75191.22	105929.52	49869.68	62586.15	63177.27	93957.97	38196.1	60040.39	65561.34	55446.83	62499.23	60700.45	65060.93	63299.86	73682.77	49244.38	50578.4	59949.61	44271.32	38414.24	17335.6	39872.75	70200.2	10800.97	14442.14	22055.89	36323.58	76270.27	73478.59	73283.53	68345.15	-
MW0115038	Norstictic acid	Organic acids	Organic acids	C18H12O9	431.0789	[M+CH3COO]-	6.33227054821304	2	571-67-5	-	9268.04	2574.15	3807.11	178.69	3997.46	752.44	5875.09	10693.43	9338.43	2061.79	147.98	487.2	32171.91	9205.72	26594.54	8011.97	1374.77	13668.76	53284.97	56437.0	41924.0	40632.36	55961.95	2760.48	61594.1	93535.5	11057.5	48811.1	4088.15	10397.63	10317.17	10072.68	10112.04	8963.47	-
MEDN0316	Taurocyamine	Organic acids	Organic acids	C3H9N3O3S	333.0582	[2M-H]-	17.3209349399883	2	543-18-0	C01959	485058.39	535596.07	508302.8	336406.9	334056.33	522088.83	99636.83	207162.92	92870.38	120521.97	90019.27	192207.68	260930.53	425964.62	281277.88	408999.65	407652.67	346304.64	379557.72	282735.8	267902.98	283896.51	318066.06	241237.22	207519.01	235780.1	95889.65	239284.44	174689.6	186018.01	328211.23	320915.33	328610.49	322648.1	ko00430
MW0121650	5-Methyltetrahydrofolic acid	Organic acids	Organic acids	C20H25N7O6	475.2059	[M+NH4-2H]-	2.2599102761953	2	134-35-0 | 31690-09-2	C90397	14408.37	14415.53	11844.38	8690.8	37044.03	2540.75	17381.35	9015.57	10171.75	15022.67	3430.28	1881.68	17743.76	29364.36	60959.41	5999.58	18623.63	33752.92	22499.19	37371.03	31078.56	24511.47	28625.11	34936.62	39670.3	44132.16	24690.72	44896.11	28176.21	17127.25	26273.12	25727.02	25679.99	24311.56	-
MW0138770	Licochalcone a	Flavonoids	Chalcones	C21H22O4	337.1566	[M-H]-	24.5957226799476	2	58749-22-7	-	43786.38	18310.55	54412.57	57460.38	35334.62	37993.21	38114.06	43657.05	14822.66	57433.05	59858.61	51793.2	31401.32	35295.77	11914.8	5383.04	18515.56	21103.02	13544.99	9456.41	8529.16	6565.91	11763.12	14205.74	15357.12	20982.05	2697.41	10366.07	18075.6	2781.83	35614.9	34322.24	35523.16	35335.52	-
MW0006401	Bissalicyl fumarate	Benzene and substituted derivatives	Benzene and substituted derivatives	C18H12O8	355.0454	[M-H]-	2.7074065374677	2	74134-01-3	-	540840.74	509176.52	468656.18	258662.16	153446.29	498559.24	966658.47	1251736.59	540015.34	1071388.89	171189.58	629162.51	218098.24	152263.56	72765.84	225644.44	138652.14	182192.47	308533.75	110023.43	185734.49	134552.7	86188.17	24758.38	148284.75	175719.64	48398.72	78597.97	69368.44	3209.63	240153.98	238743.1	235134.23	239184.05	-
MW0006988	Alphazurine	Benzene and substituted derivatives	Benzene and substituted derivatives	C37H36N2O9S3	747.1565	[M-H]-	2.55552180675515	2	68921-42-6	-	199908.64	284358.99	327078.14	112491.17	77734.95	244238.1	555446.99	438037.05	243095.81	226782.69	24565.2	180987.31	240605.16	95693.53	121594.72	69546.11	10704.31	49498.82	157567.57	69499.6	249852.23	43229.15	32750.69	9525.81	58589.47	28780.76	13239.08	20780.08	10900.14	4170.29	60068.48	54032.86	65101.09	44067.89	-
MEDP2115	2,2-Diphenylglycine	Benzene and substituted derivatives	Benzene and substituted derivatives	C14H13NO2	279.0908	[M+Cl+NH3]-	0.694925292492599	2	3060-50-2	-	4711.47	13263.06	9251.19	15447.55	9378.96	8561.95	18070.03	3407.39	23467.97	50005.37	10851.91	17461.71	11878.66	1247.17	16020.81	21464.22	17340.44	24537.15	65699.71	67817.16	14791.35	22187.73	28665.99	18745.57	45795.84	23505.46	2930.08	39029.24	8942.81	5190.1	58608.32	56772.15	59288.34	58978.74	-
MW0139148	Nepitrin	Flavonoids	Flavones	C22H22O12	513.0793	[M+Cl]-	2.90918101094028	2	569-90-4	-	32056.37	19798.71	23680.62	27804.3	13672.54	31628.85	8695.11	18515.34	5805.81	16094.94	26426.5	16768.76	30354.62	42600.08	22238.33	38291.23	37702.1	34461.73	67559.18	57002.95	30887.22	46837.41	75242.26	59210.98	32398.57	63627.57	9333.79	66530.83	35762.14	29863.04	36269.53	36462.74	35846.41	35820.86	-
MW0110241	Tyr-Asp	Amino acids and derivatives	Amino acids and derivatives	C13H16N2O6	417.0924	[M-H]-	3.5063231012647	2	87085-11-8	-	133553.58	68623.18	75474.11	155543.87	347712.49	96705.95	189372.62	174194.7	167906.31	106576.19	344016.15	154506.04	300310.5	255533.5	234004.55	369361.99	153048.18	72764.08	197411.01	355448.85	293367.81	287696.59	260192.74	126476.51	226258.76	153820.81	102706.37	421025.95	276108.54	595513.24	235054.01	232978.05	233388.54	223795.45	-
MW0122798	alpha-Mangostin	Flavonoids	Other Flavonoids	C24H26O6	431.1447	[M+Na-2H]-	6.27640108419195	2	6147-11-1	C10080	52453.81	38029.79	29908.8	38362.77	66502.77	57259.26	55416.89	21275.17	69025.26	19150.53	16254.1	15659.06	81937.83	71914.98	115535.17	55405.75	36025.79	59799.4	90942.44	128954.15	115122.83	134878.4	83673.46	69163.53	33273.72	32550.96	63588.22	197352.05	114376.76	354512.07	54196.88	52650.26	53437.06	51686.98	-
MW0110229	H-Tyr-tyr-tyr-OH	Amino acids and derivatives	Amino acids and derivatives	C27H29N3O7	506.1862	[M-H]-	11.5416696899739	2	7390-78-5	-	95255.7	70571.06	68881.26	75348.09	52149.49	76339.8	85450.0	156314.36	175880.41	229875.54	127675.58	183798.41	55812.36	89536.9	74150.19	73206.08	85727.53	66671.67	155686.96	89983.78	86599.27	106509.81	117043.76	57153.03	63702.24	109556.55	17478.59	100794.79	85401.82	89316.47	106077.21	106488.41	105562.85	107011.36	-
MEDP1054	Liquorice	Terpenoids	Triterpene Saponin	C42H62O16	821.3867	[M-H]-	8.09113105870072	2	1405-86-3	C02284	8360.11	5691.06	9638.33	7356.93	3477.37	5550.11	3809.14	3524.79	819.34	2856.57	2123.75	1910.37	2957.65	7748.45	515.41	143.89	2883.97	11574.43	3020.53	1333.63	1267.34	1264.33	2412.9	7004.26	5513.43	7681.44	589.81	1895.97	3583.23	533.06	8069.22	7014.45	7963.45	8032.71	-
MW0015928	Artesunate	Terpenoids	Sesquiterpenoids	C19H28O8	767.3584	[2M-H]-	11.6455729329579	2	88495-63-0	-	2534.32	2810.89	5522.77	4722.79	4085.38	5502.5	2471.02	277.14	1909.35	4613.44	4180.65	975.1	13545.26	14512.56	6447.76	7351.79	8246.07	9436.83	5523.25	7412.28	2060.86	2504.9	10823.67	12427.89	1962.17	3005.62	427.68	4630.06	1212.94	1092.15	4920.0	5200.24	5260.18	5006.77	-
MW0107173	Glycyl-l-histidyl-l-lysine	Amino acids and derivatives	Amino acids and derivatives	C14H24N6O4	339.1804	[M-H]-	6.69348359252808	2	49557-75-7	-	156353.73	250779.9	250138.02	97094.6	211763.49	94337.22	330674.93	230049.74	522730.7	407459.12	176206.0	206921.51	231219.1	127636.51	187544.7	136403.92	115833.24	71701.17	173912.28	299617.5	166985.61	99262.93	73114.31	82052.78	145367.08	92177.41	30138.2	65461.75	61419.27	36445.31	212081.16	212721.15	210774.28	205676.32	-
MW0108764	Neopine	Benzene and substituted derivatives	Benzene and substituted derivatives	C18H21NO3	256.0822	[M+CH3COO]-	2.33290956245469	2	467-14-1	C09594	61709.53	57240.92	58786.05	63914.19	109404.46	68495.07	42917.93	42490.0	49712.48	32394.58	48045.13	35252.33	134924.6	166716.81	192625.77	184932.75	112950.09	81663.93	176679.92	182388.23	168451.89	244314.32	189782.94	96566.25	149465.15	173786.88	74242.63	251456.2	171201.45	196558.93	124524.53	124285.61	123212.53	123580.18	-
MW0168272	Oxycanthine	Lignans and Coumarins	Lignans	C37H40N2O6	607.2863	[M-H]-	3.92908913105746	2	548-40-3	C09598	12224.84	10535.84	18192.11	10910.04	26549.58	7624.3	6695.43	1449.62	1963.33	6150.24	6906.13	4677.71	13985.82	15618.16	24613.14	20717.67	16531.18	8627.87	15844.66	10848.82	8403.92	10076.77	11696.04	13104.94	2806.42	5939.78	2654.42	40458.4	15708.25	18903.51	13614.75	13615.93	13431.02	14062.41	-
MW0151672	Ile-Leu	Amino acids and derivatives	Amino acids and derivatives	C12H24N2O3	404.1581	[M+Cl+NH3]-	3.68885430630977	2	26462-22-6	-	2919.27	2955.0	544.12	3079.57	2114.61	410.73	964.27	681.03	1992.3	913.19	1559.78	342.99	1287.82	632.81	270.4	609.97	189.46	568.53	250.4	100.34	897.2	41.72	145.7	31.17	55.94	89.78	331.25	789.36	472.57	86.75	2081.51	2262.04	1262.75	1394.43	-
MW0126137	Picrotin	Heterocyclic compounds	Heterocyclic compounds	C15H18O7	310.1014	[M-]-	11.6153322449009	2	21416-53-5	C09528	2753.43	2083.51	8403.39	53681.13	15347.69	21539.97	20467.93	52110.23	24733.03	12347.99	15851.51	12034.73	702.5	1498.97	1811.07	3185.82	3928.92	1658.41	2058.39	1990.0	1539.89	1766.77	1319.66	3650.68	4365.13	6817.79	10729.41	3118.49	2059.83	3384.78	6485.26	11078.47	9604.99	10447.47	-
MW0010059	Vialinin A	Benzene and substituted derivatives	Benzene and substituted derivatives	C34H26O8	561.1609	[M-H]-	12.2816358256222	2	858134-23-3	-	20717.36	23124.84	17168.37	13485.85	17422.62	12589.78	11434.6	8105.19	6516.05	25227.31	2627.22	9111.57	11138.11	5541.07	7732.03	2880.09	3553.03	8132.51	5265.02	3030.87	5215.71	4283.37	4598.01	6432.9	5720.56	5312.9	1391.81	3728.71	2732.89	4677.33	11389.61	11043.81	11236.06	10055.75	-
MW0158729	Tyrosyl-tryptophan	Amino acids and derivatives	Amino acids and derivatives	C20H21N3O4	488.1444	[M-H]-	8.17066110806018	2	60815-41-0	-	8026.82	6004.69	3967.1	9743.71	28228.07	8841.87	4546.88	2557.24	5667.06	3634.18	8427.35	4452.82	15860.44	7182.69	15489.31	20173.86	18736.93	6451.44	21581.16	19403.24	17868.93	20310.05	17563.86	17677.29	6684.38	8553.9	12140.38	18261.47	31089.36	27493.0	17900.7	17815.41	17195.32	17813.31	-
[truncated: 756 more rows]
