# Supplementary material for: Integrating RNA-Seq and Metabolomic Perspectives Reveals the Mechanism of Response to Phosphorus Stress of Potamogeton wrightii
Source: Plants (Basel). 2025 Nov 21;14(23):3556. doi: 10.3390/plants14233556 (PMC12693802; doi:10.3390/plants14233556)
Supplement: Supplementary file 1 [file plants-14-03556-s001.zip › Supplementary Table S5.xlsx]

## Sheet: Sheet1
Table S5. DAMs statistics Table of the four processing group GP.
Index	Compounds	Class I	Class II	Formula	Q1 (Da)	Adduct	Level	CAS	cpd_ID	CK-1	CK-2	CK-3	CK-4	CK-5	CK-6	Treat-LP-1	Treat-LP-2	Treat-LP-3	Treat-LP-4	Treat-LP-5	Treat-LP-6	Treat-P5-1	Treat-P5-2	Treat-P5-3	Treat-P5-4	Treat-P5-5	Treat-P5-6	Treat-P20-1	Treat-P20-2	Treat-P20-3	Treat-P20-4	Treat-P20-5	Treat-P20-6	Treat-P40-1	Treat-P40-2	Treat-P40-3	Treat-P40-4	Treat-P40-5	Treat-P40-6	QC01	QC02	QC03	QC04	kegg_map
MW0056883	Colfosceril palmitate	GP	PC	C40H80NO8P	733.5525	[M+]+	2	63-89-8	C00157	25824.06	22834.48	19786.37	14743.7	30582.62	24551.97	16912.02	22489.8	31277.81	26076.41	34444.01	21184.07	53846.42	57359.19	57407.62	48310.54	48595.25	50557.27	67494.31	73984.55	59486.01	51182.31	51271.58	36574.55	48673.0	58177.39	46712.13	61742.8	53751.51	41805.68	43411.98	44652.22	44443.14	43552.8	ko00564,ko00590,ko00591,ko00592,ko01100,ko01110
MEDTP02757	beta-Glycerophosphoric acid	GP	GP	C3H9O6P	219.0256	[M+HCOO+2H]+	2	17181-54-3	C02979	1497.2	3229.55	1443.48	1711.04	1462.89	3043.09	10355.32	5112.27	4965.55	1574.28	4572.01	6384.93	1067.24	459.02	2025.33	1439.14	889.26	748.04	305.84	2185.46	962.93	527.87	2473.82	515.76	3350.86	1481.59	1478.9	2597.27	5489.02	2888.92	4035.99	3989.47	3743.43	4084.87	-
MW0012822	Azelaoyl PAF	GP	PA	C33H66NO9P	651.4647	[M+]+	2	354583-69-0	-	651.02	163.92	301.84	457.02	296.71	220.92	88.09	869.74	155.92	215.52	263.88	61.19	1349.9	335.1	1891.14	1553.83	1158.17	665.91	626.61	205.7	685.99	813.93	208.47	885.75	610.86	118.83	2032.87	1757.71	447.49	221.88	1107.0	1222.27	1185.03	1173.97	-
MEDP1096	1,2-Dilauroyl-sn-glycero-3-phosphocholine	GP	PC	C32H64NO8P	588.3664	[M+Na]+	3	18194-25-7 | 127641-86-5	-	11885.44	9679.39	14899.64	5338.24	11295.74	6612.4	21828.52	26005.41	40405.53	22719.21	2255.68	12399.98	52446.5	40929.84	62659.0	15468.35	12172.44	10032.05	30694.73	53326.45	54806.54	24424.12	16939.9	11753.14	13946.27	25489.56	51367.88	13809.3	12896.58	9074.55	26557.34	26449.85	25416.77	26424.44	-
MW0141812	1-Oleoyl lysophosphatidic acid sodium salt	GP	PA	C21H40NaO7P	481.2274	[M+Na]+	3	325465-93-8 | 22556-62-3	-	8.63	8.52	67.55	183.78	8.65	8.65	8.21	8.65	8.64	8.65	8.59	8.99	93.94	8.65	8.54	8.65	8.64	43.24	8.65	46.03	167.99	120.54	8.57	174.11	8.65	469.81	1026.04	1231.74	682.4	147.36	36.61	36.61	59.93	36.61	-
MEDP1657	1-O-Hexadecyl-sn-glycero-3-phosphocholine	GP	PC	C24H52NO6P	499.3819	[M+NH4]+	3	52691-62-0 | 97288-09-0	-	13982.04	9126.14	7392.79	5887.87	15144.02	7478.01	6530.77	31909.45	9601.57	12926.12	8308.33	12216.08	46357.58	39350.15	64687.67	20402.72	11089.7	13620.28	6370.28	28349.24	18429.57	12006.39	8040.39	12472.92	5098.21	8469.77	21787.25	10884.44	9101.9	9521.59	23384.33	22845.91	22448.15	23370.78	-
MEDL00424	PAz-PC	GP	PC	C33H64NO10P	688.4205	[M+Na]+	3	117205-52-4	-	11680.41	3489.3	8859.89	10110.06	5942.79	8572.4	5288.85	3193.83	4380.78	2037.47	894.18	2680.85	1015.4	616.96	7050.82	3050.05	6298.28	2604.66	2959.98	225.6	7557.21	6970.52	181.46	810.08	7187.09	4900.9	5209.78	7341.75	4069.79	6666.04	8236.29	6513.36	7970.51	7657.27	-
MW0011901	1,2-Dioleoyl-sn-glycerol-3-phosphate	GP	PA	C39H73O8P	745.4903	[M-H+2Na]+	3	14268-17-8	-	2132.93	2972.41	1397.71	1018.93	1029.76	549.91	2875.11	4428.03	4614.45	4113.01	4659.51	3861.66	1861.26	2769.35	2432.55	3240.63	3007.73	2513.96	1856.57	3352.0	2120.09	2545.32	1878.1	2951.04	5455.57	12449.75	1554.68	3626.11	3394.77	3414.97	5214.5	5167.22	4990.19	4903.52	-
MW0011860	1,2-Dimyristoleoyl-sn-glycero-3-phosphocholine	GP	PC	C36H68NO8P	758.4753	[M+K+HCOOH]+	2	-	-	21533.15	28159.16	13001.0	20268.51	189187.22	96435.48	43651.82	41172.26	7450.33	2901.36	5256.03	3511.94	3797.31	1557.53	942.34	16378.68	9459.87	7828.48	7318.88	5642.76	4769.8	3398.19	4149.38	14017.2	968.41	810.64	28737.94	3965.28	13517.34	1346.3	4832.19	4729.27	4995.33	4661.71	-
MW0058017	1-Tetradecanoyl-2-pentadecanoyl-glycero-3-phosphoethanolamine	GP	PE	C34H68NO8P	614.4474	[M+H-2H2O]+	2	-	-	10935.51	2455.13	6880.11	6466.8	35677.34	10024.98	985.05	14001.67	24287.51	15446.33	13085.04	15565.98	53706.68	69734.89	21534.37	55850.13	77737.32	82412.31	140401.09	92272.06	83999.47	71218.98	113316.46	70401.76	52819.89	71672.74	35393.34	68327.75	35169.32	42933.61	43618.32	44522.88	44533.72	45180.52	-
MW0011789	1-(1Z-hexadecenyl)-sn-glycero-3-phosphocholine	GP	PC	C24H50NO6P	497.3661	[M+NH4]+	2	-	-	126671.61	48604.0	83073.38	60171.04	91674.93	111338.75	77435.52	502884.12	140869.96	150166.92	73157.66	101876.25	368372.05	52401.6	419683.1	383654.36	137870.95	131779.61	61059.0	317562.92	144966.3	134839.51	96324.28	111414.15	52456.72	92786.9	230817.33	85992.4	170358.39	235334.96	117443.58	164808.16	149431.29	149672.83	-
MEDP0638	1-(9Z-hexadecenoyl)-glycero-3-phosphoethanolamine	GP	LPE	C21H42NO7P	452.2776	[M+H]+	3	-	-	13707.9	26772.93	10432.18	10392.85	15168.4	12964.16	23048.39	28212.44	37117.42	23520.37	25631.67	37956.96	67838.69	70808.02	84977.59	36420.5	21825.23	15966.1	36182.01	73736.97	68747.42	37318.9	23466.95	21106.27	30735.14	29590.77	37286.88	26587.31	30810.38	37574.42	45640.18	45027.52	43680.96	44738.77	-
MEDP0494	1-Pentadecanoyl-sn-glycero-3-phosphocholine	GP	PC	C23H48NO7P	482.3223	[M+H]+	3	-	C04230	21615.62	39907.6	28983.29	11369.1	28251.28	15896.38	10096.54	6893.24	11351.68	18546.87	6019.19	13479.33	33631.33	20179.47	25584.08	30861.41	11094.15	11028.06	14382.65	17132.62	7879.8	12570.27	16144.3	19289.05	8730.02	10895.44	13136.22	9364.55	5474.7	10361.03	11776.51	11869.51	11678.62	12241.86	ko00564,ko04148
MW0057099	PC(18:3(6Z,9Z,12Z)/20:5(5Z,8Z,11Z,14Z,17Z))	GP	PC	C46H76NO8P	824.5159	[M+Na]+	3	-	C00157	9265.68	51894.05	52402.96	53427.9	53472.71	65004.3	44990.52	24642.82	45551.34	41342.05	11660.69	11769.65	26.66	8820.46	35797.63	52251.46	41712.34	20569.06	25174.71	18412.19	12732.68	2715.96	4275.48	16389.38	21202.43	34608.88	11053.49	20106.41	58721.04	33747.8	22439.0	27766.53	27643.99	25906.74	ko00564,ko00590,ko00591,ko00592,ko01100,ko01110
MW0059204	PE-NMe(11M3/9D3)	GP	PE	C43H74NO10P	818.4775	[M+Na]+	3	-	-	13940.19	9310.7	7452.93	12189.0	435.07	15763.14	1168.07	5159.45	3881.73	12521.87	5356.61	4098.0	3811.22	242.59	2179.87	1095.6	13441.05	9083.59	1925.37	1643.71	1807.25	1188.4	1477.28	8892.3	2194.61	1663.38	2119.16	544.72	1967.21	1352.25	5699.12	5750.65	4621.29	5879.74	-
MW0061368	Pgp(16:0/22:6(4Z,7Z,10Z,13Z,16Z,19Z))	GP	PG-P	C44H76O13P2	892.4996	[M+NH4]+	3	-	-	50382.8	56258.57	34457.09	25427.07	23422.63	23294.8	28079.88	18631.15	10032.76	13862.93	16092.07	20264.99	11021.77	22794.39	10406.59	35165.15	39362.01	56692.34	16403.34	6412.01	10898.79	6800.47	17313.34	4542.69	15263.0	23808.52	2750.91	8124.08	20510.66	7437.31	28445.08	27117.44	28355.82	28557.44	-
MW0062984	PS(22:4(7Z,10Z,13Z,16Z)/22:5(4Z,7Z,10Z,13Z,16Z))	GP	PS	C50H80NO10P	924.5093	[M+K]+	3	-	-	1183.94	1023.02	1236.78	865.19	1264.46	840.6	617.82	44.82	630.69	248.44	287.1	903.66	1456.58	988.97	746.27	1918.0	1984.97	1544.09	565.05	1108.35	739.21	2311.4	1648.56	2580.38	2457.27	3323.09	616.07	1646.47	657.51	492.94	2659.95	2510.68	2588.48	2595.32	-
MW0062301	PS(14:0/18:3(6Z,9Z,12Z))	GP	PS	C38H68NO10P	730.4741	[M+H]+	3	-	-	7591.01	7619.93	14066.96	5343.61	10460.82	11313.55	2103.6	4448.55	6982.57	3515.79	3062.97	4847.83	9169.19	16304.06	23416.7	2037.48	3987.05	37513.83	174.56	349.11	4542.15	15637.7	3438.4	5234.3	2791.33	845.26	6090.64	2221.09	18909.93	1196.31	6698.25	6653.55	5738.16	6211.65	-
MW0012979	1-Palmitoylglycerophosphocholine	GP	PC	C24H51NO7P+	496.3397	[M+]+	3	-	C04102	17671.27	19235.78	18110.99	10899.56	22220.41	13001.48	18205.13	19932.39	24058.5	15063.13	15923.67	22552.74	24497.77	45484.62	48805.44	14582.37	12984.27	13001.06	20164.53	25513.55	39850.49	17921.75	9010.92	14515.78	30911.18	56939.19	117346.49	37643.96	32828.33	22097.26	38565.11	39112.22	36048.81	38202.36	-
MW0062986	PS(22:4(7Z,10Z,13Z,16Z)/22:6(4Z,7Z,10Z,13Z,16Z,19Z))	GP	PS	C50H78NO10P	906.4988	[M+Na]+	3	-	-	36071.63	14533.59	88462.47	49918.56	132357.85	87048.12	87153.02	60697.37	55842.07	39361.58	30379.42	34873.58	5661.55	40810.92	49821.69	53201.1	56716.75	41578.57	50658.58	49565.65	63148.95	14112.99	45020.0	11196.52	20309.7	20454.72	10524.76	39639.37	40904.45	18352.91	24493.35	29288.12	29153.01	28965.31	-
MW0061718	PI(18:0/22:6(4Z,7Z,10Z,13Z,16Z,19Z))	GP	PI	C49H83O13P	949.5329	[M+K]+	3	-	-	902.74	1125.9	1021.44	1948.24	495.44	981.84	715.31	1004.04	335.14	234.07	442.22	212.25	939.75	611.68	703.09	597.09	437.28	475.58	503.07	399.07	1462.22	572.8	331.98	397.21	289.57	559.85	226.97	211.37	600.26	182.12	1001.0	1078.8	1077.52	686.01	-
MW0168281	Dioleoylphosphatidic acid	GP	PA	C39H73O8P	718.5293	[M+NH4]+	3	-	-	3287.47	4562.11	2328.3	5407.56	1099.42	1006.03	885.92	1894.31	4913.29	4930.3	5569.06	6734.99	3707.63	818.61	2412.72	1917.46	754.78	839.06	1414.31	2892.2	1999.87	3555.12	775.22	858.26	925.79	453.53	361.08	1461.32	1343.14	1428.95	2657.81	2945.04	2808.34	2953.34	-
MEDL00395	LPE(17:1/0:0)	GP	LPE	C22H44NO7P	488.2708	[M+Na]+	3	-	-	12865.31	4317.24	8733.09	1707.4	26468.21	15399.58	5195.19	6513.59	10193.52	5957.07	10380.13	11266.71	27851.96	30842.66	32588.31	44616.29	33305.58	37234.61	33215.22	39149.62	32068.58	22652.31	46473.74	18707.31	11310.92	22563.7	3422.52	22823.07	16736.63	17501.05	22184.8	22523.49	22184.01	21759.65	-
MW0053689	Glycerol 1-(9Z-octadecenoate) 2-tetradecanoate 3-phosphate	GP	PA	C35H67O8P	669.4466	[M+Na]+	3	-	-	51.45	708.09	645.61	1644.91	1197.28	2903.19	441.82	1698.14	4339.5	2632.58	7066.89	3677.55	4084.99	3000.66	3254.24	4073.56	2695.97	5359.43	1344.98	2721.36	4789.68	2884.33	3247.08	2829.64	2205.58	1089.79	2442.87	531.66	334.91	1414.96	1897.46	1797.65	1686.94	1943.75	-
MW0012973	1-Palmitoyl-2-oleoyl-sn-glycero-3-phosphate	GP	PA	C37H71O8P	751.4231	[M-H+2K]+	3	-	C00416	14081.4	3391.57	10239.46	2938.0	2424.61	2349.73	4956.62	1120.54	2173.95	6532.51	13255.31	9000.56	1459.82	7930.44	3551.25	1945.3	3040.93	549.79	1843.47	1150.47	1771.48	801.46	3353.26	1299.38	2819.72	106.54	643.64	1834.75	1190.76	3088.92	2748.93	2855.99	2943.44	2923.28	ko00561,ko00564,ko01100,ko01110,ko04070
MW0062488	PS(18:1(11Z)/22:2(13Z,16Z))	GP	PS	C46H84NO10P	880.5435	[M+K]+	3	-	-	458.4	240.09	600.2	244.66	1842.38	490.7	613.71	433.51	310.61	419.36	889.32	89.05	310.87	319.54	168.41	16.78	183.96	505.34	463.26	499.16	372.68	119.68	642.59	521.98	1112.65	922.8	1829.93	3705.37	3040.91	691.19	1361.76	601.05	1152.11	1274.45	-
MW0012984	1-Phosphatidyl-D-myo-inositol	GP	PI	C11H19O13P	408.0937	[M+NH4]+	3	-	-	39430.8	23952.52	36427.28	32044.31	19676.69	34243.99	17904.93	29674.53	18465.65	27908.32	30739.4	26971.0	27241.57	27709.72	5042.27	31812.99	43409.55	28766.06	13662.28	28962.88	22490.55	10334.51	8728.88	22050.15	5551.14	4954.13	11975.69	3206.35	24426.29	16607.88	31135.36	30288.33	30471.89	28882.23	-
MW0061843	Pip(16:0/22:5(4Z,7Z,10Z,13Z,16Z))	GP	PI-P	C47H82O16P2	1003.4797	[M+K]+	3	-	-	1226.77	1730.12	621.13	846.8	1406.36	1089.19	1115.87	2265.85	4867.56	2242.77	3896.8	2618.82	3096.95	1175.18	1870.53	1376.8	1475.47	3396.04	1294.49	1706.13	1113.14	1823.51	1108.78	151.49	3129.68	538.58	1984.8	1776.22	1199.17	7196.42	1223.42	1373.3	1406.2	1497.26	-
MW0141695	Arachidonoyl LPA	GP	LPA	C23H42NO7P	457.2331	[M-H]-	2	799268-65-8	-	103883.25	67177.36	115583.26	120342.62	124298.86	99460.26	78135.13	87865.89	61487.77	107747.18	82352.95	56896.91	101283.14	163440.91	114572.67	33505.06	132923.25	196785.18	165636.0	154679.99	169993.4	176652.04	239476.21	341872.62	276620.34	402732.32	374347.31	382442.6	424192.97	219169.32	201887.27	201375.07	197939.97	197562.52	-
MW0117270	Pac-1	GP	PA	C23H28N4O2	391.2112	[M-H]-	2	315183-21-2	-	154328.31	123251.93	166665.02	224177.49	108786.04	165437.99	112159.35	131408.53	33938.75	121404.03	199065.65	140096.06	74773.23	96263.78	22135.77	23194.13	73808.67	102761.56	46056.9	36611.26	38798.8	22749.19	35446.77	72312.8	56902.56	71745.96	17657.57	33522.72	56736.0	17833.92	94433.49	91791.08	91419.56	94770.52	-
MW0011859	PC(18:3(9Z,12Z,15Z)/18:3(9Z,12Z,15Z))	GP	PC	C44H76NO8P	836.5417	[M+CH3COO]-	3	2701-19-1	-	10210.68	168213.18	235468.31	53310.62	155443.67	160215.31	319236.67	275336.69	316794.73	294162.41	350369.83	282781.85	182863.61	158102.86	168635.08	140164.32	95060.16	143703.38	236496.7	249337.92	264199.28	325026.55	251278.89	281252.79	332854.45	308166.13	571171.08	246617.58	211811.77	228121.59	143497.18	176945.56	189730.44	195642.1	-
MW0012966	1-Palmitoyl-2-linoleoyl-sn-glycero-3-phosphate	GP	PA	C37H69O8P	671.4653	[M-H]-	2	-	C00416	89182.78	123554.6	110748.99	102469.64	90606.31	88735.5	96517.82	184839.35	75347.59	115662.34	144222.36	195414.81	66774.46	52168.73	43864.13	47713.33	46673.89	37336.67	33996.96	27004.09	32639.45	23186.31	24095.28	35553.13	60438.95	38203.84	22946.3	12794.63	7699.04	16054.92	77595.33	74865.53	83621.95	48952.73	ko00561,ko00564,ko01100,ko01110,ko04070
MW0141738	1-heptadecanoyl-sn-glycerol 3-phosphate	GP	PA	C20H41O7P	483.2639	[M+CH3COO]-	2	-	-	19937.76	30367.81	87655.0	28656.63	45240.82	51968.61	163234.17	135218.51	94590.07	161366.95	94762.82	110091.41	93946.81	160231.73	144522.7	82961.55	27908.62	33850.74	33393.82	63504.87	113280.46	30014.6	40451.25	59980.26	75771.94	40373.12	98400.72	52625.28	30996.81	91683.56	88660.17	94790.93	80708.43	70041.94	-
MW0062349	(2S)-2-amino-3-[hydroxy-[(2R)-2-[(Z)-tetracos-15-enoyl]oxy-3-[(Z)-tetradec-9-enoyl]oxypropoxy]phosphoryl]oxypropanoic acid	GP	PS	C44H82NO10P	814.56	[M-H]-	3	-	-	4075.15	4615.76	214.78	5368.98	65.24	175.76	73.01	101.98	2261.71	167.27	82.28	3440.85	3596.06	10193.79	11765.74	17428.44	16061.87	17976.41	21637.39	20205.68	22215.95	14859.28	14241.22	12317.8	11035.63	10375.05	26954.68	16288.65	18860.26	18484.76	13193.87	9472.45	12471.77	13525.56	-
MEDN1283	LPE(0:0/18:3)	GP	LPE	C23H42NO7P	474.2619	[M-H]-	3	-	-	1214983.23	1907709.65	1609444.61	620182.75	972818.34	891016.21	1231697.55	1521753.28	1686876.97	858599.36	391480.59	878177.85	2715259.0	2514686.88	2964555.9	726386.46	425786.89	841261.27	1472037.9	2596155.04	2368550.65	702848.07	630178.5	373793.69	726735.99	749728.83	174604.14	348995.05	509889.2	502640.36	1671750.31	1674617.88	1595443.86	1613947.87	-
MEDN1261	LPS(18:3/0:0)	GP	LPS	C24H42NO9P	518.2506	[M-H]-	3	-	-	1479.05	11448.65	13831.31	4604.83	7938.76	10221.48	16608.38	22985.15	30567.35	9808.71	4847.78	3401.0	87327.33	98114.76	124685.75	25067.86	11731.39	18881.12	47982.46	85420.45	71774.47	28602.21	14403.82	9389.79	13111.72	21865.59	1853.38	11065.36	9022.51	3465.13	17755.0	21148.07	21580.01	22440.51	-
MEDN1255	LPI(18:2/0:0)	GP	PI	C27H49O12P	595.2861	[M-H]-	3	-	-	29461.91	117434.51	119606.81	41430.41	36779.25	76266.25	163586.28	200160.88	185197.61	71180.5	54546.5	65122.36	370331.96	316935.7	388015.62	98833.43	59175.49	77418.95	190276.56	375115.71	251897.98	128884.44	66195.06	53278.01	78944.81	121347.51	23109.08	67992.06	59183.7	34038.8	151916.87	159289.23	153126.93	156528.28	-
MW0059182	PE-NMe(11D3/11M3)	GP	PE	C45H78NO10P	822.5254	[M-H]-	3	-	-	1814.44	1174.25	1975.66	4097.77	4264.28	1951.46	3316.75	2777.66	2565.48	1730.28	2530.3	2328.49	1702.06	2415.38	1198.37	1021.59	815.62	604.52	3816.65	1697.69	2902.68	3984.79	3768.38	6082.98	10522.83	8376.6	12742.95	6868.67	7927.98	10618.65	6199.65	3832.95	5723.07	6426.21	-
MW0061198	PG(18:3(6Z,9Z,12Z)/22:6(4Z,7Z,10Z,13Z,16Z,19Z))	GP	PG	C46H73O10P	815.4995	[M-H]-	3	-	-	1759501.34	632748.07	971500.25	594884.15	926140.58	2548617.11	3348979.6	2485193.87	1915274.95	3382452.4	3733933.49	4265494.69	2182887.69	2140298.16	1512245.98	952417.52	1312135.28	1497282.39	2022029.53	2482457.09	1863199.97	2132803.01	2082012.3	1723790.59	1649659.02	1292710.37	897565.07	825522.74	1244925.02	4128962.12	2040372.78	2049550.8	1996366.65	1967291.89	-
MW0061870	Pip(18:1(11Z)/18:3(6Z,9Z,12Z))	GP	PI-P	C48H86O18P2	1047.5187	[M+Cl]-	3	-	C00626	110188.69	65603.45	65070.23	70618.58	119036.73	52773.61	49081.1	61321.83	48374.86	60678.71	74293.91	54478.92	50577.58	34285.05	43395.38	76628.26	62317.67	69056.44	21469.03	48692.17	56971.0	61053.0	60926.23	36561.8	26801.44	20842.18	4482.32	25699.33	31165.69	29051.65	52699.37	51529.38	51406.31	52359.72	-
MW0055955	PA(20:2(11Z,14Z)/16:1(9Z))	GP	PA	C39H71O8P	697.4810000000001	[M-H]-	3	-	-	81783.96	90160.52	68989.95	114130.6	84112.69	68007.81	144584.71	168043.67	107677.2	79496.96	105258.92	65178.2	35051.14	93569.24	92417.47	55010.4	44873.76	50463.0	30606.9	26671.03	40483.73	43457.4	27105.92	21800.81	25431.88	26375.92	56030.12	20760.83	15389.28	8187.26	40995.48	39749.36	47585.44	25702.89	-
MW0114232	[3-(Decanoyloxy)-2-oxopropoxy]phosphonic acid	GP	LPA	C13H25O7P	323.1335	[M-H]-	3	-	-	4934.28	2304.29	3646.8	3899.39	3841.13	3988.01	4762.41	6857.66	5552.4	6349.17	8490.5	5676.75	3513.51	3073.77	2683.11	1730.33	2850.36	4331.92	3369.61	3417.53	4132.94	1416.58	2065.48	1978.9	3728.81	1942.79	127.89	1403.13	1419.92	2025.76	3962.46	3873.12	3834.37	3722.91	-
MW0055791	PA(18:3(6Z,9Z,12Z)/20:5(5Z,8Z,11Z,14Z,17Z))	GP	PA	C41H65O8P	751.4005	[M+Cl]-	3	-	-	33378.5	64434.66	74278.87	39641.82	37591.22	38049.3	46243.44	36509.79	42985.44	42484.31	26936.18	30506.11	26437.19	23011.53	29821.41	34129.9	32898.25	52991.55	54816.16	35658.27	36148.47	46694.68	34380.47	21348.56	22704.87	22754.63	3777.93	37328.21	17281.58	29672.65	33842.89	35842.14	28877.84	34746.94	-
MW0061365	Pgp(16:0/22:4(7Z,10Z,13Z,16Z))	GP	PG-P	C44H80O13P2	877.4705	[M-H]-	3	-	-	115032.77	175360.14	155442.49	101988.37	138911.15	105706.06	151571.2	139883.66	148181.41	30191.29	135660.75	128387.24	106301.94	84502.19	101266.59	135161.46	132317.32	154715.04	123161.49	108892.51	140675.76	95737.84	91903.81	32220.01	100612.19	71845.42	19973.08	16630.75	53352.0	104249.55	79672.88	67488.36	79309.49	77697.21	-
MW0058052	1-(9Z-tetradecenoyl)-2-(9Z-hexadecenoyl)-glycero-3-phosphoethanolamine	GP	PE	C35H66NO8P	411.0441	[M+Cl+NH3]-	3	-	-	16652.56	8764.2	11221.04	17905.89	5221.11	19310.37	5741.62	6536.46	1833.76	13593.64	10806.8	11545.09	7727.22	5037.8	1441.75	10920.11	5835.73	7968.09	4222.2	4632.53	2316.63	2964.69	7815.8	5474.47	1269.29	3785.16	551.0	2768.01	9003.23	4061.63	7492.62	7087.88	6978.74	6385.41	-
MW0055655	PA(16:1(9Z)/22:6(4Z,7Z,10Z,13Z,16Z,19Z))	GP	PA	C41H67O8P	717.4285	[M-H]-	3	-	-	30532.93	18522.73	31716.36	21339.24	29213.47	24189.27	26509.3	21937.98	22952.32	25693.61	20903.06	33774.02	32681.71	9866.6	7662.05	21353.73	11882.31	6640.97	5366.8	18035.17	22447.73	9563.12	12762.37	7271.69	25570.76	13963.84	2492.89	3455.21	7761.96	3637.55	18537.56	19632.9	16881.15	19363.75	-
MW0058077	1-Myristoleoyl-2-(1-enyl-palmitoyl)-sn-glycero-3-phosphoethanolamine	GP	PE	C35H68NO7P	443.1431	[M+Cl]-	3	-	-	298950.57	201308.01	570943.37	376376.57	739194.16	351842.5	307918.88	352479.02	235532.11	286166.67	429121.68	492745.71	313493.37	337271.63	116284.33	108027.18	234524.09	331025.04	221929.0	144616.87	166935.96	114900.17	146551.43	202969.49	205206.59	202381.03	71253.99	100036.73	173248.66	63007.09	375870.89	374642.44	352642.23	357394.54	-
MW0058043	Phophatidylethanolamine(14:0/24:1)	GP	PE	C43H84NO8P	425.1358	[M+CH3COO]-	3	-	C00350	50863.01	42920.84	56610.65	60193.1	53488.88	40186.69	36923.53	31160.06	17889.76	32112.61	19929.26	30019.16	30248.29	31870.64	24728.26	6451.73	20760.55	40508.03	29969.21	18217.86	23057.35	15799.66	14881.64	15450.37	41488.93	43142.73	15215.09	13034.58	24819.33	6184.0	38470.76	38408.28	37952.9	37792.41	ko00563,ko00564,ko01100,ko01110,ko04136
MW0061412	Pgp(18:1(11Z)/22:6(4Z,7Z,10Z,13Z,16Z,19Z))	GP	PG-P	C46H78O13P2	935.4571	[M+Cl]-	3	-	-	910.71	2868.61	7244.12	15031.81	8672.5	7644.2	8149.39	7166.78	6786.98	20969.94	5412.6	5891.61	2642.02	6932.55	14677.78	19653.67	4929.16	7860.28	7453.68	13874.78	18572.77	19323.06	33578.56	19477.02	12549.36	8301.19	3378.62	8569.85	1678.07	8725.61	8194.08	9542.91	9587.63	9605.94	-
MW0057121	PC(18:3(9Z,12Z,15Z)/18:2(9Z,12Z))	GP	PC	C44H78NO8P	551.2924	[M+Na-2H]-	3	-	-	2982.22	9909.94	7460.09	1989.14	6011.7	2622.3	7190.34	8147.79	5227.96	2354.03	2401.15	1798.15	17937.31	10754.47	9393.68	1938.64	2470.9	1597.9	4061.97	10411.6	8013.11	3261.29	1230.05	312.0	2833.63	5644.54	426.67	1230.36	2229.82	1226.7	10357.88	10198.76	10153.79	8941.5	-
MW0057109	PC(18:3(6Z,9Z,12Z)/P-16:0)	GP	PC	C42H78NO7P	579.3044	[2M-H]-	3	-	C00157	16844.47	31705.08	22228.88	6806.19	21450.52	12902.82	26456.68	24624.82	39765.03	14992.27	821.53	10188.92	70774.17	67005.74	83328.97	31608.47	12573.71	23542.59	53130.08	94265.53	89828.56	40172.75	29433.68	8839.92	45316.41	97412.68	69325.54	52986.2	25466.02	24504.48	50592.94	47127.46	48680.14	49999.06	ko00564,ko00590,ko00591,ko00592,ko01100,ko01110
MW0058035	1-Myristoyl-2-behenoyl-sn-glycero-3-phosphoethanolamine	GP	PE	C41H82NO8P	444.1454	[M+HCOO]-	3	-	-	77140.01	67639.42	119359.88	102294.55	126391.55	110468.71	77786.92	71714.04	25936.68	117384.93	88010.43	123804.89	26493.78	105631.64	16449.94	25891.32	37995.3	67381.46	35304.39	27608.26	31595.15	13356.95	19792.34	38997.74	21172.52	22999.2	12753.49	17694.25	25248.11	11824.06	59578.35	64582.22	64905.86	66205.33	-
MW0141823	1-Palmitoyl-2-(5-hydroxy-8-oxo-6-octenedioyl)-sn-glycero-3-phosphatidylcholine	GP	PC	C32H60NO11P	717.3855	[M+Cl+NH3]-	3	-	-	11136.23	19636.52	16950.4	17397.7	10553.61	16583.75	13725.58	9467.7	4611.19	10230.41	5320.56	10106.76	5929.71	9026.87	3936.32	6142.82	4425.85	8978.55	2932.83	2448.08	1847.25	2220.05	2025.91	1625.13	6505.26	5733.41	262.1	3520.16	2182.96	1861.36	9952.58	10100.36	10189.57	9159.49	-
MW0058078	1-Myristoleoyl-2-(1-enyl-stearoyl)-sn-glycero-3-phosphoethanolamine	GP	PE	C37H72NO7P	468.1719	[M+F]-	3	-	-	8239.69	11589.04	19200.62	7948.71	6679.41	10809.14	3608.62	6215.77	1438.37	3057.66	2777.92	2119.5	7477.69	5762.39	2601.02	2126.2	3862.96	9436.14	2883.02	2495.42	3134.58	1054.51	2764.57	2601.36	3716.21	5648.63	1787.29	2096.98	3508.92	1136.96	6865.39	6881.59	6338.48	6880.5	-
MW0057095	PC(18:3(6Z,9Z,12Z)/20:3(5Z,8Z,11Z))	GP	PC	C46H80NO8P	849.4951	[M+CH3COO]-	3	-	-	2065239.03	3749638.32	3878583.35	2914053.97	1978914.3	2881952.19	3580238.1	3316100.69	3184242.15	2653494.95	1731081.08	3356195.92	2472732.76	2084814.3	2505457.3	2400472.36	3189890.9	3387409.81	4329536.83	2736081.36	1264896.45	1129999.15	1776668.56	2204244.06	2110594.86	1171216.35	1737746.83	601667.49	521358.28	2089345.58	581203.85	562564.44	571799.31	464750.58	-
MW0057157	PC(18:4(6Z,9Z,12Z,15Z)/18:4(6Z,9Z,12Z,15Z))	GP	PC	C44H72NO8P	808.4579	[M+Cl]-	3	-	-	8144.95	80843.14	20325.66	9395.98	58640.94	104817.12	140491.42	137280.71	93092.39	134960.62	125011.16	103277.79	67752.15	49278.79	54308.43	56576.88	58848.36	70980.4	89355.97	25233.78	75308.66	89049.1	12107.59	74769.21	76292.49	37452.1	10151.52	32921.93	39586.23	49598.05	29825.01	31641.53	23490.18	29865.01	-
MW0057060	PC(18:2(9Z,12Z)/20:1(11Z))	GP	PC	C46H86NO8P	507.3307	[M+Cl]-	3	-	-	49685.88	53705.73	38782.22	31255.43	36736.5	27970.78	18919.0	27033.11	43025.12	34480.96	9424.38	26719.94	12848.1	12534.81	24490.72	12060.53	28469.76	29580.37	16967.48	12017.72	12980.82	16177.01	20109.8	15900.34	26863.14	25447.56	3089.12	18188.04	23599.2	12385.94	41838.17	42431.17	41230.87	39073.54	-
MW0058138	PE(16:0/22:5(4Z,7Z,10Z,13Z,16Z))	GP	PE	C43H76NO8P	411.1211	[M+K-2H]-	3	-	-	32341.89	42737.86	51383.72	27159.57	35091.18	33773.71	14671.21	16761.18	1834.7	24230.86	9388.8	7772.84	40510.26	33800.32	15801.78	11145.25	3022.96	35281.31	27948.58	8050.14	17794.88	8589.79	12464.44	2899.94	39010.2	28672.25	3329.35	1740.32	4261.67	1547.88	23958.74	23151.41	23802.32	24646.72	-
MW0141825	1-Palmitoyl-2-(5-keto-6-octendioyl)-sn-glycero-3-phosphatidylcholine	GP	PC	C32H58NO11P	715.3827	[M+Cl+NH3]-	3	-	-	32889.85	32773.44	37176.33	42062.18	28983.36	39171.69	40934.65	27526.0	17657.37	17407.23	15338.53	18562.3	20958.0	16898.37	11278.99	14369.98	14096.59	18620.49	10470.89	7870.67	16149.47	8154.77	12127.48	8194.62	15788.15	18189.18	685.18	8409.23	10529.8	6875.88	25090.34	25012.73	24984.46	22963.34	-
MW0047052	CL(i-14:0/a-17:0/a-13:0/i-12:0)[rac]	GP	CL	C65H126O17P2	545.1215	[M+HCOO]-	3	-	-	1122084.99	566407.3	1713236.35	284300.88	288766.38	1473953.08	360339.73	857308.77	772860.55	460942.25	176228.27	1226797.89	1425466.57	621430.88	288574.47	484146.19	146030.5	572460.07	192881.98	286349.07	387862.15	404877.95	486985.44	106290.52	925379.12	326870.39	192745.63	14143.25	87905.29	6856.78	671597.45	611151.89	607682.11	631052.35	-
MEDN0356	LPS(22:6/0:0)	GP	LPS	C28H44NO9P	569.2755	[M-]-	3	-	-	15900.51	18315.73	12290.14	19496.49	35503.88	13892.72	22877.49	27926.19	35702.92	13355.04	12185.35	25082.67	18082.57	21407.97	19055.91	12260.4	9801.46	9229.83	9269.27	12396.29	16297.77	11045.59	7178.39	2802.36	7381.41	5519.76	179.78	4836.0	9231.86	8787.7	14253.11	13872.9	13857.5	13263.25	-
MW0056946	PC(16:1(9Z)/P-18:1(9Z))	GP	PC	C42H80NO7P	745.3828	[2M-H]-	3	-	-	61244.89	64219.72	64430.73	47782.86	51060.45	54081.92	60125.07	53823.97	81804.81	27742.4	34245.75	40278.74	28412.3	41302.29	39613.76	53684.42	31028.65	46892.73	19125.79	21957.65	27766.6	27571.68	28856.8	16344.29	22296.03	25152.11	1325.48	11655.28	18182.67	10440.41	36347.25	35999.25	35867.19	33426.11	-
