# Supplementary material for: Integrating RNA-Seq and Metabolomic Perspectives Reveals the Mechanism of Response to Phosphorus Stress of Potamogeton wrightii
Source: Plants (Basel). 2025 Nov 21;14(23):3556. doi: 10.3390/plants14233556 (PMC12693802; doi:10.3390/plants14233556)
Supplement: Supplementary file 1 [file plants-14-03556-s001.zip › Supplementary Table S6.xlsx]

## Sheet: Sheet1
Table S6. Accumulation of flavonoid DAMs in LP vs. CK, P5 vs. CK, P20 vs. CK, and P40 vs. CK.
LP vs. CK
Index	Compounds	Class I	Formula	VIP	P-value	FDR	Fold_Change	Log2FC	Type
MW0193443	Eriodictyol-5,3'-Di-O-rutinoside	Flavonoids	C39H52O24	1.83367	0.0106432	0.0830026	15.7158	3.97414	up
MW0113884	Aloeresin A	Flavonoids	C28H28O11	1.55081	0.021952	0.130108	3.93783	1.9774	up
MW0154845	Pachyrrhizone	Flavonoids	C20H14O7	1.671	0.0116138	0.0875663	2.38996	1.25699	up
P5 vs. CK
Index	Compounds	Class I	Formula	VIP	P-value	FDR	Fold_Change	Log2FC	Type
MW0137109	7-Methoxyisoflavone	Flavonoids	C16H12O3	1.71645	0.0308136	0.148489	8.40787	3.07174	up
MEDL02612	Licoricone	Flavonoids	C22H22O6	1.98604	0.00255897	0.0417148	7.27658	2.86326	up
MW0131127	Irigenin, dibenzyl ether	Flavonoids	C32H28O8	1.93276	0.00107914	0.0281527	4.66971	2.22333	up
MW0138459	Isobavachalcone	Flavonoids	C20H20O4	1.3869	0.0363492	0.160812	2.90459	1.53834	up
P20 vs. CK
Index	Compounds	Class I	Formula	VIP	P-value	FDR	Fold_Change	Log2FC	Type
MW0137109	7-Methoxyisoflavone	Flavonoids	C16H12O3	1.62327	0.0105377	0.0492501	27.6167	4.78747	up
MEDL02612	Licoricone	Flavonoids	C22H22O6	1.68662	0.00541081	0.0360599	8.67736	3.11726	up
MW0131127	Irigenin, dibenzyl ether	Flavonoids	C32H28O8	1.62235	0.011295	0.0515429	7.32004	2.87185	up
MW0138459	Isobavachalcone	Flavonoids	C20H20O4	1.3559	0.00330451	0.0273729	4.45953	2.15689	up
P40 vs. CK
Index	Compounds	Class I	Formula	VIP	P-value	FDR	Fold_Change	Log2FC	Type
MW0137109	7-Methoxyisoflavone	Flavonoids	C16H12O3	1.63902	0.0108204	0.0522907	27.3992	4.77606	up
MEDL02612	Licoricone	Flavonoids	C22H22O6	1.76802	3.53801e-05	0.0030135	8.33649	3.05944	up
MW0138459	Isobavachalcone	Flavonoids	C20H20O4	1.56193	0.00421818	0.0313012	6.61769	2.72633	up
MW0131127	Irigenin, dibenzyl ether	Flavonoids	C32H28O8	1.20399	0.0454101	0.121248	5.49724	2.45871	up
