# Supplementary material for: Integrating RNA-Seq and Metabolomic Perspectives Reveals the Mechanism of Response to Phosphorus Stress of Potamogeton wrightii
Source: Plants (Basel). 2025 Nov 21;14(23):3556. doi: 10.3390/plants14233556 (PMC12693802; doi:10.3390/plants14233556)
Supplement: Supplementary file 1 [file plants-14-03556-s001.zip › Supplementary Table S7.xlsx]

## Sheet: Table S7
Table S7. Software and parameters of the gene function annotation database
Database	Introduction	Software and Parameters
Nr	NCBI non-redundant protein sequences,the official protein sequence database of NCBI	diamond,v2.0.9,e-value=1e-5
Pfam	Protein family, the most comprehensive classification system for protein domain annotation	HMMER 3.2 package,hmmscan,e-value = 0.01
KOG/COG	COG: Clusters of Orthologous Groups of proteins;KOG: euKaryotic Ortholog Groups	diamond,v2.0.9,e-value=1e-5
Swiss-Prot	A manually annotated and reviewed protein sequence database	diamond,v2.0.9,e-value=1e-5
TrEMBL	a variety of new documentation files and the creation of TrEMBL, a computer annotated supplement to SWISS-PROT	diamond,v2.0.9,e-value=1e-5
KEGG	Kyoto Encyclopedia of Genes and Genomes	diamond,v2.0.9,e-value=1e-5
GO	Gene Ontology, an internationally standardized classification system for describing the functions of genes	Based on Swiss-Prot and TrEMBL, diamond, v2.0.9, e-value=1e-5
