# Supplementary material for: Integrating RNA-Seq and Metabolomic Perspectives Reveals the Mechanism of Response to Phosphorus Stress of Potamogeton wrightii
Source: Plants (Basel). 2025 Nov 21;14(23):3556. doi: 10.3390/plants14233556 (PMC12693802; doi:10.3390/plants14233556)
Supplement: Supplementary file 1 [file plants-14-03556-s001.zip › Supplementary Table S8.xlsx]

## Sheet: Table S8
Figure S8. Analyze the list of software and their versions
Analysis	Software	version	parameters
Data quality control	fastp	0.23.2	--n_base_limit 15, --qualified_quality_phred 20
Transcript assembly	Trinity	v2.15.1	--normalize_max_read_cov 50 , --min_kmer_cov 5 , --min_glue 10
Transcript annotation	Diamond	v2.0.9	-e 1e-5 --max-hsps 1 --more-sensitive -k 1
CDS prediction	TransDecoder	5.3.0	--single_best_only
Expression level calculation	RSEM	v1.3.1	Default parameters
Difference analysis (with biological duplication)	DESeq2	1.22.2	FDR 1
Metabolite PCA	R (base package)	4.1.2	UV (unit variance scaling)
Draw a heat map	TBtools-II	v2.136	Default parameters
Correlation coefficient	R (psych)	v2.2.5	adjust = none, ci = FALSE
Network diagram	R (igraph)	v1.3.4	--
Nine-quadrant chart	R (ggplot2)	v3.3.6	Default parameters
