# Supplementary material for: Integrating RNA-Seq and Metabolomic Perspectives Reveals the Mechanism of Response to Phosphorus Stress of Potamogeton wrightii
Source: Plants (Basel). 2025 Nov 21;14(23):3556. doi: 10.3390/plants14233556 (PMC12693802; doi:10.3390/plants14233556)
Supplement: Supplementary file 1 [file plants-14-03556-s001.zip › Supplementary Table S9.xlsx]

## Sheet: Sheet1
Table S9.Primers used for qRT-PCR analysis in this study.
ID	accession number	Gene name	Primer	Primer sequence(5'to3')	Base number	Total OD value
1	C_AA126360.1	PwPHT1	Cluster-49140.1-F	GTTCAGTAAGGAATTCGCTCGC	22	2
2	C_AA126360.1	PwPHT1	Cluster-49140.1-R	CTATTGCGTTCATGGTCTTGGC	22	2
3	C_AA126361.1	PwPHT1-Like	Cluster-53058.0-F	TCTTCTGCATCTCTCTCGTA	20	2
4	C_AA126361.1	PwPHT1-Like	Cluster-53058.0-R	CTTCCCATCTTATCCCCAAG	20	2
5	C_AA126362.1	PwPHT4	Cluster-63611.11-F	CACAGTCAGGCTTATACTCC	20	2
6	C_AA126362.1	PwPHT4	Cluster-63611.11-R	CCAAGAACCTCGTTGTAAGA	20	2
7	C_AA126363.1	PwPHT4-Like	Cluster-75927.0-F	GTCTACTCTGGCATGTTCAT	20	2
8	C_AA126363.1	PwPHT4-Like	Cluster-75927.0-R	CAAAGACGTAGAAGACCGAG	20	2
9	C_AA126364.1	PwSPX	Cluster-63729.0-F	TACAAGGATCTCAAGAAGCG	20	2
10	C_AA126364.1	PwSPX	Cluster-63729.0-R	CTCTTCTGTCAAGCTCGTAA	20	2
11	C_AA126359.1	PwPHO1	Cluster-33141.7-F	GTTACCCATTTACCTGAAAGTG	22	2
12	C_AA126359.1	PwPHO1	Cluster-33141.7-R	TCTGACGAGGTTTGAGATATTT	22	2
13	C_AA126365.1	PwSPX-MFS	Cluster-62070.9-F	TATAATTGTCCCGACTGCTG	20	2
14	C_AA126365.1	PwSPX-MFS	Cluster-62070.9-R	TGCACTAAAATAGACCGAGG	20	2
15	C_AA126366.1	PwSPX-MFS-Like	Cluster-67516.3-F	TTCAAGCTAACCAAGTCGAA	20	2
16	C_AA126366.1	PwSPX-MFS-Like	Cluster-67516.3-R	GGTCATCAAGCATCCTAGAG	20	2
17	C_AA126358.1	PwNLA	Cluster-75038.0-F	GATCTCACCTGCTCCATATG	20	2
18	C_AA126358.1	PwNLA	Cluster-75038.0-R	TTCAAATACTCCTGCCTGTC	20	2
19	C_AA126357.1	PwACTIN	Cluster-67290.8 -F	CGAACTTCCTGATGGTCAAGTC	22	2
20	C_AA126357.1	PwACTIN	Cluster-67290.8 -R	TACTTTCTCTCTGGTGGAGCG	21	2
